# Supplementary material for: Expression patterns of cardiac aging in Drosophila
Source: Aging Cell. 2017 Jan 16;16(1):82–92. doi: 10.1111/acel.12559 (PMC5242310; doi:10.1111/acel.12559)
Supplement: Supplementary file 4 — Table S1 Age‐related genes. [file ACEL-16-82-s004.xls]

## Sheet: Genes
Supplemental Table 1. Genes altered with age in the fly heart
UP-REGULATED
Probesets	Symbol	Definition	Ensembl_id	yw x Gmh5 1wk_1	yw x Gmh5 1wk_2	yw x Gmh5 1wk_3	yw x Gmh5 1wk_4	Average yw x Gmh5 1wk	yw x Gmh5 5wk_1	yw x Gmh5 5wk_2	yw x Gmh5 5wk_3	Average yw x Gmh5 5wk	Fold change yw x Gmh5 1wk vs yw x Gmh5 5wk	Raw p-value yw x Gmh5 1wk vs yw x Gmh5 5wk	yw 1wk_1	yw 1wk_2	yw 1wk_3	Average yw 1wk	yw 5wk_1	yw 5wk_2	yw 5wk_3	Average yw 5wk	Fold change yw 1wk vs 5wk	Raw p-value yw 1wk vs 5wk	Aging p-value	Interaction p-value
1632882_at	CG11671	CG11671	FBgn0037562	6.69589	5.03206	4.43208	4.95063	5.27766	8.60922	9.07846	10.2543	9.31398	16.4078	0.00235779	5.38485	4.78898	3.83187	4.66857	5.36345	8.99126	5.42562	6.59344	3.79704	0.207504	0.000332383	0.106403
1631701_a_at	Cpr49Ac	CG8502	FBgn0033725	8.73109	10.8491	6.38841	6.73793	8.17665	11.9987	11.9118	12.0242	11.9783	13.9445	0.026247	8.39627	7.65987	8.65417	8.23677	8.5816	9.99219	12.077	10.2169	3.9454	0.134603	0.00145142	0.222004
1625075_at	Nep2	Neprilysin 2	FBgn0027570	6.75117	7.86662	6.94868	6.75535	7.08045	10.5414	10.6658	10.5466	10.5846	11.3465	0.000104958	4.42051	5.57572	6.64514	5.54712	9.47569	10.7835	9.7841	10.0144	22.1205	0.0040647	4.74e-08	0.179251
1637313_at	CG32595	CG32595	FBgn0052595	4.70733	6.58041	5.7859	5.64695	5.68015	8.81924	8.62225	8.00483	8.48211	6.97387	0.0024681	6.12503	5.7664	6.56343	6.15162	7.50349	7.20708	8.47011	7.72689	2.97992	0.0241121	8.5e-06	0.0631309
1632720_at	LysX	Lysozyme X	FBgn0004431	6.67089	5.73191	6.3204	6.2107	6.23348	8.57333	8.70045	9.59656	8.95678	6.60384	0.000590497	5.03441	6.56878	6.04062	5.88127	6.65367	9.62923	7.54476	7.94255	4.17357	0.105749	0.000107763	0.453328
1626328_at	CG32259	CG32259	FBgn0052259	6.49166	6.40721	4.85143	4.82459	5.64372	8.24126	8.56177	8.04764	8.28356	6.2326	0.00546826	7.19522	6.27151	6.31389	6.59354	7.98818	9.72353	7.95597	8.55589	3.89697	0.0404554	4.69e-05	0.384674
1623000_at	CG33093	CG33093	FBgn0053093	4.45586	7.21379	4.19219	3.95316	4.95375	7.2263	7.43317	7.70234	7.45394	5.65759	0.0399937	4.3113	3.47248	3.24538	3.67639	7.4528	8.14807	5.97297	7.19128	11.4311	0.00809564	7.18e-05	0.342684
1634152_at	GstD5	Glutathione S transferase D5	FBgn0010041	7.36155	10.8936	7.55113	7.39595	8.30055	11.1589	10.9951	10.1337	10.7625	5.50976	0.0674363	6.99588	6.5274	8.24686	7.25671	9.7003	10.1782	11.1578	10.3454	8.50741	0.00989859	0.000333198	0.588639
1637421_at	Cht2	Chitinase 2	FBgn0022702	6.12195	5.26968	4.74176	4.72422	5.2144	7.17482	7.39439	8.4122	7.66047	5.44929	0.0045917	4.67628	4.25075	4.4736	4.46688	5.07805	6.1701	7.48968	6.24594	3.43204	0.065849	9.09e-05	0.385292
1634597_a_at	CG33970	CG33970	FBgn0053970	4.68106	5.32788	5.46539	4.93764	5.10299	7.63146	7.60837	7.35069	7.53017	5.37841	0.000120001	4.22264	5.00735	4.70534	4.64511	5.89969	8.37321	7.36118	7.21136	5.92268	0.0271274	4.46e-06	0.832336
1623659_at	Obp56d	Odorant-binding protein 56d	FBgn0034470	6.84219	6.79998	6.12209	6.33494	6.5248	8.28296	8.76951	9.23868	8.76372	4.72042	0.000810914	4.59425	3.26582	6.06619	4.64209	6.53005	8.89917	10.03	8.4864	14.3633	0.0426679	9.82e-05	0.160893
1632701_at	Pal	Peptidyl-alpha-hydroxyglycine-alpha-amidating lyase	FBgn0020623	8.26565	9.82351	8.52161	8.51649	8.78181	10.9787	11.0976	10.8056	10.9606	4.52784	0.0036076	7.88336	8.18348	7.98148	8.01611	8.35524	8.51739	10.0214	8.96466	1.92994	0.1525	0.000190607	0.0607447
1632669_at	Mcm2	Minichromosome maintenance 2	FBgn0014861	5.45217	4.83208	5.02885	4.94231	5.06385	7.05656	6.93605	7.54807	7.18023	4.33603	0.000225106	3.7987	4.01311	4.56987	4.12723	4.14769	5.83748	6.51422	5.4998	2.58931	0.137335	0.000124166	0.262455
1639933_at	tw	Protein O-mannosyltransferase 2	FBgn0086368	5.03477	4.98538	4.25586	3.90599	4.5455	7.12097	7.06667	5.79765	6.66176	4.3357	0.00749779	4.56753	4.77756	4.53015	4.62508	5.85637	4.43724	6.08509	5.45957	1.78322	0.184566	0.000498543	0.0640294
1624343_at	Opbp	Optix-binding protein	FBgn0050443	8.99665	8.80012	8.55043	8.37941	8.68165	10.5347	10.8307	10.6705	10.6786	3.99163	9.32112e-05	7.74921	7.57273	8.70402	8.00865	7.91245	9.75721	9.58034	9.08333	2.10625	0.191606	0.000174778	0.136843
1624749_at	CG32079	CG32079	FBgn0052079	5.50242	4.81205	3.14629	3.51269	4.24336	5.99163	6.08258	6.30957	6.12793	3.69241	0.0350564	4.44434	5.3536	4.30137	4.69977	4.86641	5.65272	6.71301	5.74405	2.06233	0.171861	0.0031621	0.313991
1625698_at	CG6639 /// RSG7	Regulator of G-protein signalling 7	FBgn0032638	4.32583	5.2868	4.38475	4.43537	4.60819	5.99105	6.17104	7.20522	6.45577	3.59897	0.00671354	4.1625	4.19499	6.51647	4.95799	5.50995	7.86123	6.98464	6.78527	3.54869	0.153221	0.0016045	0.98262
1634525_at	CG34227		FBgn0085256	4.45716	5.92527	5.35381	5.52755	5.31595	6.84512	7.25584	7.32028	7.14041	3.54176	0.00530476	4.2828	3.39245	4.54461	4.07329	5.53731	7.52993	8.04434	7.03719	7.80234	0.0242894	3.81e-05	0.16157
1629536_at	CG14079	CG14079	FBgn0036849	5.08206	4.99377	4.9247	4.51914	4.87992	6.69258	6.92421	6.45951	6.6921	3.51173	0.000189665	3.77343	4.01066	4.06401	3.94937	3.87835	5.25973	5.59531	4.91113	1.94769	0.145448	7.29e-05	0.0980077
1626684_at	CG7607	CG7607	FBgn0036145	7.29193	5.42935	5.3844	5.13145	5.80928	7.55892	7.6232	7.54169	7.5746	3.3995	0.0304196	6.31138	6.16384	6.27103	6.24875	6.21947	7.28423	7.36775	6.95715	1.63399	0.129778	0.00218929	0.124567
1630245_at	shu	Shutdown	FBgn0003401	6.18514	6.74469	6.04649	5.63142	6.15193	7.844	7.90606	7.65633	7.80213	3.13876	0.00197553	5.72866	5.17428	6.12612	5.67635	6.01507	5.8139	7.57253	6.46717	1.73005	0.271496	0.00102161	0.157285
1639704_at	CG14695	CG14695	FBgn0037850	5.58894	7.1002	5.57788	5.42274	5.92244	7.86004	7.82573	6.97556	7.55378	3.098	0.0267579	5.07277	4.70272	5.62665	5.13405	5.85686	6.6124	7.51643	6.6619	2.88356	0.0498555	0.00046995	0.879655
1634838_at	CG10638	CG10638	FBgn0036290	5.25368	6.79713	5.40495	5.50658	5.74059	7.39043	7.47856	7.18127	7.35009	3.05146	0.0131061	6.06844	4.9108	5.3307	5.43665	6.13065	6.10719	6.60689	6.28158	1.79618	0.0876205	0.000451445	0.164992
1635455_at	CG14529	CG14529	FBgn0039609	5.87809	6.939	7.00386	6.97557	6.69913	8.32707	8.32088	8.14556	8.2645	2.95954	0.00500399	5.99751	6.50494	8.06734	6.8566	7.14162	8.09811	7.91296	7.71756	1.81625	0.279139	0.00239675	0.289922
1631007_at	RnrL	ribonucleoside-diphosphate reductase large subunit	FBgn0011703	7.75874	8.67985	7.6355	7.64396	7.92951	9.6996	9.50369	9.24903	9.48411	2.93751	0.00446856	7.60012	6.89566	8.2454	7.58039	7.68775	8.36299	9.14751	8.39942	1.76421	0.226981	0.00106933	0.211562
1637182_at	CG9503	CG9503	FBgn0030598	3.26556	3.96655	3.31404	3.45963	3.50144	4.8423	5.6526	4.66004	5.05165	2.92858	0.00457779	3.73937	3.27877	3.43515	3.48443	3.73179	4.38866	4.55086	4.22377	1.66941	0.0601787	8.72e-05	0.0647582
1623904_a_at	Rpt3R	Rpt3R	FBgn0037742	4.46651	6.92019	5.04948	4.80084	5.30926	7.41483	7.42515	5.68442	6.84147	2.89229	0.117515	3.36159	3.70652	4.37252	3.81354	6.5665	7.58479	7.10613	7.08581	9.66161	0.00143474	8.74e-05	0.0597274
1627872_at	CG3770	CG3770	FBgn0035085	8.17951	8.14648	7.51045	7.31401	7.78761	9.42556	9.28587	9.11461	9.27535	2.80448	0.00276125	7.33932	6.86032	7.20701	7.13555	7.46485	8.65835	9.32611	8.4831	2.5448	0.0748183	0.000159163	0.795524
1629969_at	CG11426	CG11426	FBgn0037166	6.50169	6.61942	6.2496	5.79477	6.29137	7.87973	7.85946	7.54406	7.76108	2.76967	0.00151547	6.14321	6.01966	7.0349	6.39926	7.30529	7.02101	7.81982	7.38204	1.97627	0.0681473	5.48e-05	0.254368
1626148_at	CG32110	CG32110	FBgn0052110	4.23672	4.30331	4.53467	4.4044	4.36977	5.81292	5.90098	5.74672	5.82021	2.7329	1.29327e-05	4.60499	3.84733	5.71869	4.72367	5.41436	5.65743	5.21228	5.42802	1.62941	0.275789	0.000573206	0.136271
1631154_at	CG13321	CG13321	FBgn0033787	6.87228	7.53184	6.86528	6.9919	7.06532	9.08594	8.83184	7.62162	8.51313	2.72793	0.0185818	4.60864	4.55532	5.2505	4.80482	6.01566	6.68137	9.43062	7.37588	5.94247	0.0739075	0.00099407	0.252753
1627962_at	Fas3	Fasciclin III	FBgn0000636	7.00035	6.74652	5.70193	5.84828	6.32427	7.81797	7.91228	7.54966	7.75997	2.70513	0.0146187	8.02473	6.585	7.41147	7.3404	8.06911	7.3432	9.32061	8.24431	1.87113	0.273317	0.00489662	0.451233
1626942_at	CG9996	CG9996	FBgn0039273	7.70776	9.31377	7.34711	7.73306	8.02543	9.40648	9.60887	9.279	9.43145	2.65006	0.0438931	8.54984	8.54998	8.46571	8.52184	9.2516	8.65803	8.97274	8.96079	1.35561	0.064904	0.00440839	0.0925603
1629410_at	CG32572	CG32572	FBgn0052572	6.40027	9.9252	7.14691	7.30303	7.69385	9.99043	9.91115	7.37604	9.09254	2.63662	0.281723	6.80967	6.52745	6.74676	6.69463	9.756	10.0057	9.61531	9.79234	8.56059	2.66003e-05	0.00143969	0.147796
1639063_at	dgt2	dim gamma-tubulin 2	FBgn0032390	6.84548	6.78672	7.00504	6.83349	6.86768	8.19726	8.55499	8.01017	8.25414	2.61436	0.00021223	5.83857	5.17981	5.44867	5.48902	5.60589	7.97959	7.22936	6.93828	2.73069	0.116672	0.000478655	0.918658
1623018_at	CG12780 /// DsimCG12780	CG12780 ///	FBgn0033301	4.72332	4.27684	4.18833	4.25924	4.36193	5.89657	5.88004	5.3452	5.70727	2.5409	0.00135212	4.23679	4.05371	5.35568	4.54873	5.53273	7.18472	6.92688	6.54811	3.99829	0.037916	6.75e-05	0.271343
1635937_at	CG4500 /// DsecCG4500	CG4500	FBgn0028519	4.03578	4.03339	3.65435	4.38373	4.02681	5.88256	6.04408	4.18118	5.36927	2.53583	0.0519702	3.76812	4.29135	3.25638	3.77195	4.58499	4.65642	4.45308	4.56483	1.73253	0.059887	0.00263627	0.352153
1630127_at				6.72065	6.27942	5.78881	6.04639	6.20882	7.44835	7.61164	7.52706	7.52902	2.49701	0.00258656	7.31733	8.01888	7.76454	7.70025	9.30939	9.30983	8.5694	9.06287	2.57152	0.0131866	8.05e-06	0.90958
1625761_a_at	Mmp1	Matrix metalloproteinase 1	FBgn0035049	8.86382	10.0281	8.98764	8.83446	9.17851	10.3305	10.4934	10.6508	10.4916	2.48465	0.0127146	8.05577	7.64521	8.46022	8.05373	9.42585	8.30521	10.4168	9.38263	2.5121	0.111868	0.00109211	0.980119
1639068_at				4.50447	4.43744	3.79558	3.73534	4.11821	5.11934	5.40785	5.76634	5.43118	2.48452	0.00607987	4.3274	5.02087	5.20235	4.85021	4.97812	6.12195	5.5758	5.55862	1.63401	0.170456	0.000728283	0.20574
1627881_at		Spalt	FBgn0004579	8.53098	8.53939	7.86772	7.5465	8.12115	9.53867	9.2676	9.36858	9.39162	2.4124	0.00828409	9.85893	9.53679	8.81995	9.40522	10.4259	10.1405	10.0444	10.2036	1.73917	0.0715071	0.000257228	0.269279
1630486_at	Bteb2	Bteb2	FBgn0025679	8.15575	7.37296	5.85376	6.16989	6.88809	7.64155	8.25259	8.53909	8.14441	2.38886	0.119639	5.80766	5.82218	6.12056	5.9168	6.72192	7.58526	7.38681	7.23133	2.48721	0.00937665	0.00252301	0.933151
1639178_s_at	mael	maelstrom	FBgn0016034	5.47453	5.05674	5.05008	4.76826	5.0874	6.39895	6.54158	6.06972	6.33675	2.37734	0.0018411	6.00668	5.91402	4.66484	5.52851	5.98603	5.72225	6.84018	6.18282	1.57386	0.298951	0.00220288	0.250935
1628683_at	CG6272	CG6272	FBgn0036126	8.59548	8.59935	7.7171	7.99557	8.22687	9.41507	9.55382	9.33158	9.43349	2.30795	0.00633343	8.15836	8.19295	8.53741	8.29624	8.71812	9.1594	9.94111	9.27288	1.96787	0.060866	0.000183357	0.588577
1623160_at	Mmp1	Matrix metalloproteinase 1	FBgn0035049	8.6618	9.25845	8.45612	8.10751	8.62097	10.0603	9.70221	9.70508	9.82255	2.29991	0.0105961	9.93682	9.41646	9.84303	9.7321	10.6438	9.50078	11.0117	10.3855	1.57281	0.246962	0.00264664	0.288298
1625759_at	Ku80	Ku80	FBgn0041627	7.06658	7.68278	7.2639	7.02123	7.25862	8.50202	8.46385	8.36482	8.44356	2.27354	0.00126977	6.39752	5.96183	7.22006	6.52647	7.4565	7.89674	8.257	7.87008	2.53786	0.0367458	4.21e-05	0.704074
1640837_a_at	ImpL1	Ecdysone-inducible gene L1	FBgn0001256	4.20657	5.01119	4.64564	4.63849	4.62547	6.10671	5.77053	5.51114	5.79613	2.25114	0.00474945	4.26293	4.52138	4.49528	4.42653	4.4323	5.41603	4.69945	4.84926	1.34046	0.23796	0.000794056	0.0596909
1638654_at	CG14645 /// RpL36A	Ribosomal protein L36A	FBgn0040687	6.6917	7.24739	6.16527	6.44081	6.63629	7.82584	8.03667	7.5046	7.78904	2.22336	0.0123618	6.19381	6.73195	6.83344	6.5864	8.07458	7.0489	8.45562	7.8597	2.41714	0.0518665	0.00027906	0.807107
1633833_at	CG18213	CG18213	FBgn0038470	4.70735	4.43971	3.85954	3.83413	4.21018	5.30455	5.38346	5.31389	5.33397	2.17918	0.00725105	4.33508	4.58636	3.34496	4.0888	4.33301	4.36253	4.74302	4.47952	1.31105	0.385337	0.00360857	0.107476
1635163_at	CG5731	CG5731	FBgn0032192	4.84013	4.9866	4.56984	3.85239	4.56224	6.10159	5.90825	4.98895	5.66626	2.14953	0.0444728	3.27089	4.19176	4.03344	3.83203	5.74575	5.09765	5.92413	5.58918	3.38029	0.00978703	0.000104477	0.223611
1630291_at	MtnB	Metallothionein B	FBgn0002869	12.4491	12.7388	11.2216	11.2893	11.9247	13.0914	12.953	13.04	13.0282	2.1487	0.0633201	11.5637	11.3397	11.5869	11.4968	11.617	12.5126	12.9683	12.366	1.82665	0.0982095	0.00392851	0.68129
1640755_at	Cyp6a8	cytochrome P450 related AF5	FBgn0013772	7.87095	10.2914	8.76637	8.72826	8.91426	10.0477	10.0936	9.90587	10.0157	2.14569	0.124631	6.04552	6.30283	7.05688	6.46841	7.8477	8.81779	9.58279	8.74943	4.8602	0.0177158	0.000594477	0.135317
1635764_at	CG14696 /// DanaGF16171 /// DvarCG14696	CG14696 /// CG14696	FBgn0037853|FBgn0037852	7.18786	7.75336	6.69033	6.37624	7.00195	8.15306	8.1864	7.93754	8.09233	2.12931	0.029732	6.80066	6.19108	5.71547	6.23574	7.4019	7.39156	8.82778	7.87375	3.11236	0.0455595	0.000479583	0.363003
1623299_at	Mmp2	Matrix metalloproteinase 2	FBgn0033438	5.49739	5.43269	5.01747	5.10512	5.26317	5.97487	6.53765	6.50034	6.33762	2.10592	0.00348906	5.9512	5.27413	5.02348	5.41627	6.13925	6.44616	6.86886	6.48476	2.09723	0.0374651	7.03e-05	0.987239
1636470_at	CG34026	CG34026	FBgn0054026	3.2758	2.97086	2.92904	2.83029	3.0015	4.16946	4.70105	3.35021	4.07357	2.10246	0.0273969	2.85429	3.52773	2.83504	3.07235	3.6873	3.97562	3.11303	3.59198	1.43359	0.202018	0.0037157	0.23823
1626792_at				5.302	5.4507	5.08892	4.96716	5.20219	5.8723	6.34883	6.59808	6.27307	2.10071	0.0045301	5.61141	5.17032	5.66846	5.4834	6.38746	6.02063	6.2585	6.2222	1.66879	0.0178914	4.35e-05	0.279
1632212_at	CG14401	CG14401	FBgn0032900	10.368	10.1759	9.96234	10.0007	10.1267	11.0241	11.3124	11.2521	11.1962	2.09864	0.000467426	10.3023	9.39614	9.8675	9.85531	10.4264	10.6226	11.1286	10.7259	1.82837	0.0601278	5.97e-05	0.551764
1632865_s_at	CG12974	CG12974	FBgn0037065	4.4969	5.50216	4.71734	4.74205	4.86461	5.62387	5.60868	6.55357	5.92871	2.09086	0.0342937	4.0642	3.84636	4.94204	4.2842	5.37409	6.39359	6.47604	6.08124	3.47507	0.021098	0.000161113	0.195018
1637066_at	CG8239	CG8239	FBgn0030683	7.26919	7.29637	6.37869	6.86288	6.95178	7.78696	8.03373	8.21413	8.01161	2.08468	0.0119386	6.59337	6.01716	5.93635	6.18229	7.17533	7.4892	8.28357	7.64937	2.7646	0.0196298	6.17e-05	0.356318
1623722_at	nonA-l	no-on transient A gene	FBgn0015520	6.71333	6.34194	6.21929	5.99281	6.31684	7.49069	7.34784	7.20269	7.34707	2.04235	0.00298015	6.44749	6.11093	6.19469	6.25104	6.69391	6.68487	7.9094	7.09606	1.79629	0.113962	0.000510939	0.65265
1626204_at	CG42246	CG42246	FBgn0259098	9.03494	8.79512	6.67624	6.65209	7.7896	8.70806	8.80977	8.91098	8.8096	2.02793	0.243952	9.10021	8.70892	8.02227	8.61047	10.1038	11.053	10.1234	10.4268	3.52175	0.0149917	0.00440967	0.347421
1634695_at	lds	factor 2	FBgn0002542	6.06928	4.36509	4.81239	4.72667	4.99336	5.67584	6.14708	6.21408	6.01233	2.02648	0.0784671	4.66295	4.66748	4.75345	4.69463	5.37965	5.37067	6.23876	5.66303	1.95667	0.0286628	0.00202205	0.922493
1641348_at	CG41265	CG40214	FBgn0085586	4.60285	4.29665	4.65585	4.01507	4.3926	5.33718	5.16233	5.66564	5.38838	1.99416	0.00566455	4.05443	4.12706	5.2426	4.4747	5.83539	5.65524	7.13349	6.20804	3.32497	0.045454	0.000240446	0.191748
1637203_at	rev7	rev7	FBgn0037345	7.12011	7.23121	6.86185	6.54386	6.93926	7.92725	8.16669	7.68213	7.92536	1.98082	0.00595804	6.42542	5.87613	6.23891	6.18015	6.60329	7.74634	7.33652	7.22872	2.06847	0.0475971	0.000171214	0.873128
1633498_at	CG7188	CG7188	FBgn0035871	7.96908	9.19003	8.24664	8.21407	8.40495	9.61713	9.55872	8.9959	9.39058	1.98018	0.0404376	7.34285	6.90507	8.08113	7.44302	8.31255	7.69985	8.66653	8.22631	1.72106	0.152762	0.00423024	0.695624
1632646_at	Ptth	prothoracicotropic hormone	FBgn0013323	6.87149	7.18906	6.88546	6.83022	6.94406	7.67633	7.7115	8.39555	7.92779	1.97758	0.00642787	7.92263	7.06748	8.02266	7.67092	8.71322	8.3582	8.39013	8.48718	1.76084	0.0651966	0.000271844	0.647421
1626383_at	CG4096	CG4096	FBgn0029791	5.59225	4.95073	5.06944	4.95526	5.14192	6.52427	6.13198	5.71594	6.12406	1.9754	0.0141015	4.34362	4.49084	4.81057	4.54834	4.56643	5.29438	5.01971	4.96017	1.33037	0.178989	0.00175643	0.128777
1633707_at	CG12824	CG12824	FBgn0033222	6.99995	6.56942	6.34821	6.07507	6.49816	7.27328	7.66258	7.50086	7.47891	1.97348	0.0111137	7.2055	6.74846	7.12842	7.02746	7.23825	7.84919	8.36278	7.81674	1.72821	0.0899011	0.000661387	0.633538
1637467_at	CG5245 /// DpseGA26228	CG5245 /// CG5245	FBgn0038047	3.45454	3.79939	4.02192	3.68624	3.74052	4.73015	4.54907	4.87862	4.71928	1.97077	0.00173513	2.98877	2.9292	3.24179	3.05325	2.92594	4.16671	4.11194	3.73486	1.60393	0.176629	0.00101237	0.457765
1637632_at	CG12194	CG12194	FBgn0031636	8.47335	8.74977	7.78904	7.89781	8.22749	9.26695	9.21934	9.11954	9.20194	1.96489	0.0163704	9.08869	8.72595	9.24757	9.02074	9.66677	9.72658	10.8209	10.0714	2.07149	0.0606766	0.00051374	0.863357
1625850_at	odd	Odd-skipped	FBgn0002985	7.25474	6.86095	6.57473	6.11413	6.70114	7.57973	7.65092	7.74665	7.6591	1.94256	0.0206321	6.35662	5.96354	5.14359	5.82125	7.01921	6.60732	7.78434	7.13696	2.48924	0.0570107	0.000581499	0.483091
1625321_a_at	mtg	CG7549 [Source:FlyBase;GeneId:FBgn0260386]	FBgn0260386|FBgn0037559	4.80109	4.9482	5.05774	4.88916	4.92405	5.68079	6.26906	5.68715	5.879	1.93852	0.00282296	3.84741	4.81661	4.6579	4.44064	4.35913	5.17575	5.09948	4.87812	1.35424	0.332719	0.00319057	0.198868
1634135_at	CG12012	CG12012	FBgn0035444	10.6162	10.942	10.3007	10.4071	10.5665	11.5112	11.5958	11.4297	11.5123	1.92623	0.00271194	11.1116	10.798	10.7937	10.9011	11.3033	11.1456	11.5989	11.3493	1.36429	0.057341	0.000134421	0.0744573
1638348_at	Nnf1b	CG31658	FBgn0051658	5.00751	5.16926	4.51516	4.40925	4.77529	5.90765	6.0491	5.19708	5.71794	1.92205	0.0289688	3.64244	3.00146	4.05459	3.56616	4.41628	4.96383	5.6833	5.02114	2.74151	0.0382551	0.000384677	0.321483
1635306_at	CG4650	CG4650	FBgn0032549	4.87509	4.88332	4.40567	4.65535	4.70486	5.44282	5.53779	5.95018	5.6436	1.91685	0.00399361	3.16418	3.14664	4.11088	3.4739	3.62482	4.88767	4.18259	4.23169	1.6909	0.193015	0.00229524	0.689758
1627277_s_at	CG2930	CG2930	FBgn0028491	7.91901	7.93639	7.42299	7.52111	7.69987	8.76179	8.72811	8.40407	8.63132	1.90719	0.0039048	7.53447	7.15229	8.3507	7.67915	8.48449	8.18087	9.59198	8.75245	2.10423	0.125609	0.00143644	0.777152
1627672_at	CG33970	CG33970	FBgn0053970	5.04359	5.45946	5.42756	5.47297	5.3509	5.99847	6.23326	6.59969	6.27714	1.90032	0.00461059	5.19961	6.49999	5.85083	5.85014	6.45321	7.14966	6.66417	6.75568	1.87324	0.101992	0.000688364	0.96024
1637536_at	CG14303	CG14303	FBgn0038633	3.07994	4.17816	3.17298	3.38167	3.45319	4.90397	4.29828	3.8898	4.36402	1.88013	0.0641971	3.52321	3.14473	3.15363	3.27386	3.95591	4.28975	4.32981	4.19182	1.88945	0.00594236	0.00075984	0.98639
1637551_at	CG1887	CG1887	FBgn0035290	4.32312	4.31802	4.15298	3.67918	4.11832	4.9143	5.09488	5.06296	5.02405	1.87348	0.00452633	3.40793	4.52895	3.76998	3.90229	4.78891	4.39699	4.13798	4.44129	1.45297	0.229717	0.00220219	0.346674
1632283_at	CG8950	CG8950	FBgn0034186	5.17823	5.50076	5.40309	5.29231	5.3436	6.25912	6.31764	6.16699	6.24792	1.87166	0.000168941	4.86218	4.90044	4.39221	4.71828	4.72019	5.25538	5.89661	5.29073	1.48705	0.203796	0.00092072	0.348571
1629875_a_at	Cyp4d1	Cytochrome P450 4D1	FBgn0004655|FBgn0005670	7.34174	8.35603	7.82903	7.55285	7.76991	8.25758	8.66712	9.09191	8.6722	1.86903	0.0405118	6.30356	6.22495	7.33857	6.62236	8.1846	8.31636	7.92844	8.14313	2.86945	0.0156087	0.000153508	0.194235
1626320_at	CG31344	CG31344	FBgn0051344	8.76036	9.21827	9.00671	8.86175	8.96177	9.9732	9.98466	9.61916	9.85901	1.86249	0.00213852	8.53695	8.063	8.8166	8.47218	8.74855	9.05379	9.70082	9.16772	1.61949	0.122918	0.000588881	0.571697
1632482_at	CG5554	CG5554	FBgn0034914	10.4008	10.432	10.1084	10.1501	10.2728	10.9789	11.3032	11.227	11.1697	1.86202	0.000925966	10.2644	9.63821	10.0936	9.99873	10.136	10.5534	11.4112	10.7002	1.62616	0.169669	0.00114376	0.615503
1629120_at	alpha-Man-I	alpha Mannosidase I	FBgn0052682|FBgn0259170	6.89559	5.8228	5.20401	5.40819	5.83265	6.57312	6.7486	6.81408	6.71193	1.83946	0.108168	5.73115	5.78704	5.45412	5.65744	6.53967	7.09146	7.63802	7.08972	2.69873	0.0126803	0.000719968	0.304853
1633949_at	CG15152	CG15152	FBgn0032665	3.81679	4.05335	3.39607	3.23385	3.62501	4.41893	4.31246	4.77	4.50046	1.83458	0.0175296	3.7931	3.14546	4.06462	3.66773	4.02542	4.72357	4.12886	4.29262	1.54209	0.147678	0.00219353	0.531313
1641367_at				11.3157	12.0145	11.6654	11.5983	11.6485	12.3834	12.6509	12.5313	12.5219	1.832	0.00486995	12.273	11.8847	11.3332	11.8303	12.8184	12.4438	12.2723	12.5115	1.60351	0.0979098	0.000534515	0.576271
1636178_at	Scamp	anon-fast-evolving-1F7	FBgn0040285	9.27306	9.14707	8.84992	8.61657	8.97166	9.763	9.87087	9.88941	9.84109	1.82695	0.00454458	9.98178	9.29352	9.51079	9.59536	9.83145	9.77972	10.391	10.0007	1.32441	0.224061	0.00149066	0.163726
1636207_at	CG15435	CG15435	FBgn0031608	5.36841	5.12318	5.13679	4.81972	5.11203	5.7443	6.05968	6.13831	5.98076	1.82607	0.00345583	5.08269	5.08966	4.56051	4.91095	5.36174	5.22685	6.02091	5.5365	1.5428	0.106629	0.000498635	0.459746
1637312_a_at	br	broad	FBgn0000210	6.5855	6.89419	6.37456	6.55108	6.60133	7.47397	7.69455	7.22586	7.46479	1.8194	0.00391119	5.86923	6.66825	5.90069	6.14606	6.66094	6.33244	6.14256	6.37865	1.17494	0.484113	0.00497945	0.0723901
1627684_at	Lrrk	CG5483	FBgn0038816	4.40886	4.93954	4.3139	4.75807	4.60509	4.93346	5.63527	5.83471	5.46781	1.81846	0.0299457	4.64147	3.95779	4.00856	4.20261	4.66806	4.83029	5.65352	5.05062	1.80002	0.0871673	0.00160529	0.972957
1626434_s_at	HMS-Beaglepol	pol		5.23154	4.43549	3.81488	4.11593	4.39946	5.44486	5.17577	5.1557	5.25878	1.81418	0.0673832	4.08727	3.98582	4.79274	4.28861	5.60677	4.49296	5.68759	5.26244	1.96405	0.102464	0.00409283	0.829901
1634952_s_at	CG15094	CG15094	FBgn0034392	10.1288	10.2755	9.92494	9.85003	10.0448	10.8994	10.909	10.8991	10.9025	1.81215	0.000673776	9.88837	9.69958	10.141	9.90964	10.0624	10.0477	11.069	10.393	1.39804	0.252014	0.00173074	0.287098
1640828_at	CG8516	CG8516	FBgn0037757	5.93637	6.27888	5.9471	5.88314	6.01137	6.85053	6.98179	6.77089	6.86774	1.81047	0.000792633	6.06773	5.66523	4.92904	5.554	5.9668	6.07842	6.44107	6.1621	1.52425	0.169042	0.000938773	0.476299
1627314_s_at	CG31864 /// escl	esc-like	FBgn0051864|FBgn0032391	8.98836	9.1193	8.86388	9.01304	8.99615	9.72739	9.81303	10.0001	9.84683	1.80336	0.0002433	9.06245	9.16485	8.88836	9.03855	9.41058	9.47782	9.93147	9.60662	1.48254	0.0357215	3.17e-05	0.227261
1639771_at	c11.1	c11.1	FBgn0040236	10.0934	10.6187	10.0374	10.1407	10.2226	11.1796	11.01	11.0145	11.068	1.7968	0.00369122	10.992	10.3215	10.7705	10.6947	11.1176	10.6499	11.615	11.1275	1.34986	0.273651	0.00272505	0.250098
1639094_at	CG10795	CG10795	FBgn0034626	8.1416	8.37594	8.18419	7.97283	8.16864	9.0762	9.13629	8.82972	9.01407	1.7968	0.00109447	7.75316	7.83041	7.76118	7.78158	7.98984	7.73905	8.98503	8.23797	1.3721	0.297386	0.002986	0.291282
1628764_at		lethal (3) s1921	FBgn0011013|FBgn0261479	9.84518	9.91475	9.52847	9.70226	9.74766	10.5785	10.5929	10.5856	10.5857	1.78757	0.000417563	9.59713	9.10326	9.23257	9.31099	9.69676	10.2087	10.0731	9.99284	1.6042	0.0327998	3.64e-05	0.530137
1632262_at	CG6833	CG6833	FBgn0036405	8.17036	8.73696	8.16957	8.23907	8.32899	8.99286	9.24513	9.22566	9.15455	1.77222	0.0053393	7.4133	7.48061	8.0662	7.65337	7.78053	8.34438	8.60384	8.24292	1.50477	0.138705	0.00108597	0.492245
1628259_at		CR42646 [Source:FlyBase;GeneId:FBgn0261429]	|FBgn0261429	3.87038	6.31087	3.74853	4.27887	4.55216	5.69007	5.43295	5.01013	5.37772	1.77222	0.306851	4.54196	4.06482	4.8459	4.48423	6.38571	6.21835	6.78959	6.46455	3.94582	0.002212	0.00222609	0.138559
1629285_at	Sgt1	CG9617 [Source:FlyBase;GeneId:FBgn0260939]	FBgn0260939|FBgn0037568	9.97366	10.1683	9.97463	10.0377	10.0386	11.0055	10.9702	10.6099	10.8618	1.76943	0.000960122	9.77101	9.65868	10.1424	9.85736	10.1158	10.1207	10.4375	10.2246	1.28992	0.112021	0.000236574	0.0729858
1640991_at	CG32091	CG32091	FBgn0052091	10.9731	11.1674	10.2604	10.6618	10.7657	11.4917	11.6253	11.6499	11.589	1.76942	0.0180254	10.8864	10.8383	10.5991	10.7746	11.3884	11.3328	11.5082	11.4098	1.55315	0.00348841	0.000195839	0.512233
1626801_at	CG10638	CG10638	FBgn0036290	10.2609	11.0186	10.4074	10.4093	10.5241	11.4072	11.4115	11.2198	11.3462	1.76799	0.0104647	10.7013	10.3612	10.1583	10.4069	10.8051	10.9913	10.9932	10.9298	1.43686	0.0372363	0.000369307	0.300639
1640566_at	Cyp4p2	Cyp4p2	FBgn0033395	10.9479	12.1896	10.9665	10.9526	11.2642	12.4383	12.2478	11.5603	12.0821	1.76293	0.114089	11.2916	11.1112	11.6193	11.3407	12.3969	12.7717	12.7499	12.6395	2.46023	0.00249228	0.000499673	0.307907
1631121_at	CG7267	CG7267	FBgn0030078|FBgn0030079	12.3179	11.9911	11.4969	11.6364	11.8606	12.6729	12.7201	12.6401	12.6777	1.76183	0.0136145	12.0623	11.8378	12.1107	12.0036	12.2115	12.0943	12.6444	12.3167	1.2424	0.169773	0.00213611	0.109349
1638110_at	BcDNA:GH10292 /// CG40467	/// CG40467	FBgn0069977	5.5358	5.31042	4.87706	4.92508	5.16209	6.01413	5.932	5.94513	5.96375	1.74311	0.00798419	5.01148	5.02496	5.20572	5.08072	6.64303	5.00676	6.36748	6.00576	1.89873	0.143705	0.00265372	0.792991
1633538_at				5.84197	5.90333	5.47391	6.08796	5.82679	6.45289	6.71777	6.70976	6.62681	1.74112	0.00515256	6.29324	5.90325	6.21001	6.1355	6.19145	6.80538	6.31975	6.43886	1.23402	0.242498	0.00173482	0.097474
1636454_at	CG7956	CG7956	FBgn0038890	8.23982	8.51189	7.74124	7.86693	8.08997	9.12977	8.94207	8.59743	8.88976	1.74084	0.0225815	8.47111	8.06471	8.55663	8.36415	8.86648	8.31326	9.19716	8.7923	1.34551	0.225653	0.00498135	0.321331
1637145_at	CG14787	CG14787	FBgn0027793	5.66607	6.48552	5.70334	5.70498	5.88998	6.47695	6.87478	6.69917	6.68363	1.73346	0.0261457	5.33427	4.4056	4.63248	4.79078	5.1631	5.54986	5.65164	5.45487	1.58456	0.103994	0.00201973	0.734344
1626657_a_at	wfs1	wolfram syndrome 1	FBgn0039003	7.58592	7.71561	7.41296	7.73787	7.61309	8.253	8.64779	8.2816	8.39413	1.71837	0.0024117	6.77416	6.98064	6.93616	6.89699	7.12101	7.48976	7.76073	7.45717	1.47445	0.0458286	0.000150607	0.391657
1633503_at	CG12171	CG12171	FBgn0037354	10.5629	11.6203	10.9316	10.969	11.0209	11.4151	11.8591	12.1118	11.7954	1.71048	0.0550982	10.4917	10.5784	10.2709	10.447	11.0703	12.1387	10.9721	11.3937	1.92744	0.0696	0.00210365	0.704397
1623761_at	CG15347	CG15347	FBgn0030040	10.7669	10.8511	10.608	10.6747	10.7252	11.4931	11.4529	11.5437	11.4966	1.70691	8.41163e-05	10.3233	10.5704	10.9052	10.5997	11.146	11.1526	11.175	11.1578	1.47242	0.0297665	3.05e-05	0.324119
1641245_a_at	CG40115			8.37358	7.85351	8.03623	8.09058	8.08848	8.59343	8.95274	9.0158	8.85399	1.69998	0.00613488	6.85271	6.98146	7.57879	7.13765	8.21257	7.81409	8.0681	8.03159	1.85824	0.023911	9.47e-05	0.668025
1625873_at	CG15661	CG15661	FBgn0034605	6.40346	7.08024	6.85263	6.82796	6.79107	7.59676	7.54573	7.47563	7.53937	1.67981	0.0069344	5.96537	5.54678	6.33731	5.94982	6.48009	7.52718	6.42989	6.81239	1.81827	0.111877	0.00150224	0.777951
1626491_at	CG13380 /// CG4174	CG13380 [Source:FlyBase;GeneId:FBgn0036799]	FBgn0036793|FBgn0036799	3.4508	2.57295	2.5501	2.78475	2.83965	3.54161	3.39899	3.80336	3.58132	1.67211	0.0394829	3.1388	2.7963	3.13463	3.02324	3.80641	3.73989	4.67149	4.0726	2.0696	0.0307595	0.000517295	0.438263
1640962_s_at	CG4091	CG4091	FBgn0034894	8.66163	9.03119	8.19114	8.22193	8.52647	9.36983	9.17983	9.21391	9.25452	1.6564	0.0294749	8.92624	8.93878	8.75953	8.87485	9.42482	9.2846	9.9829	9.56411	1.61245	0.035548	0.000783586	0.905466
1633099_at	CG3876	CG3876	FBgn0031284|FBgn0031283	7.22822	7.17753	6.785	7.15403	7.0862	7.52505	7.86974	8.04782	7.8142	1.65635	0.00900083	6.68046	6.1782	6.72821	6.52896	6.9341	7.44307	7.96806	7.44841	1.8914	0.0567595	0.000475238	0.593502
1641234_at	CG16997	CG16997	FBgn0032413	3.21283	3.21433	3.26264	3.08515	3.19374	3.60659	4.16498	3.98815	3.91991	1.65424	0.00407642	3.13125	3.03414	3.25971	3.1417	3.50509	3.25168	3.55326	3.43668	1.22687	0.0609757	0.000523219	0.0722829
1627863_at	CG9947	CG9947	FBgn0030752	8.78138	9.06859	8.47666	8.44904	8.69392	9.30451	9.50402	9.45158	9.42004	1.65418	0.00990133	9.42325	8.97058	9.22137	9.20507	9.27289	9.37148	9.95662	9.53366	1.25579	0.25958	0.0038724	0.205218
1625791_s_at				7.68475	8.20357	7.66136	8.10173	7.91285	8.2937	8.66879	8.94282	8.6351	1.64975	0.0251032	8.57233	8.52887	8.61093	8.57071	9.08567	8.54513	9.20185	8.94422	1.2955	0.140675	0.00354928	0.274158
1623453_at	Nf-YB	CG10447	FBgn0032816	8.16258	7.96069	7.36849	7.24517	7.68423	8.08558	8.46852	8.6563	8.40347	1.64631	0.0612806	7.51378	7.08821	7.2227	7.2749	8.29759	8.44165	8.60931	8.44952	2.25733	0.00160818	0.000108085	0.202811
1629815_at	CG33679	CG33679	FBgn0053679	5.28362	5.33472	5.28695	5.10375	5.25226	5.9647	6.20424	5.72872	5.96589	1.63992	0.00270693	5.68172	5.39468	5.54133	5.53924	6.4141	6.51775	6.53344	6.48843	1.93078	0.000475902	2.65e-06	0.269522
1627004_at	CG7632	CG7632	FBgn0037071	9.51371	9.45639	9.37768	9.44315	9.44773	10.1131	10.0878	10.278	10.1596	1.63795	7.38758e-05	9.29242	9.40779	9.23472	9.31164	9.58134	9.29321	9.9567	9.61042	1.2301	0.207122	0.00061532	0.0861555
1634350_at	sob	odd skipped-related 1	FBgn0004892	4.40537	4.00809	3.86709	3.74333	4.00597	4.88835	4.87893	4.37541	4.71423	1.63383	0.0240097	3.35123	4.23476	3.22989	3.60529	4.33387	4.24123	3.91118	4.16209	1.471	0.17851	0.00483811	0.688374
1629746_at	CG4041	CG4041 /// CG4041	FBgn0029736	8.81319	8.6388	8.71496	8.79128	8.73956	9.2911	9.58043	9.45557	9.44237	1.62767	0.000406931	7.89885	7.81189	7.92246	7.87773	7.90336	8.44816	9.32924	8.56025	1.60494	0.17684	0.00252571	0.956463
1640452_at	CG2540	CG2540	FBgn0030411	8.70734	9.04979	8.47905	8.52225	8.68961	9.28625	9.53174	9.35816	9.39205	1.62726	0.00809833	9.24829	8.96264	8.69679	8.96924	9.38682	9.19813	9.20794	9.2643	1.22693	0.158846	0.00181737	0.131269
1639834_at	CG14291 /// DpseGA12883 /// DvirGJ14185	CG14291 /// GA12883 /// CG14291	FBgn0038660	7.69485	7.84461	7.60984	7.87979	7.75727	8.16323	8.53233	8.6801	8.45855	1.62595	0.00528932	7.3783	6.19636	8.13024	7.23497	8.0404	8.29942	9.47206	8.60396	2.5829	0.127932	0.00440075	0.282983
1626763_a_at	veli	veli	FBgn0039269	10.9987	10.8857	10.8936	11.038	10.954	11.6396	11.7995	11.5059	11.6484	1.61816	0.000424277	10.8393	10.4695	10.6732	10.6607	10.7307	10.9138	11.3059	10.9835	1.25074	0.182793	0.000768903	0.130369
1626934_a_at		laminin alpha1,2	FBgn0261563|FBgn0004002	9.75506	9.71213	9.49991	9.39143	9.58963	10.2844	10.1776	10.3872	10.2831	1.61715	0.00174556	9.72084	9.53944	9.87721	9.7125	9.92814	9.80477	10.5537	10.0955	1.30408	0.202474	0.00164112	0.268816
1626675_at	XRCC1	XRCC1	FBgn0026751	6.0085	5.64178	5.98012	5.92787	5.88957	6.78779	6.57066	6.39032	6.58292	1.61704	0.00408348	5.46032	5.33886	5.09131	5.29683	5.37443	5.51694	6.08773	5.6597	1.28598	0.21039	0.00217356	0.24959
1632591_at	Phk-3	Pherokine 3	FBgn0035089	9.17332	10.1259	9.23865	9.01896	9.38922	10.2435	10.3555	9.63213	10.077	1.61083	0.106873	8.10838	8.01725	9.30717	8.4776	9.19617	10.0749	9.77326	9.68145	2.30354	0.069581	0.00350014	0.344339
1631175_a_at	CG10283	CG10283	FBgn0032681	6.63274	6.15028	6.28589	6.23118	6.32502	7.09091	7.16192	6.74116	6.998	1.59436	0.00985549	7.04851	5.91316	6.47697	6.47955	7.11785	6.90785	7.20246	7.07605	1.51205	0.153518	0.00281471	0.82625
1627380_at	RpA-70	Drosophila Replication Protein A	FBgn0010173	9.86982	10.5847	10.3728	10.3572	10.2962	11.0693	10.9996	10.8282	10.9657	1.59056	0.016442	10.1769	10.3844	9.88902	10.1501	10.6162	10.6828	10.8757	10.7249	1.48944	0.0244809	0.000460758	0.724837
1634437_at	CG10973	CG10973	FBgn0036306	9.50832	9.93456	9.77848	9.78577	9.75178	10.4172	10.3232	10.5142	10.4182	1.58712	0.00213216	9.40537	9.56884	10.2574	9.74388	9.90201	10.1015	10.5911	10.1982	1.37013	0.242731	0.00398948	0.515847
1641130_at	CG31731	CG31731	FBgn0028539	9.51041	9.67195	9.58807	9.60695	9.59435	10.1373	10.1784	10.4586	10.2581	1.58422	0.000845566	9.02337	8.87232	9.45654	9.11741	8.99133	9.63914	10.0058	9.54542	1.34537	0.281826	0.00493469	0.473981
1635013_s_at	CG10722	CG10722	FBgn0032848	4.1228	4.07259	3.95117	4.05837	4.05123	4.75834	4.69059	4.69418	4.71437	1.58352	3.06031e-05	3.1995	3.52357	3.68195	3.46834	4.05332	3.53786	4.23686	3.94268	1.38928	0.13391	0.000641368	0.46526
1625551_at	JhI-1	Juvenile hormone-inducible protein 1	FBgn0028426	6.86647	7.08113	6.78907	6.93565	6.91808	7.64863	7.53716	7.5259	7.57056	1.57187	0.000460832	6.64864	6.33744	6.68442	6.55683	7.00426	6.55486	7.16464	6.90792	1.27552	0.174926	0.00103465	0.223217
1630740_at	CG4363	CG4363	FBgn0034663	3.05125	3.78182	3.56337	3.16528	3.39043	4.26953	4.20586	3.6345	4.03663	1.56504	0.0575169	3.30038	3.02721	3.5057	3.27776	3.88928	4.01988	3.67934	3.86283	1.50011	0.0264647	0.00205467	0.849919
1626965_at	CG31743 /// CG34313	CG34313 [Source:FlyBase;GeneId:FBgn0085342]	FBgn0085342|FBgn0032618	10.3315	10.617	10.0163	9.85727	10.2055	10.757	10.8611	10.9196	10.8459	1.55877	0.0255798	10.2859	10.3512	9.85405	10.1637	10.5346	10.7484	10.8075	10.6968	1.44705	0.0392358	0.00112301	0.705832
1632762_s_at	CG3176 /// CG32817	CG3176 [Source:FlyBase;GeneId:FBgn0029524]	FBgn0029524|FBgn0052817	9.7265	9.47316	9.55305	9.4027	9.53885	10.0405	10.3317	10.1573	10.1765	1.55581	0.00203909	9.3319	8.75703	9.25121	9.11338	9.31483	10.0246	10.1103	9.81658	1.62811	0.085588	0.000750168	0.831482
1623048_a_at	Lcch3	GABA receptor beta subunit	FBgn0010240	4.02158	3.96809	4.04492	3.95631	3.99772	4.69496	5.03775	4.17075	4.63449	1.55484	0.0301748	4.16143	3.34187	4.00084	3.83471	4.4566	4.44916	4.20997	4.37191	1.45115	0.11111	0.00323829	0.762351
1625742_at	usnp	ubisnap	FBgn0034913	9.99589	10.2095	9.9481	9.88636	10.01	10.703	10.6135	10.6195	10.6453	1.55331	0.00073397	10.2035	9.75676	10.0911	10.0171	10.3747	10.0052	10.8379	10.406	1.30933	0.231308	0.00269863	0.384716
1625024_at	zwilch	zwilch	FBgn0061476	4.97058	4.23721	4.83066	4.2755	4.57849	5.13261	5.24667	5.24032	5.20653	1.54547	0.0383689	3.85139	3.44829	2.99965	3.43311	4.77837	3.93348	4.60012	4.43732	2.00585	0.0477281	0.000966667	0.339767
1629619_at	Aats-trp /// sage	salivary gland-expressed bHLH	FBgn0010803|FBgn0037672	5.88703	6.22335	6.02227	6.28595	6.10465	6.72297	6.5999	6.87365	6.73217	1.54491	0.00434806	5.90367	6.00579	6.18792	6.03246	6.63577	7.07322	6.70253	6.80384	1.7069	0.00841348	4.38e-05	0.537328
1637659_a_at	nimC2	CG18146	FBgn0028939	6.61054	5.54811	6.08138	6.18298	6.10575	6.48448	6.59741	7.11443	6.73211	1.54366	0.0952982	5.81761	6.65058	6.5414	6.33653	7.4356	7.65651	6.89155	7.32789	1.98805	0.0458335	0.00222363	0.401566
1631560_at	ferrochelatase	ferrochelatase	FBgn0024891	3.87545	3.716	4.22083	3.79577	3.90201	4.79946	4.51777	4.23412	4.51712	1.53167	0.0228308	2.95192	2.92845	2.5804	2.82026	3.06759	3.13734	3.90659	3.37051	1.46434	0.134994	0.00368815	0.845556
1630814_s_at	CG10353	CG10353	FBgn0030349	10.4293	10.8945	10.501	10.3378	10.5406	11.4538	11.135	10.8661	11.1516	1.52729	0.0297892	10.7774	10.7306	10.822	10.7767	11.3429	11.2145	11.078	11.2118	1.35203	0.00578029	0.00115825	0.492496
1635017_at				4.65921	5.07757	4.54817	4.32782	4.65319	5.19258	5.21033	5.37819	5.26037	1.52327	0.0253151	4.12239	3.94994	4.95783	4.34339	5.61922	4.76368	5.37571	5.25287	1.87837	0.0864695	0.0021182	0.454306
1626908_at	CG8066	CG8066	FBgn0038243	10.6148	10.7844	10.6743	10.3935	10.6168	11.4814	11.3239	10.8537	11.2197	1.51877	0.0226443	10.7141	10.3662	10.7842	10.6215	11.1456	10.8222	11.2016	11.0565	1.3519	0.0679937	0.00200224	0.538722
1625271_at	CG15438	CG15438	FBgn0025684	7.85148	8.15107	7.64216	7.7551	7.84995	8.17381	8.39263	8.77874	8.44839	1.51408	0.0284988	7.27457	6.87196	7.10946	7.08533	7.65699	7.5243	8.54434	7.90854	1.76934	0.0731447	0.0017005	0.539024
1628584_at	Cyp305a1	Cyp305a1	FBgn0036910	7.88466	9.40391	7.37178	7.39097	8.01283	8.89242	8.92678	8.01023	8.60981	1.51255	0.379445	6.82677	6.629	7.27751	6.91109	8.17895	8.97403	8.92518	8.69272	3.43814	0.0051535	0.00310195	0.0920312
1626955_at	CG12014	CG12014	FBgn0035445	7.15393	6.97301	6.99002	6.92269	7.00991	7.59697	7.70689	7.49922	7.60103	1.50641	0.000621992	5.54023	5.04484	6.71493	5.76667	6.34292	7.03655	7.14287	6.84078	2.10543	0.125106	0.00361697	0.318267
1632559_at	rod	rough deal	FBgn0003268	5.30058	5.52232	5.44717	5.5703	5.46009	6.10739	6.11382	5.9321	6.0511	1.5063	0.000979708	5.46144	5.14049	5.26302	5.28832	5.8039	5.31249	5.28779	5.46806	1.13268	0.402931	0.00493699	0.0924108
1637299_s_at	CG6928	CG6928	FBgn0036240	6.96593	7.12857	7.00928	6.97606	7.01996	7.38736	7.60648	7.82962	7.60782	1.50302	0.00381825	6.23165	6.60705	6.61961	6.4861	7.07003	6.95145	7.79838	7.27329	1.7257	0.0552534	0.000500516	0.509937
1633246_s_at		Dorsal-related immunity factor	FBgn0011274	7.54626	7.74203	7.46377	7.55253	7.57615	7.99	8.24773	8.24456	8.16076	1.49964	0.00205306	7.46502	7.7014	7.29494	7.48712	7.6068	7.60207	7.81047	7.67311	1.1376	0.24443	0.00258559	0.0745205
1623496_at	kz	kurz	FBgn0001330	5.48054	4.41383	5.10345	4.73688	4.93368	5.09074	5.29738	6.15471	5.51428	1.49547	0.192336	3.59266	4.49685	4.10892	4.06614	5.02597	5.56147	5.04868	5.21204	2.21284	0.0219834	0.00268638	0.242914
1627821_s_at	Syt7	Synaptotagmin VII	FBgn0039900	7.32544	8.40966	7.29093	7.15256	7.54465	8.39584	8.24956	7.72354	8.12298	1.49312	0.192474	7.66562	8.07718	7.46846	7.73709	9.65923	8.7646	8.52713	8.98365	2.37276	0.032638	0.00292347	0.199677
1635946_at	CG40625 /// JYalpha	CG40625 [Source:FlyBase;GeneId:FBgn0085503]	FBgn0040037|FBgn0085503	3.14298	3.14243	3.41916	3.4784	3.29574	3.44611	3.78851	4.37773	3.87078	1.48972	0.0704751	5.50111	4.11192	5.3652	4.99274	5.95607	5.82728	6.53722	6.10686	2.16462	0.086755	0.00382437	0.278051
1632803_at	CG3719	thioredoxin	FBgn0024986	11.445	11.1699	11.2769	11.0918	11.2459	11.8674	11.8341	11.7375	11.813	1.4816	0.00199216	11.4161	11.112	11.5316	11.3532	11.7278	11.5761	11.7857	11.6965	1.26864	0.0701422	0.000748234	0.294537
1630262_s_at		CR30505 [Source:FlyBase;GeneId:FBgn0050505]	|FBgn0050505	4.55836	4.47037	4.04804	4.25812	4.33372	4.5994	4.91366	5.17761	4.89689	1.47751	0.0339328	3.89701	4.14095	4.37471	4.13756	5.49272	4.29257	5.22882	5.0047	1.82405	0.0899031	0.00280658	0.44376
1624004_s_at	rols	Antisocial	FBgn0041096	6.54811	6.08258	6.08768	6.08173	6.20003	6.46816	6.59673	7.22202	6.7623	1.4766	0.0648077	6.28388	6.47827	6.1303	6.29748	7.05986	6.69315	6.67955	6.81085	1.42738	0.0327368	0.00324542	0.871049
1626536_at	CG6776	CG6776	FBgn0035904	11.7808	12.3448	12.0213	12.0075	12.0386	12.6587	12.5215	12.6088	12.5963	1.47197	0.0108799	11.5237	11.6336	12.0203	11.7259	11.7575	12.3188	12.4973	12.1912	1.38066	0.158674	0.00393471	0.754495
1628795_s_at	CG9175	CG9175	FBgn0031779	6.95409	6.95182	6.56518	6.58701	6.76452	7.011	7.47845	7.45317	7.31421	1.46376	0.0287947	6.81893	6.48316	6.07846	6.46018	6.86645	7.08772	7.31527	7.08981	1.54717	0.065616	0.00181482	0.792653
1624240_at	Uch	ubiquitin carboxyl terminal hydrolase	FBgn0010288	10.7093	10.8051	10.6735	10.7005	10.7221	11.2461	11.3752	11.1826	11.268	1.45991	0.000234485	9.90629	9.77493	9.83973	9.84032	9.92562	11.2036	11.2486	10.7926	1.93496	0.0939595	0.00170795	0.299397
1625688_at	CG6293	CG6293	FBgn0037807	7.93402	7.84431	7.41286	7.19058	7.59544	8.27611	8.15513	7.9917	8.14098	1.45956	0.0558007	8.53722	8.26921	8.11044	8.30562	8.73128	8.91127	9.17993	8.94083	1.55316	0.0243762	0.00147096	0.762067
1622979_a_at	CG7188	CG7188	FBgn0035871	12.0148	12.5294	12.0726	12.0067	12.1559	12.7344	12.6811	12.6872	12.7009	1.459	0.0146318	11.7651	11.5724	11.8117	11.7164	11.814	12.267	12.5552	12.2121	1.40994	0.0952202	0.00221041	0.857629
1627463_at	Damm	Death associated molecule related to Mch2	FBgn0033659	3.6653	3.63781	2.95697	3.39211	3.41305	3.78791	3.69549	4.38493	3.95611	1.45706	0.0958881	2.97935	3.73635	2.76061	3.15877	4.75036	4.02739	3.7871	4.18828	2.04134	0.0676068	0.00335299	0.283288
1632639_at	Arc2	CG13941	FBgn0033928	11.0185	12.0818	11.3348	11.4149	11.4625	12.1573	12.101	11.7521	12.0035	1.45495	0.116023	10.8809	10.5907	11.1432	10.8716	11.2202	11.695	12.0034	11.6395	1.70281	0.0507955	0.00426475	0.555188
1623359_at	stwl	alpha transcript	FBgn0003459	4.74545	4.58772	4.06917	4.21542	4.40444	4.70859	4.96457	5.16244	4.9452	1.45474	0.0546005	4.46516	4.05968	4.00531	4.17672	4.92961	4.31447	5.02622	4.75677	1.4949	0.0946354	0.00472361	0.906149
1628220_at				4.96658	4.98359	5.18766	5.27101	5.10221	5.42376	5.75516	5.73319	5.63737	1.4491	0.00821793	4.53901	3.89974	4.33628	4.25834	4.91644	4.75719	4.86163	4.84509	1.50185	0.0391769	0.000551888	0.835013
1624103_at	CG7246	CG7246	FBgn0030081	5.76728	5.01605	5.05469	5.06576	5.22595	5.36648	5.65815	6.24236	5.75566	1.44365	0.141445	4.34478	3.73347	4.2957	4.12465	4.57333	5.45652	5.06507	5.03164	1.87513	0.0480224	0.00402786	0.371975
1636108_at	elgi	CG17033	FBgn0036546	7.89383	7.93904	7.37212	7.30636	7.62784	8.06054	8.14026	8.26933	8.15671	1.4428	0.0490812	7.98353	7.7085	7.03285	7.57496	8.56731	8.00014	8.43143	8.33296	1.69114	0.0833176	0.00327706	0.528809
1640310_at	CG9444	CG9444	FBgn0037730	5.76089	5.38015	5.58683	5.66264	5.59763	6.1397	6.07204	6.15991	6.12388	1.44019	0.00303164	4.18828	4.62126	4.79028	4.53327	5.76048	4.95504	5.52848	5.41467	1.84215	0.0420848	0.00038653	0.245749
1630658_at	CG32226	CG32226 /// CG32226	FBgn0052226	7.19765	7.16482	7.21165	7.04385	7.15449	7.54311	7.75598	7.73254	7.67721	1.43666	0.000786611	6.00928	6.39892	6.78117	6.39646	6.84435	6.94679	7.61285	7.13466	1.6681	0.0876944	0.00128142	0.491146
1638614_at	CG18273	CG18273	FBgn0029525	8.29387	7.91237	7.98523	8.07237	8.06596	8.49144	8.5676	8.70287	8.5873	1.43529	0.00529048	7.28374	7.0635	7.6211	7.32278	8.2332	8.04449	8.18913	8.15561	1.78117	0.00836563	5.47e-05	0.190588
1638087_at	CG33523	MSP protein	FBgn0053523	3.6019	3.78793	3.74501	3.62992	3.69119	3.82712	4.19531	4.60712	4.20985	1.43262	0.045461	3.14949	3.70302	3.30068	3.3844	4.00948	3.93674	3.86655	3.93759	1.46733	0.0314008	0.00179246	0.900318
1636308_at	CG8605	CG8605	FBgn0035762	9.62084	9.86828	9.39403	9.36508	9.56206	10.0212	10.0868	10.1282	10.0787	1.43064	0.0144766	9.64038	9.45727	9.45321	9.51695	9.71853	9.79404	10.0203	9.84428	1.25468	0.0405535	0.00196899	0.396491
1636791_s_at	iPLA2-VIA	CG6718	FBgn0036053	9.77054	10.0333	9.8889	9.76488	9.86439	10.4716	10.4354	10.2357	10.3809	1.43048	0.00308287	9.78441	9.80381	10.0222	9.87014	10.126	9.87652	10.1725	10.0584	1.13936	0.190081	0.00362441	0.120091
1632251_s_at	Ge-1	CG6181	FBgn0032340	6.9984	7.27776	6.99551	6.97672	7.0621	7.32317	7.60399	7.79474	7.57397	1.4259	0.0158069	7.30513	7.31763	7.1782	7.26699	7.98315	7.29722	7.80835	7.69624	1.34654	0.111113	0.00325109	0.754445
1640131_a_at	CG5270	CG5270	FBgn0037897	8.26556	7.88368	7.97483	8.18606	8.07753	8.5039	8.52283	8.73208	8.58627	1.4228	0.00870497	7.35104	7.43074	7.87016	7.55065	7.91693	7.79427	8.32861	8.01327	1.37805	0.112786	0.00261009	0.861239
1636950_at	CG11077	CG11077	FBgn0039930	11.0462	10.5222	10.4798	10.491	10.6348	10.9608	11.169	11.291	11.1403	1.41958	0.0386923	10.8419	10.5649	10.6577	10.6882	11.3491	11.2233	11.3803	11.3176	1.54693	0.00263691	0.000411405	0.60982
1638193_at	CG5612	CG5612	FBgn0039529	10.4238	10.4684	10.7476	10.7323	10.593	10.9601	11.2313	11.1033	11.0982	1.41934	0.00852297	8.83896	8.56439	9.48508	8.96281	9.2589	10.4494	9.70892	9.80575	1.7937	0.128861	0.00476071	0.405513
1640938_at	mad2	mad2	FBgn0035640	6.89485	6.06485	6.15624	6.13781	6.31344	6.73424	6.90517	6.80303	6.81415	1.41491	0.0855498	6.54906	6.47992	6.13173	6.3869	7.22922	7.29435	7.11116	7.21158	1.77113	0.00413428	0.000539566	0.278662
1639882_at	bocksbeutel	bocksbeutel	FBgn0037719	9.47272	9.96241	9.4736	9.52351	9.60806	9.98541	10.2009	10.1381	10.1081	1.41427	0.0208533	9.60822	9.62414	9.61297	9.61511	9.955	9.83337	10.0747	9.95436	1.2651	0.00829049	0.00175263	0.460227
1625792_s_at	HipHop	lethal (3) neo26	FBgn0036815	9.73656	9.99453	9.19111	9.3184	9.56015	9.95264	10.0442	10.1753	10.0574	1.41151	0.0795031	9.0578	9.03506	8.80219	8.96502	9.33629	9.79554	9.99502	9.70895	1.67474	0.0244844	0.00154289	0.436119
1637191_at	Coprox	Coproporphyrinogen oxidase	FBgn0021944	8.79164	9.4266	8.80787	9.07669	9.0257	9.51261	9.63733	9.41506	9.52167	1.41027	0.0430606	8.66286	8.79119	8.33608	8.59671	8.91726	9.51781	9.33111	9.25539	1.57864	0.041954	0.00158319	0.579704
1628766_at	CG4975 /// CG4984	CG4975 [Source:FlyBase;GeneId:FBgn0034266]	FBgn0034267|FBgn0034266	3.71605	4.02664	4.02197	3.96205	3.93168	4.32261	4.68878	4.26985	4.42708	1.40971	0.0167196	3.3573	3.70183	3.47823	3.51245	3.76796	3.81789	3.89515	3.827	1.24362	0.042969	0.00254852	0.415257
1623632_s_at	CG6327	CG6327	FBgn0036115	10.542	10.2406	9.79622	9.95333	10.133	10.5418	10.6143	10.7197	10.6253	1.40663	0.0565773	10.6475	10.5929	10.3129	10.5177	10.7502	10.9668	11.2109	10.976	1.37386	0.0531517	0.00427479	0.902322
1637926_s_at	Bet1	CG14084 [Source:FlyBase;GeneId:FBgn0260857]	FBgn0036855|FBgn0260857	9.16774	9.60259	9.09985	9.09394	9.24103	9.62831	9.764	9.80177	9.73136	1.40477	0.0225291	8.57063	8.3462	7.6322	8.18301	8.53002	10.2861	9.5752	9.46378	2.42969	0.0930618	0.00391207	0.139073
1640743_at	Dip-C	Dipeptidase C	FBgn0000455	11.1658	11.3813	11.2436	11.3054	11.274	11.7119	11.7961	11.7844	11.7641	1.40457	0.000394824	10.8133	10.6682	11.0106	10.8307	10.905	11.4937	12.0555	11.4848	1.57362	0.132223	0.00321422	0.610437
1626177_s_at	CG42306 /// Gint3	CG42306 [Source:FlyBase;GeneId:FBgn0259202]	FBgn0034372|FBgn0259202	10.5164	10.9681	10.6962	10.655	10.7089	11.2492	11.222	11.1216	11.1976	1.40314	0.00852986	9.87678	9.80212	10.3824	10.0204	10.2391	10.5596	11.2992	10.6993	1.60087	0.134783	0.00462429	0.583707
1637504_at	CG17754	CG17754	FBgn0030114	8.66369	8.53685	8.44253	8.4375	8.52014	9.24517	9.10816	8.66058	9.00464	1.3991	0.0294351	7.42979	7.54855	7.90043	7.62626	7.97469	8.62481	8.95609	8.51853	1.8561	0.0498445	0.00117092	0.236414
1637465_at	CG31157	CG31157	FBgn0051157	9.32203	10.0792	9.39744	9.40098	9.54991	9.87947	9.93963	10.2789	10.0327	1.39741	0.0942987	9.9891	9.89119	9.37242	9.7509	10.4244	10.3178	10.4802	10.4074	1.5763	0.0291153	0.00279387	0.579965
1629894_at	Cht11	CG3044	FBgn0029913	8.304	8.32178	7.88323	8.03964	8.13716	8.44025	8.61121	8.79988	8.61711	1.3947	0.025751	8.33684	8.42188	8.11619	8.29164	8.74866	8.66182	8.77959	8.73002	1.35509	0.0109213	0.0011981	0.85273
1632404_at	rtet	tetracycline resistance	FBgn0028468	8.12509	7.63679	7.87929	7.93504	7.89405	8.32574	8.34918	8.44156	8.37216	1.39292	0.011434	5.68536	5.20835	5.00365	5.29912	6.00041	5.80387	5.93885	5.91438	1.53183	0.042902	0.000832421	0.591413
1623426_at	CG31633	CG31633	FBgn0051633	7.96576	7.86455	7.9319	8.00288	7.94127	8.31323	8.45734	8.47975	8.41677	1.3904	0.000366621	8.11865	7.99841	7.97812	8.03173	8.1313	8.08393	8.36083	8.19202	1.11751	0.17063	0.00313317	0.0937938
1631264_at	CG2211	CG2211	FBgn0035211	7.65748	8.02629	7.79085	7.60864	7.77081	8.23461	8.50353	7.97002	8.23605	1.38055	0.0407966	6.83097	6.49921	7.00934	6.77984	7.07095	8.07388	8.00584	7.71689	1.91461	0.0582433	0.0017802	0.205707
1627449_at	CG8111	CG8111	FBgn0035825	7.91588	8.05289	7.78468	7.70537	7.8647	8.28776	8.40664	8.27772	8.32404	1.37491	0.00509844	7.68588	7.40812	7.72755	7.60718	7.83316	7.96142	8.27523	8.02327	1.3343	0.0654551	0.0015297	0.844524
1637876_a_at	CG5976	CG5976	FBgn0036999	8.07812	8.22886	7.80594	7.92916	8.01052	8.33447	8.4754	8.59665	8.46884	1.37394	0.0147486	7.95798	7.70019	7.726	7.79472	7.93344	8.109	8.4047	8.14905	1.27839	0.0912838	0.00358799	0.653791
1635637_at	CG9773	CG9773	FBgn0037609	9.34927	9.60088	9.16602	9.11673	9.30823	9.56069	9.755	9.95432	9.75667	1.36457	0.0385185	9.6582	9.58439	9.25078	9.49779	9.99053	9.75105	10.0068	9.91613	1.33639	0.0494983	0.00356388	0.902742
1630151_at	spn-D	spindle D	FBgn0003482	5.88734	6.06881	5.81844	5.83745	5.90301	6.60937	6.23143	6.20998	6.35026	1.36344	0.017321	4.63574	3.98602	4.33769	4.31982	5.11162	5.26262	4.65946	5.01123	1.61487	0.0570038	0.00144795	0.397856
1625678_at	Pi3K59F	dPI 3-kinase	FBgn0015277	7.31047	7.20092	7.25851	7.05525	7.20629	7.579	7.50415	7.85153	7.64489	1.35529	0.0103659	6.66852	6.92418	7.05035	6.88102	7.137	7.41557	7.41314	7.3219	1.35744	0.0387554	0.00132	0.991372
1632663_at	CG7407	CG7407	FBgn0037134	9.13594	9.08051	8.82032	8.96052	8.99932	9.24209	9.54544	9.52149	9.43634	1.3538	0.0131352	9.12911	9.14113	8.91594	9.06206	9.32295	9.2058	9.71063	9.41313	1.2755	0.106606	0.00434236	0.710075
1635799_at	HP1b	HP1b	FBgn0030082	8.85755	8.42083	8.54994	8.52507	8.58835	8.75017	9.05888	9.2573	9.02212	1.35076	0.0476315	8.22374	8.35079	8.25461	8.27638	8.40749	8.88481	9.2374	8.84323	1.48129	0.0804324	0.00431903	0.65048
1636075_at	pch2	CG31453	FBgn0051453	7.92836	8.36859	8.16317	8.16379	8.15598	8.30118	8.70918	8.75468	8.58835	1.34945	0.0434301	6.75636	7.09284	7.57044	7.13988	7.42993	8.10063	8.06527	7.86528	1.65336	0.0869362	0.0040162	0.388722
1641424_at	CG9723	CG9723	FBgn0030768	8.62895	8.49086	8.43523	8.35507	8.47753	8.83423	8.9428	8.9483	8.90844	1.34809	0.00223448	8.02081	8.02703	7.53414	7.86066	8.36113	8.45426	8.19948	8.33829	1.39245	0.0562813	0.0011347	0.831923
1628591_at	Cyp313a3	Cyp313a3	FBgn0038007	3.40969	3.52683	3.25484	3.5046	3.42399	3.76272	3.78908	4.01152	3.85444	1.34765	0.00723718	3.37595	3.12647	3.11126	3.20456	3.48577	3.822	3.65475	3.65417	1.36567	0.0255718	0.000862701	0.925656
1625710_at	CG31717	CG31717	FBgn0051717	10.0001	10.2554	9.81418	9.91663	9.9966	10.2996	10.4398	10.5406	10.4267	1.3473	0.0189474	9.63835	9.63242	9.44691	9.57256	9.60817	10.5021	10.4954	10.2019	1.54685	0.106752	0.00429909	0.5232
1626918_at	wac	CG13879	FBgn0035120	8.80234	8.75275	8.39738	8.17647	8.53224	8.85555	9.03679	8.98815	8.96016	1.3453	0.0654638	8.19621	8.50617	7.2362	7.97953	8.60833	9.23968	8.99039	8.94613	1.95424	0.0848534	0.0044238	0.203385
1633589_a_at	CG1552	CG1552	FBgn0030258	4.07738	4.02166	3.67276	3.783	3.8887	4.31392	4.49228	4.14136	4.31585	1.34458	0.0297676	4.13374	4.27175	4.26453	4.22334	4.93465	4.63452	4.47192	4.68036	1.37271	0.0328579	0.00208793	0.897766
1625840_at	CG12001	CG12001	FBgn0037265	10.1575	10.1752	9.81382	9.96185	10.0271	10.3031	10.4497	10.6018	10.4515	1.34204	0.0191779	8.32269	8.18677	8.70259	8.40402	8.94685	9.03989	10.0475	9.34476	1.91951	0.0708126	0.00223465	0.170715
1630982_at	CG9890	CG9890	FBgn0034814	7.50867	7.55979	7.46283	7.47992	7.5028	7.75138	7.95991	8.05767	7.92299	1.3381	0.00325432	6.88795	6.79203	7.39475	7.02491	7.29266	7.54844	7.61177	7.48429	1.37495	0.0949315	0.00258535	0.868367
1622951_at		CG13076 [Source:FlyBase;GeneId:FBgn0044028]	FBgn0044028|	3.69553	3.60199	3.29756	3.11986	3.42874	3.81303	3.81972	3.90713	3.84663	1.33597	0.0475281	3.84435	4.18914	3.76196	3.93182	4.70801	4.14937	4.52364	4.46034	1.44245	0.065637	0.00387729	0.685415
1632443_at	CG10274	CG10274	FBgn0035690	5.86764	5.72938	5.47554	5.26607	5.58466	5.80144	6.06656	6.13945	6.00248	1.33591	0.0679466	5.37289	4.50203	5.1	4.99164	5.79657	6.0202	5.67442	5.8304	1.78851	0.0385979	0.00157438	0.200466
1634822_a_at	CG10344	CG10344	FBgn0034729	5.79682	5.84997	6.15122	5.84996	5.91199	6.41165	6.33015	6.23923	6.32701	1.33331	0.0105011	5.30733	5.27054	5.25411	5.27733	5.75503	5.97271	5.87922	5.86899	1.50698	0.000806955	0.000131395	0.355208
1637405_at	CG32649	CG32649	FBgn0052649	6.99328	6.45813	6.48941	6.58009	6.63023	6.8046	7.19749	7.13361	7.04523	1.3333	0.0674764	5.10326	5.62564	5.38093	5.36994	5.86834	7.1325	6.54711	6.51598	2.21306	0.0441243	0.00141481	0.0785432
1632680_at	Pgant35A	Polypeptide N-acetylgalactosaminyltransferase 35A	FBgn0001970	6.68364	5.81002	6.25216	6.4122	6.28951	6.27165	7.13923	6.68523	6.6987	1.32795	0.232546	5.40416	5.0462	5.18223	5.21086	5.69253	6.17805	6.26193	6.04417	1.78176	0.0155044	0.00436165	0.256603
1624075_at	CG31495	CG31495	FBgn0051495	6.39698	6.50967	6.56062	6.4469	6.47854	6.79875	6.9491	6.89433	6.88073	1.32151	0.000818661	5.78795	5.80425	5.94717	5.84646	6.11989	6.21982	6.30986	6.21652	1.29241	0.00770941	0.000554228	0.850982
1629941_a_at	HP4	CG8044	FBgn0035829	9.10488	9.30119	9.24883	9.36699	9.25547	9.72253	9.7338	9.50671	9.65435	1.31848	0.00693329	8.6725	8.11625	8.12479	8.30451	8.69796	9.14537	9.33567	9.05967	1.68781	0.0458044	0.000953628	0.206824
1629084_at	betaggt-II	beta subunit of type II geranylgeranyl transferase	FBgn0028970	8.9156	8.76641	8.54836	8.67726	8.72691	8.97172	9.22919	9.17164	9.12418	1.31702	0.0165859	8.57557	8.23696	8.39716	8.40323	8.61429	9.00951	9.29405	8.97262	1.48389	0.060822	0.00214183	0.503601
1627934_at	CG11723	CG11723	FBgn0031391	7.62884	7.7083	7.62847	7.39636	7.59049	7.83958	7.9764	8.13592	7.98397	1.31355	0.0144284	7.67317	7.30707	7.23228	7.40417	7.80992	7.79848	8.19656	7.93499	1.44474	0.0482941	0.00171558	0.563851
1639576_at	Klp68D	kinesin II	FBgn0004381	7.84654	7.81892	7.54113	7.45349	7.66502	7.9821	8.05949	8.11442	8.052	1.30766	0.0240681	7.62112	7.27867	7.4911	7.46363	7.9275	7.96061	7.99333	7.96048	1.41113	0.00810041	0.000863992	0.596479
1629721_at				3.55122	3.59997	3.42943	3.38891	3.49238	3.57623	3.95944	4.09053	3.8754	1.30407	0.0428094	3.50851	3.73178	4.03529	3.75853	4.53038	4.0325	4.93239	4.49842	1.67006	0.0702815	0.00326094	0.269071
1625462_s_at	CG31221	CG31221	FBgn0051221	5.61537	5.44476	5.12598	5.32604	5.37804	5.61693	6.01232	5.6485	5.75925	1.30244	0.0647227	5.56446	5.68106	5.42368	5.5564	6.19011	6.09505	5.8363	6.04049	1.3987	0.0200416	0.0029394	0.66822
1630144_at	Cdk7	Cyclin-dependent kinase 7	FBgn0015617	7.92313	7.94875	8.07583	7.88061	7.95708	8.13684	8.35811	8.50922	8.33472	1.29922	0.0146165	6.96829	7.09807	7.74228	7.26955	7.63107	8.11281	8.24599	7.99662	1.65528	0.0747573	0.00274356	0.259709
1634282_s_at	Top3beta	Topoisomerase 3	FBgn0026015|FBgn0052745	8.14291	8.68288	8.44392	8.48066	8.43759	8.82364	8.98973	8.62426	8.81254	1.2968	0.064535	8.3744	8.53104	7.64298	8.18281	9.21874	9.27959	8.89093	9.12975	1.92779	0.033991	0.00115109	0.0928076
1628152_at	Clc	clathrin	FBgn0024814	12.2625	12.2906	12.322	12.2707	12.2864	12.6369	12.6677	12.6776	12.6607	1.2962	5.76709e-06	11.8101	11.6144	11.9869	11.8038	11.8751	12.3128	12.6973	12.2951	1.40573	0.132604	0.00482756	0.650759
1629475_at	nudC	nudC	FBgn0021768	9.50218	9.62802	9.57012	9.46921	9.54238	9.8195	9.87396	10.046	9.91315	1.29304	0.00337266	9.04105	9.02333	9.26591	9.1101	9.27004	9.68867	10.0771	9.6786	1.48299	0.0817422	0.00272517	0.446039
1622933_at	CG10344	CG10344	FBgn0034729	5.07425	5.10861	5.22804	5.02949	5.1101	5.39363	5.40996	5.62105	5.47488	1.28769	0.00583467	4.80602	4.44047	4.71216	4.65288	5.59312	5.3562	4.90872	5.28601	1.55093	0.0503807	0.00140765	0.29128
1633078_at	CG10268	CG10268	FBgn0032811	8.03214	8.28955	7.88981	8.03278	8.06107	8.57236	8.3193	8.35035	8.414	1.27715	0.0312579	6.73259	6.63669	7.14369	6.83766	7.1304	8.12322	8.48454	7.91272	2.10681	0.0682833	0.00294651	0.0855603
1623936_at	cl	clot	FBgn0000318	12.2133	12.4042	12.1852	12.2349	12.2594	12.6193	12.6412	12.5708	12.6104	1.27541	0.00221059	12.4295	12.0383	12.0108	12.1595	12.3418	12.5488	12.6774	12.5227	1.28622	0.0951227	0.00437859	0.953411
1635955_at	Saf6	CG3883	FBgn0031281	6.67056	6.71763	6.56569	6.53995	6.62346	7.07851	6.92215	6.90375	6.96814	1.26987	0.00391433	5.90988	6.14039	6.22781	6.09269	6.54479	6.47108	6.57003	6.52863	1.35279	0.0118074	0.000863134	0.619414
1641188_a_at	CG5815	CG5815	FBgn0027574	6.66808	6.82734	6.57835	6.63667	6.67761	7.14637	6.82889	7.08586	7.02037	1.26818	0.0208015	5.99022	6.37928	6.14321	6.1709	6.33431	6.69672	6.89726	6.64276	1.3869	0.0775795	0.00458368	0.593163
1631328_s_at	DnaJ-H	DnaJ homolog	FBgn0032474	10.1119	10.1207	10.0871	10.112	10.1079	10.4595	10.5562	10.3295	10.4484	1.26617	0.00168396	9.88993	9.79374	9.68318	9.78895	9.90512	10.144	10.4354	10.1615	1.29466	0.0862915	0.00408594	0.876708
1633345_at	Scr	sex-combs reduced	FBgn0003339	2.88632	2.77309	3.05689	2.94991	2.91655	3.1042	3.2254	3.43113	3.25358	1.26315	0.0248378	3.14393	3.53681	3.6532	3.44465	3.62608	4.25608	4.39435	4.09217	1.56648	0.0834413	0.00446525	0.294337
1634377_at	CG14646	CG14646	FBgn0037241	8.80586	8.81641	8.67787	8.75808	8.76455	9.06906	9.14645	9.07762	9.09771	1.25977	0.000547835	8.30767	8.24887	8.23973	8.26542	8.37761	8.75584	8.99763	8.71036	1.36125	0.0705147	0.0027738	0.601776
1638975_at	CG13876	CG13876	FBgn0035109	6.88082	6.96684	7.16808	7.11769	7.03336	7.22047	7.46372	7.40353	7.36257	1.25633	0.0213605	6.57943	6.55159	6.86203	6.66435	7.03845	7.01513	6.93803	6.9972	1.2595	0.0326003	0.00473695	0.986557
1625109_at	Rrp1	strand transferase	FBgn0004584	7.27662	7.42242	7.03456	6.86728	7.15022	7.56164	7.48413	7.37867	7.47481	1.25231	0.0871744	6.09356	5.95378	6.12174	6.05636	6.61096	6.99074	7.83386	7.14519	2.12701	0.0406412	0.00163493	0.0500827
1632954_at	JTBR	anon-fast-evolving-2G4	FBgn0025820	8.94772	8.91494	9.01736	8.91702	8.94926	9.13024	9.33854	9.33419	9.26766	1.24694	0.00421515	8.46842	8.42602	8.59385	8.4961	8.7898	9.29686	8.94421	9.01029	1.4282	0.0314234	0.0013371	0.350246
1634331_at	l(2)k14710	lethal (2) k14710	FBgn0021847	8.2989	8.2927	8.24422	8.26878	8.27615	8.48614	8.62232	8.67133	8.59326	1.24584	0.00126926	8.18163	8.08179	8.07974	8.11439	8.5289	8.19477	8.63622	8.4533	1.2648	0.0688149	0.00431884	0.90961
1637503_at	ear	ENL/AF9-related	FBgn0026441	6.10821	6.19753	5.96032	5.999	6.06626	6.24968	6.46411	6.43602	6.38327	1.24574	0.0135675	5.91679	6.17995	5.93772	6.01149	6.48227	6.37184	6.48205	6.44539	1.35088	0.00923416	0.00136274	0.533169
1635461_at	CG3362	CG3362	FBgn0034988	8.47764	8.86868	8.57038	8.40626	8.58074	8.84134	8.87403	8.96131	8.89223	1.24099	0.0536901	8.03972	7.8217	8.23045	8.03062	8.38186	8.76758	8.64911	8.59952	1.48339	0.0257018	0.00213163	0.279115
1639494_at	CG34441 /// lmg	CG34440 [Source:FlyBase;GeneId:FBgn0250903]	FBgn0085470|FBgn0085469|FBgn0250903	6.70323	7.12041	7.09058	6.8647	6.94473	7.22086	7.17256	7.32268	7.2387	1.22601	0.0616275	7.28543	7.20126	7.07498	7.18722	7.74719	7.43506	7.81844	7.6669	1.39443	0.0224435	0.00338692	0.401288
1637783_at	CG12077	CG12077	FBgn0035435	5.53188	6.00917	5.5658	5.8262	5.73326	5.86774	6.27658	5.93135	6.02522	1.2243	0.148144	4.53058	5.10577	5.43303	5.02313	5.77904	5.98607	5.82601	5.86371	1.79077	0.0362045	0.00277666	0.0954086
1637169_at	Nat1	Nat1	FBgn0031020	9.14599	8.99298	9.21648	9.00054	9.089	9.28936	9.24744	9.59565	9.37748	1.22136	0.0506243	7.9745	7.93946	8.37296	8.09564	8.40637	8.79116	9.33775	8.84509	1.68116	0.0692248	0.00447259	0.148387
1639180_at	Arc1	CG12505	FBgn0033926	13.5656	13.9403	13.7062	13.6965	13.7272	14.0533	14.0053	13.9832	14.0139	1.21988	0.0282439	13.0233	12.6619	13.2968	12.994	13.3976	14.0076	13.8653	13.7569	1.69682	0.0427921	0.00188036	0.09854
1626590_a_at	MCPH1	CG42572 [Source:FlyBase;GeneId:FBgn0260959]	FBgn0033664|FBgn0260959	7.08056	7.54882	7.26254	7.242	7.28348	7.42149	7.49256	7.78579	7.56661	1.21683	0.114366	6.59079	6.40111	6.76686	6.58625	6.89264	7.29982	7.77825	7.32357	1.66707	0.0562074	0.00472563	0.150754
1635011_at	Tom20	Translocase of outer membrane 20	FBgn0036928	11.4451	11.2772	11.2727	11.4946	11.3724	11.3904	11.7159	11.8087	11.6383	1.20243	0.0882204	10.7955	10.7659	10.3913	10.6509	11.0208	11.7498	11.5835	11.4514	1.74164	0.0353166	0.00211924	0.0753677
1636533_at	Lhr	Lethal hybrid rescue	FBgn0034217	5.66431	5.83664	5.86356	6.08084	5.86134	6.04381	6.23326	6.09823	6.1251	1.20061	0.0643771	5.48617	5.26384	5.35402	5.36801	5.8554	5.67815	6.0543	5.86262	1.40894	0.0173404	0.00301917	0.283825
1635555_at	CG10495	CG10495	FBgn0032750	6.87105	7.01584	6.93678	6.89262	6.92907	7.00348	7.14371	7.41913	7.18877	1.19723	0.0628495	6.78977	6.71175	6.47393	6.65848	7.45438	7.39144	6.89095	7.24559	1.50223	0.0438184	0.00391038	0.195085
1630570_at	CG13003	CG13003	FBgn0030798	3.69678	3.49125	3.68573	3.48402	3.58944	3.82132	3.81174	3.90082	3.84463	1.19349	0.0178322	3.5986	3.8146	3.53061	3.64794	4.41692	3.98623	3.94852	4.11722	1.38442	0.0533249	0.00489111	0.331039
1640315_at	moi /// tatl	lethal (3) S096713	FBgn0260241|FBgn0051241|FBgn0259681|FBgn0261019	7.77823	7.65008	7.67408	7.82669	7.73227	7.7844	7.95854	8.2115	7.98481	1.19131	0.0795431	7.24007	7.18375	7.08873	7.17085	7.56634	7.8498	7.69295	7.70303	1.44611	0.00463738	0.00171062	0.179636
1641089_s_at	CG1815	CG1815	FBgn0039863	8.59648	8.49729	8.43032	8.45556	8.49491	8.7424	8.78928	8.7078	8.74649	1.19051	0.00321861	8.56314	8.47924	8.32014	8.45417	8.76726	8.79921	8.90038	8.82228	1.29066	0.0108116	0.00284424	0.497806
1640539_a_at	CG8866	CG8866	FBgn0037679	6.3899	6.61361	6.23638	6.357	6.39922	6.42423	6.66566	6.78606	6.62532	1.16966	0.139612	5.83326	5.43231	5.64261	5.63606	5.95467	6.56243	6.6786	6.39857	1.69644	0.0392035	0.00350735	0.073745
1629820_at	CG14353	CG14353	FBgn0036771	6.73626	6.84846	6.70091	6.72019	6.75145	6.7935	7.04493	7.08112	6.97318	1.16613	0.0481518	6.27427	6.01829	6.05358	6.11538	6.68198	6.55431	7.06475	6.76701	1.57095	0.0196679	0.00153017	0.0687731
1634072_s_at	Hmgs	HMG-CoA synthase	FBgn0010611	11.7396	12.0736	11.9608	11.8803	11.9136	12.1082	12.1444	12.1524	12.135	1.16586	0.0460225	11.4864	11.4879	11.6649	11.5464	11.8149	12.0476	12.0271	11.9632	1.33497	0.011854	0.00432287	0.305693
1624348_a_at	scny	CG5505 [Source:FlyBase;GeneId:FBgn0260936]	FBgn0260936|FBgn0035633	10.111	10.2871	10.0441	10.133	10.1438	10.2486	10.3556	10.4829	10.3624	1.1636	0.0464852	9.51568	9.87375	9.73366	9.7077	10.1	10.6274	10.4069	10.3781	1.59152	0.0222967	0.0016082	0.0627137
1630905_at				3.59574	3.94087	3.31095	3.34406	3.54791	3.91601	3.5417	3.83144	3.76305	1.16082	0.323824	3.24125	3.08244	3.85625	3.39331	4.34442	4.10011	4.34014	4.26156	1.82544	0.0253193	0.00393535	0.0536212
1628804_at	CG11419	CG11419	FBgn0034231	9.46427	9.34288	9.41774	9.41788	9.41069	9.60291	9.55486	9.64821	9.60199	1.14179	0.00368236	9.38563	9.25701	9.2818	9.30815	9.64469	9.60797	9.75935	9.67067	1.28567	0.00384341	0.00432823	0.301022
1632513_at	Neos	Neosin	FBgn0024542	7.75548	7.92672	7.87464	7.8857	7.86064	7.90944	8.16166	8.0557	8.04227	1.13417	0.0601975	7.10086	7.23346	7.18708	7.1738	7.52641	7.7816	8.05447	7.78749	1.53017	0.0175344	0.0020686	0.055767
1628869_s_at	CG11504	CG11504	FBgn0039733	7.03939	6.79669	7.15179	7.05189	7.00994	6.98197	7.31003	7.1836	7.15853	1.10849	0.269809	5.8469	6.11695	5.83186	5.9319	6.33843	6.71902	6.55079	6.53608	1.52011	0.0137081	0.00444859	0.0567443
DOWN-REGULATED
Probesets	Symbol	Definition	Ensembl_id	yw x Gmh5 1wk_1	yw x Gmh5 1wk_2	yw x Gmh5 1wk_3	yw x Gmh5 1wk_4	Average yw x Gmh5 1wk	yw x Gmh5 5wk_1	yw x Gmh5 5wk_2	yw x Gmh5 5wk_3	Average yw x Gmh5 5wk	Fold change yw x Gmh5 1wk vs yw x Gmh5 5wk	Raw p-value yw x Gmh5 1wk vs yw x Gmh5 5wk	yw 1wk_1	yw 1wk_2	yw 1wk_3	Average yw 1wk	yw 5wk_1	yw 5wk_2	yw 5wk_3	Average yw 5wk	Fold change yw 1wk vs 5wk	Raw p-value yw 1wk vs 5wk	Aging p-value	Interaction p-value
1623022_at	CG15820	CG15820	FBgn0035312	3.94604	3.94878	4.09908	3.98064	3.99363	3.89892	3.85807	3.59689	3.78463	-1.15589	0.0676288	4.04466	4.1181	4.18939	4.11738	3.47681	3.88665	3.52884	3.63077	-1.40116	0.0228961	0.004434	0.189933
1623933_at	Sh	Shaker	FBgn0003380	5.54374	4.98641	5.48211	5.35888	5.34279	5.4882	5.04173	4.76942	5.09978	-1.18345	0.337627	5.79431	5.89548	5.70358	5.79779	5.04539	4.88094	5.13962	5.02198	-1.71215	0.00116281	0.00258745	0.0712664
1627734_at	nau	myogenic determination	FBgn0002922	4.36039	4.32768	3.9153	3.99241	4.14895	3.92154	4.06791	3.63866	3.87604	-1.20824	0.171628	4.53284	4.23634	4.73342	4.50087	3.68838	3.80921	3.91002	3.80254	-1.62263	0.0115024	0.00209728	0.114253
1623146_at	CG10991	CG10991	FBgn0037389	5.0869	5.15324	5.20052	5.11943	5.14002	5.15552	4.74361	4.69007	4.86307	-1.21164	0.0798738	5.61378	5.07861	5.3641	5.35216	4.51968	4.80936	4.97853	4.76919	-1.49793	0.0464118	0.00446592	0.239593
1626794_at	CG12466 /// CG40486	CG12466 /// CG40486	FBgn0069972	3.24444	2.86201	3.14157	2.94173	3.04744	2.93786	2.58304	2.78548	2.76879	-1.21305	0.0942504	3.4496	3.44722	3.93326	3.61003	2.77288	2.70321	3.12057	2.86555	-1.67536	0.0227733	0.00154929	0.0896136
1634065_s_at	Eno	phosphopyruvate hydratase	FBgn0000579	12.744	12.8295	12.9712	12.9291	12.8685	12.6304	12.5857	12.5432	12.5864	-1.21594	0.00694693	12.9067	12.855	12.8379	12.8665	12.5664	12.4792	12.5331	12.5262	-1.26602	0.00048415	0.00217123	0.723771
1623852_at	CG10407	CG10407	FBgn0038395	8.39657	8.4556	8.37739	8.64677	8.46908	8.24627	8.18203	8.12967	8.18599	-1.2168	0.0151214	9.1575	9.12493	9.20316	9.16186	9.02144	8.61362	8.62281	8.75262	-1.32799	0.0398747	0.00400983	0.531877
1629100_at	CG14634	CG14634	FBgn0040892	3.15858	3.00282	3.06436	2.98006	3.05145	2.89671	2.6166	2.78257	2.76529	-1.21939	0.01813	3.86169	3.5159	3.16287	3.51349	2.94164	2.87741	2.71957	2.84621	-1.58808	0.0347194	0.00153025	0.130476
1630136_at				6.64631	6.58308	6.75107	7.22116	6.8004	6.47617	6.53514	6.48731	6.49954	-1.23188	0.139933	7.97585	8.01437	7.23819	7.7428	6.59191	7.27583	6.40036	6.75603	-1.98174	0.054558	0.00369277	0.0805448
1630415_at	Alh	Alhambra	FBgn0261238|FBgn0037471	8.09094	7.94908	8.26569	8.22069	8.1316	7.9823	7.86859	7.56736	7.80608	-1.25311	0.0588151	8.37549	8.59083	8.31815	8.42816	7.96388	7.38853	7.77525	7.70922	-1.64597	0.0189041	0.000989978	0.130964
1640907_at	Gapdh1	G3-P dehydrogenase	FBgn0001091	12.0225	11.6693	11.9841	11.862	11.8845	11.575	11.5361	11.5584	11.5565	-1.25526	0.0178417	11.7027	11.8091	11.9912	11.8343	11.2477	11.6511	11.3861	11.4283	-1.32502	0.0490695	0.00378438	0.711068
1626366_at	ppl	pumpless	FBgn0027945	12.6061	12.806	12.8862	12.9314	12.8074	12.5502	12.5441	12.2956	12.4633	-1.2694	0.0262629	12.7979	12.8981	12.8303	12.8421	12.5386	12.5939	12.1506	12.4277	-1.33276	0.0438244	0.00363893	0.745851
1640059_at	CG6040	CG6040	FBgn0038679	6.50846	6.2518	6.78566	6.59168	6.5344	6.10404	5.98834	6.41889	6.17042	-1.28697	0.0845206	6.43289	6.98669	6.53915	6.65291	6.07382	4.95212	6.03548	5.68714	-1.95311	0.0755814	0.00452657	0.142163
1638210_at	CG15115	CG15115	FBgn0034413	4.70595	3.6129	3.87473	3.84044	4.00851	3.75163	3.51053	3.64629	3.63615	-1.29446	0.254687	4.66969	4.67504	4.30348	4.5494	3.8961	3.65561	3.71392	3.75521	-1.73411	0.00510717	0.00380927	0.221889
1636813_s_at	CG3731	CG3731	FBgn0038271	12.4593	12.4056	12.7401	12.7455	12.5876	12.0834	12.2672	12.291	12.2139	-1.29572	0.026475	12.2836	12.2432	12.2365	12.2544	12.038	12.037	11.7414	11.9388	-1.24458	0.0340597	0.00485445	0.777378
1624256_at	CG16857	CG16857	FBgn0028482	7.61011	6.60562	7.18616	7.3503	7.18805	7.02954	6.82977	6.56007	6.80646	-1.30277	0.225901	7.86516	7.81431	7.44483	7.7081	7.03677	6.34085	6.23039	6.536	-2.25339	0.0147088	0.00122182	0.0544353
1635483_at	CG16884 /// DsimCG16884	CG16884 ///	FBgn0028544	4.05294	3.47405	3.62675	3.59742	3.68779	3.19086	3.15705	3.56524	3.30438	-1.30442	0.0930291	3.96331	4.11847	3.75821	3.94666	3.31522	3.3362	3.02272	3.22471	-1.64941	0.00766492	0.000900768	0.207042
1640809_at	CG12105	CG12105	FBgn0035241	8.00266	7.58478	8.31428	8.29009	8.04795	7.6284	7.75809	7.59664	7.66104	-1.30759	0.117979	7.48814	7.43103	7.15019	7.35645	6.62165	6.87388	6.44215	6.64589	-1.63644	0.0120834	0.00165131	0.25907
1634960_at	CG14375	CG14375	FBgn0038147	11.5734	11.3832	11.991	11.7535	11.6753	11.4777	11.3644	11.0135	11.2852	-1.31047	0.0989657	11.3988	11.5834	11.5853	11.5225	10.9945	11.0532	10.9171	10.9883	-1.44815	0.00188781	0.00220859	0.558823
1632216_at	CanA1	calcineurin	FBgn0010015	6.74255	6.18245	7.11729	7.03876	6.77026	6.71808	6.20524	6.2108	6.37804	-1.31241	0.231754	7.10765	7.51987	7.134	7.25384	6.65764	6.50444	6.07785	6.41331	-1.79071	0.0184141	0.00420457	0.22599
1624525_at	CG12998	CG12998	FBgn0030829	5.50737	5.18866	4.56813	4.61919	4.97084	4.62358	4.49917	4.60882	4.57719	-1.31371	0.206338	5.34243	5.58622	5.26211	5.39692	4.58741	4.69204	4.58295	4.6208	-1.71252	0.00170821	0.00224877	0.232271
1632160_s_at	CG15279	CG15279	FBgn0028886	8.48657	8.16555	7.93764	8.2138	8.20089	7.83511	7.69568	7.89036	7.80705	-1.31389	0.0390623	9.67183	9.95774	8.96811	9.53256	8.70388	8.73505	8.3324	8.59044	-1.92135	0.0426937	0.00123418	0.111867
1635862_at	CG33120	CG33120	FBgn0053120	10.173	10.1937	10.6974	10.5473	10.4029	10.123	9.9192	9.94357	9.99526	-1.32647	0.0548853	10.3739	10.4339	10.87	10.5592	10.34	9.63199	9.54653	9.83951	-1.64688	0.0719226	0.00360825	0.339736
1629444_at	CG11756	CG11756	FBgn0030290	4.37873	4.50917	4.50445	4.65753	4.51247	4.22405	4.03465	4.05186	4.10352	-1.32772	0.0046742	5.62784	5.58923	4.7585	5.32519	4.44591	4.66656	4.76456	4.62568	-1.62396	0.0792925	0.00219478	0.331484
1635742_s_at	Cad74A	Cad74A	FBgn0036715	3.85382	3.82737	4.18515	4.31393	4.04507	3.84945	3.60018	3.44487	3.6315	-1.33198	0.0633	4.61348	4.46399	4.14985	4.40911	3.5578	4.16015	2.98982	3.56926	-1.78986	0.082547	0.00438027	0.258552
1631446_at	Cht9	CG10531	FBgn0034582	6.09154	5.58656	5.73345	5.65495	5.76663	5.27425	5.61081	5.15597	5.34701	-1.33757	0.0619442	6.5994	6.21945	5.89898	6.23928	5.25414	5.55916	4.75292	5.18874	-2.0713	0.027613	0.000707144	0.0777421
1630129_at	CG32355	CG32355	FBgn0052355	10.6404	9.74997	10.6276	10.459	10.3692	9.92556	9.98897	9.9323	9.94894	-1.33821	0.153105	10.1693	10.2709	9.85452	10.0982	9.66341	9.33424	9.10186	9.3665	-1.66061	0.0235864	0.00348985	0.34848
1630784_a_at	CG9990	CG9990	FBgn0039594	9.29638	9.00307	8.67445	8.64108	8.90375	8.40989	8.32497	8.71544	8.48343	-1.33822	0.0989704	9.86747	9.93394	9.88032	9.89391	9.3394	8.98006	9.16171	9.16039	-1.66269	0.00226544	0.000712524	0.246734
1626970_at	Ugt35b	UDP-glycosyltransferase	FBgn0026314	8.18943	8.69568	8.18714	8.31336	8.3464	7.88685	7.86792	8.01448	7.92308	-1.34101	0.0347818	11.0214	10.8772	11.2774	11.0586	10.1351	10.4318	9.85298	10.14	-1.89033	0.0107992	0.000200939	0.0776359
1636097_at	TwdlD	CG14243	FBgn0039444	4.18136	4.26279	4.18331	4.06602	4.17337	4.00094	3.71206	3.53232	3.74844	-1.34251	0.0186139	3.32039	3.66637	3.65756	3.54811	3.2098	3.28021	3.04986	3.17996	-1.2907	0.0501312	0.0029269	0.795432
1627775_s_at	ect	Interferon-like protein	FBgn0000451	6.04079	5.50041	5.93282	6.02262	5.87416	5.4102	5.25616	5.67046	5.44561	-1.34588	0.0640785	6.34598	6.13337	6.69108	6.39014	5.57627	6.12643	5.5932	5.7653	-1.54204	0.0618694	0.00363519	0.516373
1624300_s_at	nmo	nemo	FBgn0011817	9.38491	8.92064	9.31682	9.45894	9.27033	8.66716	8.81956	9.03743	8.84138	-1.34625	0.0512254	9.28832	9.36647	9.52687	9.39389	9.14152	8.91378	9.03696	9.03075	-1.28622	0.0195492	0.00449608	0.777913
1625503_at	CG32425	CG32425	FBgn0052425	12.6147	12.4848	12.5533	12.5099	12.5407	12.0848	12.0968	12.1522	12.1113	-1.34668	9.32896e-05	12.3626	12.3715	12.5231	12.4191	12.155	12.2461	11.7611	12.0541	-1.28787	0.0816246	0.00150396	0.747512
1640760_at	CG17838	CG17838	FBgn0038826	8.34656	8.27647	8.70472	8.55513	8.47072	8.38861	8.03166	7.68213	8.03413	-1.3534	0.087855	8.41696	8.80985	8.90056	8.70912	8.42981	7.55037	7.81769	7.93262	-1.71297	0.0605871	0.00356275	0.333092
1628407_at	CG42319	CG42319	FBgn0259219|FBgn0033823	5.70097	5.74751	5.93693	5.89403	5.81986	5.27007	5.50811	5.36767	5.38195	-1.35464	0.00430272	5.66716	6.23104	5.91601	5.93807	5.4866	5.73893	5.13074	5.45209	-1.40054	0.113182	0.00319487	0.852567
1633344_at	Cpr92F	CG5494	FBgn0038819	3.27161	2.58233	2.92173	2.99563	2.94283	2.49563	2.52461	2.48372	2.50132	-1.35802	0.0467229	3.50622	3.78499	2.99311	3.42811	2.86838	2.94557	2.6512	2.82172	-1.52244	0.0708818	0.00344025	0.579874
1630575_at	CG1907	CG1907	FBgn0039674	11.9099	12.2463	12.3344	12.3696	12.2151	11.7301	11.8003	11.781	11.7705	-1.3609	0.0164849	11.989	12.0358	11.9882	12.0043	11.7548	11.8028	11.75	11.7692	-1.17701	0.000521239	0.00358417	0.289645
1640537_a_at	CG8234 /// DsecCG8234	CG8234	FBgn0033644	7.41711	7.44077	7.53638	7.55327	7.48688	7.17879	7.42342	6.52058	7.04093	-1.36221	0.109163	8.00756	8.02585	7.78054	7.93798	7.37185	7.3383	6.50798	7.07271	-1.82168	0.041981	0.0025251	0.249392
1624003_at	CG10639	CG10639	FBgn0032729	9.7799	9.92345	10.3794	10.3446	10.1068	9.58788	9.83981	9.55005	9.65925	-1.36375	0.0686448	10.0174	9.93449	9.90504	9.9523	9.43419	9.46401	9.50274	9.46698	-1.39989	0.00024084	0.00180623	0.875356
1637593_at	CG15537	CG15537	FBgn0039770	9.539	8.8473	9.51365	9.83091	9.43271	9.00707	9.40142	8.52403	8.97751	-1.37098	0.220219	9.60467	9.0447	8.75558	9.13498	7.71396	8.42331	6.56897	7.56875	-2.96131	0.0580245	0.00412813	0.0767889
1625360_at	CG33458	CG33458	FBgn0053458	4.8082	3.18007	3.86273	3.72153	3.89313	3.02494	3.63509	3.62801	3.42935	-1.37916	0.335042	5.8136	5.4002	4.60758	5.27379	3.51051	3.2374	4.28524	3.67772	-3.0232	0.0279227	0.00340632	0.0694421
1640486_s_at	PKD	Protein Kinase D	FBgn0038603	10.1062	10.3019	10.6783	10.5481	10.4086	9.86087	9.8338	10.1289	9.94118	-1.38266	0.0404643	8.86598	9.47786	9.80745	9.38376	8.8329	8.84771	8.69449	8.7917	-1.5074	0.102061	0.00478362	0.693071
1623199_a_at	CG32352	CG32352	FBgn0052352	9.02134	8.26559	9.02084	9.2231	8.88272	8.47744	8.2216	8.53929	8.41278	-1.38505	0.133711	9.09888	9.20518	9.10705	9.13704	8.61898	8.72316	8.06165	8.46793	-1.59009	0.0324603	0.00460821	0.556516
1637415_at	CG6576	CG6576	FBgn0035924	4.0955	4.34304	4.73539	4.56114	4.43377	3.99228	3.95588	3.94285	3.96367	-1.3852	0.0353018	4.22523	4.4775	4.75025	4.48433	3.80015	4.05386	4.23253	4.02885	-1.37124	0.0816012	0.00406667	0.956537
1627384_at	CG6225	CG6225	FBgn0038072	9.17617	8.73506	9.41992	9.38706	9.17955	8.67687	8.85391	8.59095	8.70724	-1.38733	0.0622876	8.33251	8.5227	8.38633	8.41385	8.14978	7.92609	7.90483	7.99357	-1.33819	0.0121733	0.00354387	0.837359
1629899_at	cact	cactus	FBgn0000250	11.2116	11.3739	11.1253	11.1033	11.2035	10.6845	10.6889	10.8021	10.7252	-1.39311	0.00182122	10.8681	10.9615	11.2059	11.0118	10.7733	10.6341	10.5013	10.6362	-1.29738	0.0423249	0.000786762	0.604055
1631307_at	CG11438	CG11438	FBgn0037164	5.50361	5.15473	5.55866	5.43768	5.41367	4.98524	4.73566	5.07959	4.9335	-1.39491	0.0169981	5.33354	5.66677	5.42693	5.47575	5.22165	5.19647	4.76655	5.06156	-1.33255	0.0804444	0.00276072	0.787589
1623429_at	CG11073	CG11073	FBgn0034693	8.54605	7.96071	8.4741	8.36052	8.33535	7.78782	7.83522	7.94101	7.85468	-1.39538	0.0293712	8.03997	8.32777	8.4513	8.27301	7.38459	8.20369	7.5846	7.72429	-1.46279	0.116758	0.00485259	0.824438
1634447_at	CG31140	CG31140	FBgn0051140	9.63234	8.9064	9.89138	9.8108	9.56023	9.27075	9.10514	8.85916	9.07835	-1.39656	0.150404	9.2128	9.4349	9.48028	9.37599	8.99501	8.49968	8.45307	8.64925	-1.6549	0.0193792	0.00374484	0.483418
1639252_s_at	CG11876	CG11876	FBgn0039635	11.578	11.8855	11.9337	11.9842	11.8453	11.2614	11.4624	11.3495	11.3578	-1.40209	0.00924202	11.8411	11.9903	11.5968	11.8094	11.5751	11.3982	11.0969	11.3567	-1.36853	0.0663801	0.00155481	0.88304
1629499_at		CG11915	FBgn0261565|FBgn0036673	9.58698	9.34689	10.0383	10.0548	9.75676	9.54284	9.21266	9.051	9.26883	-1.40242	0.0969434	8.54579	9.11081	9.10972	8.92211	8.62276	8.0575	8.02896	8.23641	-1.60848	0.0638743	0.00474095	0.572467
1640335_at	CG42788	CG31304	FBgn0051304	9.87529	10.0361	10.5646	10.2318	10.177	9.77153	10.041	9.23977	9.68409	-1.40724	0.120682	9.67787	9.85285	10.1606	9.89711	9.49479	8.89422	9.08954	9.15952	-1.66739	0.03108	0.00324012	0.48189
1635730_at	CG30069	CG30069	FBgn0050069	10.4076	10.5877	10.7576	10.6799	10.6082	10.1287	10.103	10.112	10.1146	-1.408	0.00266504	9.4972	10.0183	10.179	9.89817	9.60336	9.61688	9.37882	9.53302	-1.28801	0.171968	0.00381813	0.603984
1625215_s_at	nrv2	nervana2	FBgn0015777	11.1359	11.0641	11.345	11.2349	11.195	10.7635	10.6728	10.6583	10.6982	-1.41107	0.00135411	11.1092	11.0524	10.9244	11.0287	10.9558	10.1837	10.1637	10.4344	-1.50971	0.0895558	0.00137768	0.719671
1636057_at	CG9572	CG9572	FBgn0031089	7.40358	7.46295	7.43012	7.42373	7.43009	6.97373	6.97993	6.83112	6.92826	-1.41601	8.29946e-05	8.0266	8.33585	8.02993	8.13079	7.59947	7.76439	6.598	7.32062	-1.75342	0.0990856	0.00189675	0.372688
1629317_at	Nplp3	neuropeptide-like precursor 3	FBgn0042201	4.20869	3.3989	5.22294	4.86907	4.4249	3.90506	4.15435	3.69681	3.91874	-1.42026	0.34688	6.8403	5.64592	4.68898	5.72507	2.81534	3.71905	4.2653	3.5999	-4.36254	0.0475957	0.00451701	0.0537527
1639028_a_at	CG30296	CG30296	FBgn0050296	11.2695	10.6958	11.3231	11.291	11.1449	10.7852	10.5879	10.5428	10.6387	-1.42032	0.0432994	11.214	11.1113	10.7599	11.0284	10.8816	10.0083	9.72338	10.2044	-1.77033	0.0926587	0.00370406	0.409583
1624409_a_at	Npc2h	CG11315	FBgn0039801	12.0551	12.2419	12.5297	12.5474	12.3435	11.8357	11.7094	11.9527	11.8326	-1.42498	0.020332	12.1228	12.368	12.7496	12.4135	11.9604	12.0031	11.5033	11.8223	-1.50646	0.0714326	0.00187211	0.778723
1626893_at	Gasp	Gasp	FBgn0026077	7.7068	6.39929	7.46751	7.22017	7.19844	6.58619	6.3395	7.12594	6.68388	-1.42856	0.242615	8.8879	8.85822	9.07203	8.93938	8.05033	8.17372	7.884	8.03602	-1.87043	0.0010906	0.00396166	0.35086
1626875_at	pdfr	CG13758 [Source:FlyBase;GeneId:FBgn0260753]	FBgn0260753|FBgn0040378	8.05644	8.32916	8.57963	8.81607	8.44533	7.89327	7.89471	8.00188	7.92995	-1.42936	0.0462724	7.71465	8.5299	8.61633	8.28696	7.97618	7.13799	7.23976	7.45131	-1.78466	0.0988999	0.0041873	0.421536
1635361_at	CG18806	CG18806	FBgn0042129	7.88104	8.20761	8.44049	8.37171	8.22521	7.65261	7.59603	7.86504	7.70456	-1.4346	0.0239752	8.08064	8.46687	8.939	8.4955	8.11185	7.62946	7.31198	7.68443	-1.75452	0.0755988	0.00196981	0.409389
1626271_at	CG9634	CG9634	FBgn0027528	10.532	10.5071	10.7262	10.6965	10.6154	10.3123	10.1757	9.79249	10.0935	-1.43587	0.0159763	11.2021	11.4367	11.4277	11.3555	10.8715	10.8149	9.36753	10.3513	-2.00586	0.114	0.0044007	0.292398
1625719_at	Atpalpha	Na,K ATPase alpha subunit	FBgn0002921	10.5317	10.0233	10.9169	10.8404	10.5781	10.0817	10.0173	10.0681	10.0557	-1.43632	0.0819533	10.4113	10.2224	10.2374	10.2904	9.94581	9.58988	9.61225	9.71598	-1.48904	0.011553	0.00237285	0.859529
1632729_at	dmrt93B	doublesex-Mab related 93B	FBgn0038851	6.14819	7.07063	6.5131	6.41745	6.53734	6.60671	6.4083	5.02768	6.01423	-1.43705	0.320542	7.12694	7.05266	8.47742	7.55234	5.9147	5.97608	6.1912	6.02733	-2.87789	0.0316494	0.00473502	0.117525
1635445_at	sls	sallimus	FBgn0086906	9.33749	8.82338	9.76602	9.38593	9.32821	9.1582	8.84434	8.39495	8.79916	-1.44297	0.13255	8.77026	8.42148	9.11536	8.76903	8.2117	7.88357	7.98078	8.02535	-1.67445	0.0288489	0.00381828	0.559429
1629763_at	CG11262	CG11262	FBgn0036329	3.65508	3.43146	3.95748	3.68422	3.68206	3.12009	3.10677	3.23116	3.15267	-1.44332	0.0101308	3.46676	3.76517	3.50111	3.57768	3.25651	3.20676	3.4336	3.29896	-1.21312	0.0753438	0.00244081	0.260944
1635031_s_at	CG11147	CG11147	FBgn0031734	9.56557	8.70934	8.99576	9.19609	9.11669	8.59301	8.52936	8.62779	8.58339	-1.44724	0.0551928	9.70182	9.85486	9.40574	9.65414	9.27247	9.05979	8.81843	9.05023	-1.51983	0.0314471	0.00186158	0.810276
1636668_at	spz5	CG9972	FBgn0035379	6.37119	5.67434	6.02919	5.91289	5.9969	5.53294	5.66326	5.18572	5.46064	-1.45021	0.0502238	6.04961	6.35938	5.75304	6.05401	5.33283	5.36448	5.37025	5.35585	-1.62243	0.016407	0.000823243	0.574361
1631816_at	Akh	adipokinetic hormone	FBgn0004552|FBgn0003206	7.06154	6.50727	7.10055	7.38588	7.01381	6.68086	6.56474	6.18317	6.47626	-1.45151	0.085226	7.3322	6.7771	6.83383	6.98104	6.17987	6.45177	5.63832	6.08999	-1.85453	0.0399669	0.00185445	0.347236
1623084_at	sgg	Glycogen Synthase Kinase 3	FBgn0003371	8.61567	8.70503	8.53354	8.7294	8.64591	8.16993	8.13198	8.02281	8.10824	-1.45163	0.000406661	9.95678	10.2697	9.14689	9.79112	8.92856	8.82049	7.90276	8.5506	-2.36284	0.0565072	0.000734366	0.102486
1634739_a_at	Pfk	6-phosphofructokinase	FBgn0003071	10.483	10.3828	10.9375	11.0834	10.7217	10.3374	10.1852	10.0204	10.181	-1.45466	0.0542	10.1403	10.4863	10.3138	10.3135	9.71306	9.75961	9.45883	9.64383	-1.59067	0.00807163	0.000751174	0.643538
1639154_at		CG31765	FBgn0259177|FBgn0261514|FBgn0051765	4.8986	5.62533	5.55188	5.10314	5.29474	4.96819	4.66378	4.62793	4.7533	-1.45542	0.06219	5.69625	5.57098	5.12067	5.46263	4.43003	5.05348	4.6801	4.7212	-1.67183	0.0421524	0.00183883	0.549022
1636880_s_at	cpx	complexin	FBgn0041605	8.60595	8.09274	7.96052	7.91797	8.14429	7.97384	7.5666	7.24815	7.5962	-1.46216	0.0859622	8.45697	8.75697	8.63765	8.6172	8.10748	7.53167	7.92993	7.85636	-1.69447	0.0164335	0.00140295	0.517257
1638365_at	CG3244	CG3244	FBgn0031629	8.33319	7.24098	7.88478	7.96364	7.85565	6.90714	7.32705	7.682	7.3054	-1.46434	0.15375	8.05203	8.55476	8.3003	8.30236	6.90538	7.09664	7.99426	7.33209	-1.95921	0.0567871	0.0049056	0.362621
1636835_at	CG16700	CG16700	FBgn0030816	8.91165	7.90551	9.09204	8.99663	8.72646	8.20967	8.08487	8.23216	8.17557	-1.46499	0.154845	10.1292	9.59749	9.71647	9.81438	9.21946	7.91232	8.78442	8.63873	-2.25894	0.0477662	0.00315818	0.209559
1626537_at	CG17321	CG17321	FBgn0032719	7.97745	8.15948	8.39351	8.55997	8.2726	7.80668	7.60129	7.74503	7.71767	-1.4691	0.0178655	8.24179	8.62919	8.63134	8.50077	8.04337	7.00328	8.1512	7.73262	-1.70309	0.118989	0.00363781	0.574195
1623016_at	CG1299	CG1299	FBgn0035501	8.43307	8.28578	8.1811	8.15215	8.26303	7.71737	7.70402	7.70006	7.70715	-1.47006	0.000717172	8.15142	8.17511	8.48481	8.27045	7.70724	7.68832	7.88925	7.7616	-1.42291	0.0152347	0.000108962	0.808731
1638400_at	CG8503	CG8503	FBgn0033917	10.1863	9.5936	10.2516	10.403	10.1086	9.39919	9.67464	9.52115	9.53166	-1.49169	0.0472417	9.60614	9.65836	9.03834	9.43428	8.91057	8.70254	7.96347	8.52553	-1.87742	0.0599392	0.00172932	0.390221
1639680_at				9.88548	9.67249	9.94213	9.9765	9.86915	9.37778	9.21639	9.26074	9.28497	-1.49919	0.00130623	10.9465	10.5089	10.6331	10.6961	10.1472	9.70185	9.77655	9.87519	-1.76656	0.0123284	3.97e-05	0.313869
1636461_at	CG3630	CG3630	FBgn0023540	11.2674	10.4906	11.3187	11.4155	11.1231	10.5582	10.5838	10.4424	10.5282	-1.5104	0.0667162	10.6141	10.6722	10.251	10.5124	9.96976	9.8984	9.15755	9.67524	-1.78653	0.0452387	0.00179434	0.514574
1626452_at	CG2121	CG2121	FBgn0033289	7.31289	5.89153	6.43012	6.43068	6.51631	5.85932	5.9714	5.93084	5.92052	-1.51129	0.148833	7.38624	7.66029	6.86473	7.30375	5.31455	6.30772	5.77833	5.8002	-2.8354	0.0152769	0.000622012	0.0717005
1637412_a_at	sas	responsible for dominant phenotype	FBgn0002306	7.23739	6.13057	7.37142	7.11009	6.96237	6.31758	6.40499	6.37424	6.3656	-1.51232	0.13474	7.72032	7.8236	6.98913	7.51102	6.41799	6.32639	6.50994	6.41811	-2.13304	0.0151102	0.0012262	0.243007
1626581_s_at	CG1607	CG1607	FBgn0039844	10.3272	9.72746	10.1646	10.1158	10.0838	9.67851	9.4784	9.30385	9.48692	-1.51241	0.0192436	11.1773	11.3641	10.3498	10.9637	10.5823	9.93698	9.6648	10.0614	-1.8691	0.0946272	0.00231706	0.450189
1625990_at	CG11367 /// CG32454	CG11367	FBgn0037185	8.53295	8.63622	8.74947	8.79515	8.67845	8.16971	8.20098	7.86651	8.07907	-1.51507	0.00320799	8.76669	8.76707	8.71988	8.75121	8.66909	8.33412	8.18272	8.39531	-1.27979	0.0695299	0.000730143	0.276626
1632457_s_at	mam	mastermind	FBgn0002643	8.72367	8.5598	9.10983	8.97807	8.84284	8.38246	8.25369	8.08751	8.24122	-1.51742	0.0141177	8.99808	8.7882	8.64404	8.81011	8.62743	8.04851	8.11531	8.26375	-1.46039	0.0597604	0.00101486	0.840287
1630474_at	Rgk3	Rgk3	FBgn0085426	5.7618	5.62665	6.53617	6.55742	6.12051	5.32679	5.51154	5.70858	5.51564	-1.52085	0.106101	6.10416	5.95011	6.14851	6.06759	5.34265	5.70435	5.43803	5.49501	-1.48718	0.00984578	0.00430539	0.925233
1637479_at	pn	prune	FBgn0003116	9.35946	9.61213	9.82545	9.71877	9.62895	9.04778	9.22222	8.79933	9.02311	-1.52187	0.0117444	9.09923	9.43873	9.81012	9.44936	8.73624	9.2619	8.52202	8.84005	-1.52553	0.112736	0.00213613	0.991479
1639235_at	trn	anon-fast-evolving-2B1	FBgn0010452	4.7767	4.15528	4.9265	4.56753	4.6065	4.07772	4.02332	3.89878	3.99994	-1.52263	0.030532	4.06063	3.8732	3.68605	3.87329	2.81168	3.17206	3.74265	3.24213	-1.54881	0.0965615	0.00275245	0.941995
1627240_at	CG13039	CG13039	FBgn0036609	2.83195	2.8012	3.02588	3.3416	3.00016	2.52599	2.27063	2.36318	2.3866	-1.53003	0.0120937	2.9972	2.73587	3.21891	2.98399	2.62782	2.63435	2.78417	2.68211	-1.23275	0.112099	0.00236634	0.217726
1641736_at				5.31652	5.09089	5.21412	5.12885	5.18759	4.76329	4.53806	4.41506	4.57214	-1.53204	0.00195367	6.08051	6.36252	5.1996	5.88088	5.49737	5.04877	4.60361	5.04992	-1.77887	0.128712	0.00256161	0.584132
1638282_at	CG14196	CG14196	FBgn0031002	9.91949	9.84738	10.1493	10.1212	10.0093	9.37032	9.7945	9.01493	9.39325	-1.53272	0.0314792	9.61037	9.74598	9.95525	9.77053	9.17371	9.32859	9.22285	9.24172	-1.44275	0.00866449	0.000790148	0.741632
1624938_at	CG14128	CG14128	FBgn0036218	3.8906	3.76412	4.21235	4.22001	4.02177	3.54455	3.38299	3.28431	3.40395	-1.53455	0.00926832	3.82189	4.06449	4.00662	3.96433	3.86137	3.59809	3.34244	3.60063	-1.28672	0.0945788	0.0015209	0.31367
1624581_at	dpr7	dpr7	FBgn0053481	7.99551	7.1286	8.37384	8.21795	7.92898	7.50485	7.32168	7.10354	7.31002	-1.53576	0.130803	8.3327	8.4672	7.78417	8.19469	7.20013	6.14096	6.48941	6.61017	-2.99909	0.0134431	0.000407171	0.0566326
1641153_a_at	Df31	Decondensation factor 31	FBgn0022893	11.173	10.808	11.2205	11.132	11.0834	10.6863	10.5475	10.1183	10.4507	-1.55045	0.0173246	10.4709	10.4036	10.5408	10.4717	10.1901	10.2226	10.4698	10.2941	-1.131	0.140433	0.0049168	0.0781306
1629375_at	CG11400	CG11400	FBgn0034198	11.3414	11.3927	11.622	11.6564	11.5031	10.9282	10.8773	10.7921	10.8658	-1.55541	0.00139671	11.5997	11.7566	11.7359	11.6974	11.6483	10.9994	10.2736	10.9738	-1.65134	0.14477	0.00244693	0.813541
1630684_at	CG13032	CG13032	FBgn0036652	3.74842	3.94168	4.42441	4.21091	4.08136	3.59729	3.22972	3.49286	3.43996	-1.55984	0.0230318	4.08111	4.63165	4.84614	4.51963	3.61284	3.77554	4.14905	3.84581	-1.5953	0.0722418	0.00142655	0.921316
1628964_at	CG4804	CG4804	FBgn0032178	8.64983	8.19548	8.97949	8.92746	8.68806	7.91399	8.11225	8.11157	8.04594	-1.56063	0.032737	8.26119	7.75433	8.14218	8.05257	7.70331	7.35564	6.87718	7.31204	-1.67078	0.0596891	0.00138726	0.77469
1629122_at	CG11697	CG11697	FBgn0030313	3.76431	4.27709	4.56055	4.41561	4.25439	3.82172	3.55542	3.43332	3.60349	-1.57015	0.0347857	4.46607	4.32006	4.33373	4.37329	3.7573	4.1319	3.75134	3.88018	-1.40747	0.0213117	0.00138957	0.581177
1629147_at	CG42633	mitochondrial ribosomal protein L37	FBgn0037833|FBgn0261356	7.36986	6.96935	7.5766	7.38648	7.32557	6.88537	6.8349	6.29997	6.67341	-1.57152	0.0302255	3.32226	3.3047	3.1879	3.27162	3.003	2.86872	2.72456	2.86543	-1.32518	0.0110375	0.00153246	0.364228
1641310_at	ko	knockout	FBgn0020294	6.42961	5.42928	6.29025	6.16956	6.07967	5.4637	5.32169	5.49075	5.42538	-1.57385	0.0583739	7.09447	7.33274	6.71346	7.04689	6.43954	6.10934	5.23896	5.92928	-2.16987	0.0494365	0.00129952	0.299358
1635961_at	qvr	CG33472 [Source:FlyBase;GeneId:FBgn0260499]	FBgn0260499|FBgn0053472|FBgn0000581	6.64155	5.62061	6.58616	6.49102	6.33483	5.96777	5.92365	5.14857	5.68	-1.57444	0.129318	6.0879	5.78194	5.5891	5.81965	4.7515	5.08722	5.00265	4.94712	-1.83086	0.00784152	0.00209254	0.589884
1639979_at	CG8927	CG8927	FBgn0038405	4.69577	3.88003	4.33464	4.12579	4.25906	3.40067	3.80841	3.5969	3.60199	-1.57687	0.0339201	4.64667	4.67635	4.27188	4.53163	4.10077	4.2846	3.7789	4.05476	-1.39173	0.0726416	0.00257364	0.559955
1632328_at	serp	CG32209 [Source:FlyBase;GeneId:FBgn0260653]	FBgn0052209|FBgn0260653	8.13391	6.31285	7.56558	7.47421	7.37164	6.43463	6.53084	7.14994	6.70514	-1.58722	0.231255	7.60315	7.95771	7.30663	7.6225	6.51117	6.46143	6.66714	6.54658	-2.10806	0.00557941	0.00465875	0.432931
1641446_s_at	CG5171	CG5171	FBgn0031907	11.2235	11.406	11.7868	11.9163	11.5831	10.8186	10.9657	10.9563	10.9136	-1.59063	0.0186452	10.8314	11.2974	11.8298	11.3195	10.4067	10.8001	10.5162	10.5744	-1.67614	0.0748934	0.00121206	0.826965
1627147_at	CG14644	CG14644	FBgn0250821|FBgn0037226	4.46605	4.77887	5.65485	5.454	5.08844	4.52107	4.18966	4.53802	4.41625	-1.59349	0.108176	4.82298	5.41794	5.46677	5.2359	4.68395	4.45746	4.52117	4.55419	-1.60403	0.0351134	0.00469258	0.981239
1637538_s_at	CG9485 /// DsecCG9485	CG9485	FBgn0034618	11.5156	11.3397	12.0847	11.9962	11.734	11.387	11.5347	10.2416	11.0545	-1.60166	0.15312	11.3911	11.5417	12.0525	11.6618	10.3244	10.6968	10.438	10.4864	-2.2585	0.00676919	0.00120142	0.284392
1631120_at		muscleblind	FBgn0053197	6.47139	5.30724	6.25265	5.91224	5.98588	5.20557	5.30525	5.40142	5.30408	-1.60414	0.0749416	6.66476	6.83274	6.12513	6.54088	5.66513	4.75053	5.31384	5.24317	-2.45838	0.0190756	0.000446694	0.164746
1625277_at	CG32463	CG32463	FBgn0052463	3.71916	4.02545	4.41802	4.536	4.17466	3.5257	3.48871	3.45616	3.49019	-1.60711	0.0273161	3.78061	4.53874	4.36903	4.22946	4.04849	3.69759	3.31955	3.68854	-1.4549	0.157539	0.00443038	0.690719
1624800_at	CG5224	CG5224	FBgn0034354	7.70222	6.96136	7.51295	7.59561	7.44304	6.84145	6.90525	6.52815	6.75828	-1.60743	0.025801	8.58704	8.48678	8.21858	8.4308	8.16924	7.88628	7.44416	7.83323	-1.51317	0.0659508	0.00142333	0.785299
1634846_a_at	l(1)G0156	lethal (1) G0156	FBgn0027291	12.083	11.7935	12.2748	12.4348	12.1465	11.3041	11.5108	11.5617	11.4588	-1.6107	0.0113219	12.0927	11.9579	11.7137	11.9214	11.7789	11.4319	11.3171	11.5093	-1.33062	0.0811903	0.00114779	0.311384
1623102_at	Gip	GIP-like	FBgn0011770	10.9178	11.5096	11.2515	11.1943	11.2183	10.5784	10.7429	10.2607	10.5273	-1.61438	0.013827	11.0969	11.2838	11.4733	11.2847	10.6146	10.7583	10.5978	10.6569	-1.54515	0.00637973	0.00016216	0.802109
1626815_a_at	tadr	CG9264	FBgn0032911	7.57233	6.90497	7.66453	7.50534	7.41179	6.88089	6.64922	6.6323	6.7208	-1.61439	0.0233738	6.82225	7.02082	6.72267	6.85525	6.61196	5.78583	5.50659	5.96813	-1.84948	0.06103	0.000963266	0.601753
1633293_at	CG10157	CG10157	FBgn0039099	11.2581	11.5712	11.4016	11.5189	11.4375	10.6796	10.8505	10.6971	10.7424	-1.61897	0.000709388	11.4429	11.7951	12.152	11.7967	11.3928	11.5991	10.6024	11.1981	-1.51415	0.177598	0.00213125	0.777244
1635585_at	tadr	CG9264	FBgn0032911	7.29061	6.50247	7.24848	7.06178	7.02583	6.42785	6.44635	6.08388	6.31936	-1.63181	0.0304147	6.41467	6.57022	6.0308	6.33856	5.83097	5.70344	4.9412	5.49187	-1.79837	0.0575812	0.00107212	0.707658
1641688_at	CG18136	CG18136	FBgn0036839	7.91747	7.30288	8.51984	8.39679	8.03425	7.34081	7.45734	7.16432	7.32082	-1.63969	0.0861278	8.20017	8.06983	8.78754	8.35251	7.74783	7.59977	7.21435	7.52065	-1.77998	0.0377397	0.00241114	0.775376
1632298_s_at	mfas	CG3359 [Source:FlyBase;GeneId:FBgn0260745]	FBgn0024211|FBgn0260745	9.58275	9.01613	9.90573	9.95586	9.61512	9.03508	8.96825	8.6854	8.89624	-1.6459	0.0452597	9.22171	9.31419	9.93349	9.4898	8.62462	8.48286	8.94859	8.68536	-1.74647	0.0375085	0.00106324	0.815076
1634237_at	nimC3	lethal (2) 34Fa	FBgn0001967	11.3935	10.5585	11.1341	11.4654	11.1379	10.337	10.839	10.0787	10.4182	-1.6468	0.0659631	11.0846	11.3025	11.255	11.214	10.57	10.8978	10.6819	10.7166	-1.41174	0.0130456	0.00333504	0.519748
1636608_at	Dh31-R1	CG32843	FBgn0052843	8.47269	8.07763	9.16886	9.10239	8.70539	8.10711	7.87685	7.95973	7.98123	-1.65194	0.0695533	8.84825	8.69948	8.53938	8.6957	8.63399	7.4984	7.47166	7.86802	-1.77484	0.103138	0.00470165	0.821879
1634526_a_at	qua	quail	FBgn0003187	4.92593	4.06148	4.26013	4.67579	4.48083	3.74694	3.51965	3.99972	3.75544	-1.65335	0.0380741	4.13707	3.93366	5.09064	4.38712	3.81091	3.57314	3.78633	3.72346	-1.5841	0.142777	0.00463482	0.880578
1631620_at	GlyP	glycogen phosphorylase b	FBgn0004507	11.853	11.5238	12.1142	12.1282	11.9048	11.2797	11.3322	10.9258	11.1792	-1.65361	0.0147987	11.7314	11.9175	12.2198	11.9562	10.5894	10.9649	10.9533	10.8359	-2.17401	0.0040019	2.26e-05	0.182518
1636932_at	CG9886	CG9886	FBgn0031428	9.66591	9.65284	10.1104	10.0543	9.87085	9.33249	9.38403	8.70442	9.14031	-1.65926	0.0259529	9.70373	9.82179	10.0074	9.8443	9.08739	9.57429	9.25258	9.30475	-1.45351	0.0325795	0.00095798	0.528286
1628671_a_at	sls	sallimus	FBgn0086906	10.1527	9.17526	10.6042	10.4288	10.0902	9.33167	9.38098	9.35722	9.35662	-1.6628	0.109555	10.0301	9.96923	9.22789	9.74241	9.36409	8.52013	8.27887	8.72103	-2.02985	0.0709407	0.00434677	0.577659
1632688_s_at	CG11594	CG11594	FBgn0035484	10.9871	11.2248	11.626	11.7807	11.4046	10.6089	10.9521	10.4343	10.6651	-1.6696	0.0316145	10.759	10.8554	11.7138	11.1094	9.88095	10.9553	9.98373	10.2733	-1.78516	0.141607	0.00437292	0.834381
1634487_at	tau	tau	FBgn0085323|FBgn0051057	9.22032	8.90866	9.45368	9.36384	9.23663	8.70773	8.57627	8.19579	8.49326	-1.67407	0.0114883	9.6939	9.715	9.46247	9.62379	9.45551	8.46526	8.52395	8.81491	-1.75185	0.0708033	0.000725865	0.853451
1641288_at	Obp57b /// Obp57c	Odorant-binding protein 57c	FBgn0034509|FBgn0043534	9.39938	8.16382	9.30391	9.09896	8.99152	8.24451	8.28187	8.20597	8.24412	-1.67877	0.0762333	9.48102	9.58013	9.16203	9.40773	8.23713	8.62524	8.34267	8.40168	-2.0084	0.00419589	0.000467831	0.499522
1628005_at	chinmo	Chronologically inappropriate morphogenesis	FBgn0086758	8.32167	7.57535	8.71049	8.48521	8.27318	7.39251	7.45733	7.71373	7.52119	-1.68411	0.0553175	9.91276	9.42431	8.64662	9.3279	8.9552	7.83889	7.27322	8.02244	-2.47163	0.101631	0.00380649	0.356893
1628969_s_at	CG8485	CG8485	FBgn0033915	11.234	11.0872	11.7231	11.6566	11.4252	10.8988	10.8117	10.2795	10.6633	-1.6957	0.0268634	10.788	11.026	11.1536	10.9892	10.5205	9.9029	10.2218	10.2151	-1.71019	0.0204494	0.000385852	0.969887
1632114_at	Cyp12a4	Cyp12a4	FBgn0038681	11.1388	11.3255	11.6346	11.5925	11.4229	10.7461	10.6466	10.5761	10.6563	-1.70127	0.00315471	10.7891	11.2136	11.8076	11.2701	10.6953	10.8273	10.3143	10.6123	-1.57769	0.119447	0.000917783	0.745977
1626990_s_at	Mipp1	Multiple inositol polyphosphate phosphatase 1	FBgn0026061	10.8297	10.4579	10.7603	10.9534	10.7503	10.0794	10.2277	9.61091	9.97267	-1.71433	0.0113861	10.2161	10.5488	10.3806	10.3818	9.74768	10.0893	9.60102	9.81268	-1.48365	0.0305679	0.00033189	0.46054
1634048_a_at	bgm	bubblegum	FBgn0027348	11.7017	10.8649	11.4481	11.8198	11.4587	10.6027	11.0499	10.3747	10.6758	-1.72057	0.0483468	11.3964	11.6238	11.5848	11.535	10.777	11.1833	10.7278	10.896	-1.55721	0.0163832	0.00126519	0.680883
1637054_s_at	RluA-1	multiple	FBgn0051719	8.59136	8.35723	9.33632	9.45942	8.93608	8.28082	8.20867	7.96031	8.14993	-1.72447	0.0640917	8.68123	8.70555	7.91385	8.43354	8.08779	6.86461	7.20384	7.38541	-2.06785	0.0793081	0.0027306	0.602901
1636897_at	CG33003	CG33003	FBgn0053003	4.79091	4.8036	5.01585	4.98472	4.89877	4.52541	4.18635	3.57568	4.09581	-1.74467	0.0212916	4.50801	5.29233	4.23621	4.67885	3.88266	4.15934	3.38036	3.80745	-1.82943	0.0892716	0.00139742	0.869488
1640707_at	CG15772	CG15772	FBgn0029799	7.75679	7.90244	8.72662	8.67261	8.26461	7.69736	7.38976	7.28715	7.45809	-1.74899	0.0515124	7.44691	7.27554	8.13675	7.61973	6.93863	6.58161	6.76754	6.76259	-1.81144	0.0386929	0.0012181	0.900873
1629765_at	CG7715	CG7715	FBgn0038646	5.22894	4.54655	5.08647	5.27152	5.03337	4.43618	4.12331	4.10601	4.22183	-1.75508	0.0134486	4.70852	5.50506	4.24751	4.82036	3.86499	4.60528	4.07839	4.18289	-1.55561	0.210744	0.00455281	0.684583
1623666_at	CG10516	CG10516	FBgn0036549	10.8326	10.3647	11.0178	11.1261	10.8353	10.2532	10.3254	9.48371	10.0208	-1.75876	0.0422904	10.0785	9.85588	10.7202	10.2182	8.475	9.65106	8.53482	8.88696	-2.51618	0.0449336	0.000737521	0.303319
1628013_at	CG3597	CG3597	FBgn0031417	11.4303	11.2845	11.8101	11.6868	11.5529	10.4885	10.7652	10.9548	10.7362	-1.76143	0.00634143	11.3844	11.7144	11.8956	11.6648	10.9732	11.1514	10.8549	10.9931	-1.59291	0.0176877	9.41e-05	0.589708
1633198_a_at	5-HT2	Serotonin receptor 2	FBgn0013743|FBgn0087012	7.67753	6.39295	7.56041	7.54624	7.29428	6.74987	6.49302	6.14526	6.46272	-1.77962	0.083843	6.98949	6.90358	6.59195	6.82834	6.11393	6.10065	6.18618	6.13359	-1.61861	0.00493336	0.00244141	0.739199
1632500_at	CG10226	CG10226	FBgn0035695	6.68753	5.3831	6.63317	6.58682	6.32266	5.69408	5.57947	5.17573	5.48309	-1.78951	0.0862902	5.88655	5.72373	5.541	5.71709	4.85763	5.0598	3.96041	4.62595	-2.13043	0.0363136	0.00169996	0.611735
1635975_s_at		CR33939 [Source:FlyBase;GeneId:FBgn0047095]	FBgn0047095	7.67947	6.11105	6.74882	6.64982	6.79729	6.03551	6.04416	5.78453	5.95473	-1.79323	0.0842794	7.48777	8.00621	7.09735	7.53044	7.13948	6.02309	6.30954	6.4907	-2.05586	0.0710927	0.00325869	0.709253
1626481_a_at	Taz	tafazzins	FBgn0026619	10.8047	10.5364	11.3703	11.5953	11.0767	10.2928	10.2502	10.1344	10.2258	-1.80357	0.0335296	10.0568	10.3866	10.5236	10.3223	9.87958	9.54395	9.69746	9.707	-1.53191	0.0220025	0.000915957	0.498694
1633452_a_at	Rya-r44F	ryanodine receptor	FBgn0011286	10.3133	9.64369	10.9155	10.7413	10.4035	9.56473	9.60619	9.47894	9.54995	-1.80689	0.0520884	9.41851	9.34613	10.0217	9.59546	8.92505	9.02343	8.87632	8.9416	-1.57337	0.0402314	0.00205311	0.615156
1636572_at	Duox	Dual oxidase	FBgn0031464	6.05214	4.62836	5.83831	5.54421	5.51576	4.64208	4.53128	4.8042	4.65919	-1.81073	0.0722066	4.96013	5.94421	5.93414	5.61283	4.40229	4.80351	4.92593	4.71058	-1.86898	0.0676376	0.00294945	0.924973
1634192_at	CG30281	CG30281	FBgn0050281	11.3523	10.6355	11.4191	11.3395	11.1866	10.0401	10.1888	10.7582	10.329	-1.81198	0.0297745	10.6421	11.2479	11.6646	11.1849	10.2064	10.6416	9.68971	10.1792	-2.00781	0.0678725	0.00109162	0.741782
1626287_at	GV1	GV1	FBgn0027790	8.37296	6.83021	7.72011	7.61806	7.63534	6.8693	6.69907	6.7643	6.77756	-1.81225	0.0716517	7.73244	7.9356	7.57301	7.74702	6.79612	7.36345	7.01023	7.0566	-1.61375	0.0243464	0.00259993	0.690938
1638760_at	CG15545	CG15545	FBgn0039806	6.49043	6.49433	6.92421	6.87808	6.69676	6.04907	6.0417	5.41854	5.83644	-1.81545	0.0121181	7.41993	7.17663	6.5931	7.06322	5.29988	6.46216	5.99754	5.91986	-2.20895	0.0519655	0.000389005	0.507903
1636840_at	CBP	sarcoplasmic calcium-binding protein	FBgn0026144	6.41302	4.46768	5.83895	5.76097	5.62015	4.91573	4.51928	4.83837	4.75779	-1.81801	0.14291	6.86743	6.50423	6.16021	6.51062	5.54407	4.97613	5.0686	5.19627	-2.48691	0.008181	0.00140555	0.410625
1635140_at	CG15515	CG15515	FBgn0039719	5.85531	4.34673	5.6223	5.86739	5.42293	4.87937	4.57102	4.20738	4.55259	-1.8281	0.116662	6.35786	6.71601	5.62486	6.23291	4.22294	4.68825	5.10919	4.67346	-2.94741	0.0191436	0.000870175	0.238536
1641109_at	obst-B	CG4778	FBgn0027600	6.44343	5.40993	6.12671	6.04838	6.00711	5.07387	5.23733	5.08811	5.1331	-1.83275	0.0200717	6.14674	5.72338	6.23486	6.03499	4.84048	5.03032	5.40357	5.09146	-1.92324	0.0145341	0.000145889	0.840176
1626120_at	CG42238	CG42238 [Source:FlyBase;GeneId:FBgn0250867]	FBgn0250867|FBgn0032909	8.9977	8.60893	8.88807	9.23595	8.93266	8.43469	8.14862	7.57289	8.05207	-1.84114	0.0200824	9.32743	9.69247	8.68513	9.23501	8.95961	8.59688	8.68234	8.74628	-1.40321	0.194739	0.00332246	0.318589
1638128_at	CG30280	CG30280	FBgn0050280	9.71074	8.99143	9.69227	9.75875	9.5383	8.19691	8.5199	9.23587	8.65089	-1.84984	0.0458322	9.87032	10.2462	10.7582	10.2916	8.86022	9.09465	8.01912	8.658	-3.10281	0.017111	0.000174559	0.141953
1634374_at	CG33138 /// DsecCG33138	CG33138	FBgn0053138	10.7643	10.8718	11.3925	11.3542	11.0957	10.2418	10.4234	9.92688	10.1974	-1.8639	0.0107478	10.0733	10.2014	11.0088	10.4278	8.96318	9.79831	9.48549	9.41566	-2.01696	0.056552	0.000378045	0.77761
1633696_at	TM4SF	Transmembrane 4 superfamily	FBgn0020372	7.29554	5.27358	6.75715	6.60926	6.48388	5.67309	5.36196	5.71373	5.58293	-1.8673	0.141651	7.58227	8.09385	7.29512	7.65708	5.94656	6.18024	5.39519	5.84066	-3.52205	0.00529778	0.000414258	0.131937
1628173_at	CG17189	CG17189	FBgn0039485	9.05837	7.98953	8.87315	8.88841	8.70237	7.78234	7.91926	7.69525	7.79895	-1.87049	0.0266074	8.04812	8.52977	8.75201	8.4433	6.12275	7.37676	7.27652	6.92534	-2.86385	0.0285072	0.000224961	0.215147
1641191_s_at	Ugt36Bc	Ugt36Bc	FBgn0040260	8.57105	8.11308	8.91292	8.78798	8.59626	7.90705	7.92274	7.24015	7.68998	-1.8742	0.0232045	8.05342	8.4304	8.67691	8.38691	7.3782	8.2308	7.49435	7.70112	-1.60859	0.100751	0.00153367	0.584628
1630773_a_at	CG10899	CG10899	FBgn0039235	4.12636	3.77352	4.82151	4.69598	4.35434	3.58651	3.43457	3.32029	3.44712	-1.87543	0.0285288	3.58335	3.83443	4.31998	3.91259	3.36716	3.41752	3.30594	3.36354	-1.46312	0.0659423	0.00150783	0.336957
1631038_at	CG32773	CG32773	FBgn0052773	5.29943	4.9846	6.15622	5.50941	5.48742	4.41107	4.71527	4.60783	4.57806	-1.87821	0.0298353	5.15102	5.77854	5.16516	5.36491	4.77786	4.26306	4.49473	4.51188	-1.80628	0.0286442	0.000496504	0.883333
1639351_at	Cpr97Eb	CG15884	FBgn0039481	7.24059	5.48348	7.14568	7.08178	6.73788	5.67505	5.88913	5.91493	5.82637	-1.88102	0.128094	7.40884	8.32535	6.93236	7.55552	6.23301	6.69051	5.722	6.21517	-2.53212	0.053754	0.00350967	0.505392
1638085_at	ran-like	ran-like	FBgn0036497	3.99428	3.60598	4.21157	4.04361	3.96386	3.10224	2.84606	3.17994	3.04275	-1.89358	0.00316192	4.30402	3.76263	4.62402	4.23022	3.7507	3.43052	3.89473	3.69198	-1.4522	0.133365	0.000523343	0.244744
1623832_a_at	CG17139 /// CG17140	CG17139 [Source:FlyBase;GeneId:FBgn0260454]	FBgn0032306|FBgn0032307|FBgn0260453|FBgn0260454	4.71063	4.93574	5.64163	5.30859	5.14915	4.37457	4.22207	4.08474	4.22713	-1.89477	0.014794	5.79273	5.59831	5.52303	5.63802	4.71845	4.85734	4.60049	4.72543	-1.88243	0.00112827	3.61e-05	0.974645
1634229_at	CG8713	CG8713	FBgn0033257	9.92201	9.65045	10.3709	10.5066	10.1125	9.2376	9.20282	9.09778	9.1794	-1.90937	0.0110384	9.61004	9.39704	9.54943	9.51884	8.91974	8.38329	9.04197	8.78167	-1.6669	0.0254088	0.000168498	0.543671
1634121_at	Obp57c	Odorant-binding protein 57c	FBgn0034509	10.6166	9.31162	10.3111	10.2224	10.1154	9.04525	9.20674	9.15175	9.13458	-1.97361	0.0326276	10.3308	10.8153	10.1835	10.4432	9.1313	9.8233	8.95893	9.30451	-2.20179	0.0250262	0.000325338	0.719604
1624485_at	CG6867	CG6867	FBgn0030887	9.15567	8.09954	9.21346	8.96177	8.85761	7.94699	8.03504	7.58583	7.85595	-2.0023	0.0278825	7.82783	8.12849	8.43904	8.13179	7.70491	7.19322	6.7653	7.22114	-1.87988	0.048237	0.000668184	0.8333
1625910_at	CG1773	CG1773	FBgn0033439	7.99856	7.53637	8.46736	8.16136	8.04091	6.96091	7.29285	6.85064	7.0348	-2.00849	0.0109506	7.64652	7.58269	8.75648	7.99523	6.89555	7.74244	6.76755	7.13518	-1.8151	0.153202	0.00190024	0.763125
1636956_at	Hsc70-1	Heat shock protein cognate 1	FBgn0001216	9.62281	8.10542	9.87577	9.74181	9.33645	8.42706	8.274	8.25532	8.31879	-2.02463	0.093164	8.24213	8.9475	8.85591	8.68185	7.60434	7.94555	7.53319	7.69436	-1.98273	0.0180498	0.0022692	0.95487
1623769_at	CG7322	CG7322	FBgn0030968	10.7482	11.2586	11.4313	11.3107	11.1872	10.1395	10.5623	9.72451	10.1421	-2.06348	0.0117072	10.914	11.216	11.0763	11.0688	10.4698	10.6865	9.87211	10.3428	-1.65406	0.0484742	0.000297818	0.386497
1634180_s_at	CG9664	CG9664	FBgn0031515	8.88412	8.90102	8.76106	8.8436	8.84745	8.24711	8.13072	7.01529	7.79771	-2.07016	0.0246642	8.70635	9.24241	8.73304	8.89393	7.99067	8.61328	7.52309	8.04235	-1.80448	0.077603	0.00101034	0.662972
1632923_at	CG14661	CG14661	FBgn0037288	11.0536	9.36344	9.72677	9.78452	9.98208	8.93441	8.90176	8.96035	8.93217	-2.07039	0.0614216	10.0362	10.1308	9.64348	9.93683	8.05477	8.93338	8.9459	8.64468	-2.44893	0.0174095	0.000545348	0.640178
1637580_at	CG14000	CG14000	FBgn0031749	3.84285	3.7401	4.23557	4.278	4.02413	2.72281	3.12357	3.06934	2.97191	-2.07372	0.00278225	3.58532	3.8101	4.05393	3.81645	3.09568	3.18376	3.24899	3.17614	-1.55866	0.010856	2.41e-05	0.135598
1624950_a_at	CG14823	CG14823	FBgn0035734	10.77	11.2256	11.4101	11.6219	11.2569	10.6979	10.611	9.2923	10.2004	-2.07988	0.0602171	10.7407	11.298	11.028	11.0222	10.4536	10.7194	9.65788	10.277	-1.6763	0.105261	0.00433269	0.557627
1632633_at	TpnC25D	TpnC25D	FBgn0031692	11.5432	10.0597	11.0865	11.0274	10.9292	9.95794	9.96579	9.68512	9.86962	-2.08438	0.03753	9.93393	9.74293	9.61983	9.76556	9.01793	9.04439	8.68853	8.91695	-1.80077	0.00441132	0.000419858	0.606222
1639380_a_at	Hsc70-1	Heat shock protein cognate 1	FBgn0001216	9.42123	7.82917	9.60322	9.44778	9.07535	8.08784	7.98742	7.94501	8.00676	-2.09739	0.0833427	8.05261	8.58776	8.65211	8.43083	7.26754	7.62942	7.33198	7.40965	-2.02958	0.00976618	0.00153062	0.928314
1634162_at	CG40198	CG40198	FBgn0058198	4.87473	3.81139	5.21741	5.10417	4.75192	3.88301	3.62123	3.47038	3.65821	-2.13423	0.0389463	3.93853	3.95081	4.87458	4.25464	3.20672	3.95872	3.43508	3.53351	-1.64848	0.131809	0.00317306	0.466919
1624556_s_at	bol	boule	FBgn0011206	8.07787	7.52865	8.67025	9.05391	8.33267	7.29221	7.45804	6.87206	7.20744	-2.18137	0.0446112	9.51391	9.52266	8.03155	9.02271	8.43601	8.14656	7.35818	7.98025	-2.05973	0.152545	0.00453287	0.896852
1625604_at	CG14259	CG14259	FBgn0039483	9.92525	8.81937	9.72367	9.71809	9.54659	8.48516	8.51795	8.18539	8.39617	-2.2198	0.0130868	9.18087	9.7746	9.41073	9.4554	7.43071	8.73324	8.76521	8.30972	-2.2125	0.072337	0.000495467	0.992434
1625752_at	TpnC41C	Troponin C at 41C	FBgn0013348	6.72788	4.98602	6.60423	6.73634	6.26362	4.79111	5.06761	5.3763	5.07834	-2.27407	0.0733975	6.27046	6.07902	5.66186	6.00378	5.37971	4.82928	4.89161	5.03353	-1.95918	0.0178568	0.00191428	0.70158
1629760_s_at				10.7355	8.80396	9.70791	10.0513	9.82466	8.56618	8.47604	8.87323	8.63848	-2.27549	0.0585426	10.7384	11.0766	10.586	10.8003	9.12931	7.72186	9.32644	8.72587	-4.21185	0.016864	0.000216009	0.183476
1636338_at	CG15021	CG15021	FBgn0035544	7.85744	7.16665	7.51065	7.58478	7.52988	6.26413	6.39516	6.33761	6.3323	-2.29355	0.000919794	6.27303	6.89648	6.78426	6.65126	5.51588	4.7005	6.27018	5.49552	-2.22798	0.0786701	0.000169127	0.92621
1641317_at	squ	Squash	FBgn0002652	8.99587	9.21949	9.57941	9.53793	9.33318	8.39434	8.45478	7.54223	8.13045	-2.30174	0.00967456	8.4953	9.02555	8.74671	8.75585	8.62101	7.84868	7.71823	8.06264	-1.61688	0.0966799	0.000466418	0.227894
1636375_at	CG30060	CG30060	FBgn0050060	4.00263	4.15855	5.3615	5.66572	4.7971	3.86829	3.32852	3.49018	3.56233	-2.35344	0.0614849	4.64859	5.06463	4.54759	4.7536	3.825	3.56371	3.66564	3.68478	-2.09772	0.00367912	0.000794004	0.755528
1634667_at	CG11099	CG11099	FBgn0034485	8.40285	6.91118	7.93343	7.94514	7.79815	6.82617	6.63065	6.08567	6.51416	-2.43511	0.0273792	7.53527	7.81327	6.99315	7.44723	7.18164	6.79201	5.69971	6.55779	-1.85246	0.152796	0.00249184	0.504371
1625409_at	CG17086	CG17086	FBgn0032310	8.57769	7.62598	8.86219	8.81759	8.47086	7.2945	7.15716	7.09621	7.18262	-2.4423	0.0134894	7.29258	7.34458	7.3095	7.31555	6.7345	6.16254	6.73977	6.5456	-1.70521	0.0160358	0.000162583	0.202677
1637526_s_at	Ggamma30A	G protein gamma30A	FBgn0028433	6.89987	5.81645	7.10213	7.06501	6.72086	5.51995	5.43732	5.33851	5.43193	-2.44348	0.0163973	5.94811	5.90948	6.08486	5.98082	5.21097	5.44258	5.81689	5.49015	-1.4051	0.0563095	0.000714205	0.0670108
1626586_at	Obp57a	Odorant-binding protein 57a	FBgn0043535	10.5511	9.13338	9.88591	9.68205	9.81312	8.80115	8.50819	8.25814	8.52249	-2.44635	0.0176027	10.5144	10.7279	10.0492	10.4305	8.98135	9.7569	8.99164	9.2433	-2.27706	0.0218743	0.000136942	0.823568
1624236_at	CG1773 /// CG30002	CG1773	FBgn0260474|FBgn0050002	9.57365	10.1012	10.3384	10.2144	10.0569	9.04957	9.18751	8.0609	8.76599	-2.44682	0.0153464	9.44321	9.79782	10.7203	9.98711	8.73808	9.53161	8.71677	8.99549	-1.98842	0.100224	0.000786335	0.572234
1627643_at	CG7546 /// Mgstl	CG7546	FBgn0025814	8.8946	7.99379	8.52908	8.48044	8.47448	6.99555	7.58737	6.78767	7.12353	-2.5508	0.00610043	8.95001	8.98183	9.49199	9.14128	8.47307	9.2608	7.54356	8.42581	-1.64201	0.245703	0.00172344	0.242877
1627678_at	CG18302	CG18302	FBgn0032266	6.26387	4.77413	6.13076	6.15188	5.83016	4.84473	5.06269	3.4543	4.45391	-2.59593	0.0681659	5.29085	6.32247	6.0799	5.89774	4.7111	4.60257	3.2797	4.19779	-3.2489	0.0376698	0.00103428	0.660887
1634284_at	TwdlF	CG14639	FBgn0037224	4.18915	4.71835	5.38143	5.48687	4.94395	3.95489	3.73461	2.84368	3.51106	-2.69987	0.0260284	5.29259	4.49157	5.22391	5.00269	3.89121	3.2873	2.99887	3.39246	-3.05301	0.0118255	9.53e-05	0.746491
1628009_at	fas	faint sausage	FBgn0000633	9.68623	9.22738	10.471	10.4938	9.9696	8.43567	8.29099	8.67291	8.46652	-2.83447	0.0106887	10.8451	10.3134	10.1364	10.4316	9.54929	8.34782	9.86258	9.25323	-2.26328	0.08132	0.000373753	0.567571
1631484_at	CG15475	CG15475	FBgn0032867	3.71344	4.26178	5.71795	5.38327	4.76911	3.12786	3.38375	3.26859	3.26007	-2.84621	0.0429043	4.07816	5.05953	5.10073	4.74614	3.66633	3.57919	4.4571	3.90087	-1.7966	0.124255	0.00309222	0.320574
1626789_at	CG13618	CG13618	FBgn0039203	8.27281	7.05821	8.37433	8.42662	8.03299	7.1031	6.78352	5.59057	6.4924	-2.90915	0.0369157	8.06582	8.78438	6.47248	7.77423	6.11238	7.11516	5.08246	6.10333	-3.18412	0.13713	0.00327086	0.884958
1623175_at	Grx-1	Grx-1	FBgn0034658	4.38194	4.5702	6.87255	7.07275	5.72436	4.03923	3.88729	3.91853	3.94835	-3.42478	0.0927325	5.15658	5.75814	5.22578	5.38017	4.08104	4.14949	4.36259	4.19771	-2.26963	0.00473461	0.00377124	0.487959
1623272_at	Acp53C14b	Acp53C14b	FBgn0034153	5.03856	6.08563	6.13952	5.72648	5.74755	3.9844	4.09434	3.79297	3.95724	-3.45889	0.00215259	4.73754	4.1086	5.57091	4.80568	3.52629	2.80605	3.12139	3.15124	-3.14801	0.0247842	1.26e-05	0.78677
1628235_at	CG7203	CG7203	FBgn0031942	7.87285	4.82744	6.60136	6.78548	6.52178	4.52647	4.59939	4.97287	4.69958	-3.53621	0.0606153	8.81894	8.55214	5.95857	7.77655	4.57723	5.19743	4.52681	4.76716	-8.05226	0.0325761	0.000487301	0.270355
1634644_at	CG42523	CG42523 [Source:FlyBase;GeneId:FBgn0260428]	FBgn0260428|	5.34579	5.95155	7.19008	7.69872	6.54654	4.81979	4.45961	4.88756	4.72232	-3.54114	0.0380812	6.25534	6.67405	7.64402	6.8578	5.58294	4.00207	6.69388	5.4263	-2.69728	0.180165	0.00432291	0.681023
1628617_at	dro4	drosomycin-F	FBgn0052282	9.1144	7.00741	7.94565	7.57423	7.91042	6.01594	6.25949	5.96476	6.08006	-3.55626	0.0184664	7.72266	6.98658	6.06289	6.92404	5.84301	5.27751	4.81311	5.31121	-3.05852	0.0461814	0.000266056	0.755124
1629919_at	Cpr100A	CG12045	FBgn0039805	7.03992	5.15998	6.97795	6.44362	6.40537	4.59522	4.73269	4.34621	4.55804	-3.59833	0.0169048	8.21648	8.39732	6.84832	7.82071	5.81916	7.15221	5.82963	6.267	-2.9357	0.0780302	0.000504347	0.69331
1639425_at	CG18662	CG18662	FBgn0040963	5.43435	6.59983	7.62137	7.95213	6.90192	4.73482	5.25805	5.04436	5.01241	-3.70509	0.0396188	7.84246	7.2922	8.10379	7.74615	6.38149	6.08095	7.85579	6.77274	-1.96347	0.179085	0.00384664	0.277229
1638182_at	CG5999	CG5999	FBgn0038083	6.60714	8.58039	7.82748	7.66824	7.67081	5.74624	5.64186	5.71764	5.70191	-3.91469	0.00947313	7.11277	8.12598	7.65783	7.63219	5.03964	5.42936	5.59382	5.35427	-4.84978	0.00246352	4.05e-06	0.578685
1622974_at	CG4000	CG4000	FBgn0038820	10.6181	8.5829	9.72016	9.65734	9.64461	7.04889	7.56696	8.26886	7.62824	-4.04566	0.0171212	10.5739	10.684	10.0673	10.4417	6.66015	8.3622	7.58583	7.53606	-7.49364	0.00529348	1.11e-05	0.223269
1628649_at	l(3)02640 /// Mst57Db	lethal (3) 02640	FBgn0011669	6.76455	7.30245	8.12621	7.73665	7.48247	5.25989	5.09224	5.29216	5.21476	-4.81555	0.00130519	5.30447	6.6841	6.59433	6.1943	5.65325	4.80861	4.7476	5.06982	-2.18023	0.102497	4.39e-05	0.0593158
1631017_at	Cpr65Au	CG18778	FBgn0042119	7.14332	6.35467	8.67711	8.18586	7.59024	5.84394	5.70073	4.35486	5.29984	-4.89191	0.0261819	6.5098	5.26495	6.85079	6.20851	4.11863	5.8406	4.0988	4.68601	-2.87289	0.112919	0.0012537	0.417637
1623558_at	Cpr49Ae	CG8505	FBgn0033728	10.801	9.2815	11.2583	11.0656	10.6016	7.9778	7.76716	7.01868	7.58788	-8.07629	0.00361981	9.79513	10.1963	10.0714	10.0209	5.26503	7.53708	7.59572	6.79928	-9.32849	0.014267	6.33e-06	0.806494
