# Supplementary material for: Expression patterns of cardiac aging in Drosophila
Source: Aging Cell. 2017 Jan 16;16(1):82–92. doi: 10.1111/acel.12559 (PMC5242310; doi:10.1111/acel.12559)
Supplement: Supplementary file 6 — Table S3 Genes differentially regulated in fly and rodent gene sets. [file ACEL-16-82-s006.xlsx]

## Sheet: Sheet 1
Supplemental Table 3. Genes altered in aged rodent and fly hearts
AGING CARDIAC GENE DATASETS
Number	Paper	Description	Strain	Sex	Region of heart	Platform	Young Age	Old Age	Comparison Method	Sample Size (young vs. old)	Probeset Total	Probeset exclude 'AFFY_'	Total Unique ENTREZ ID	UP detected unique ENTREZ ID (BH p<0.05)	DOWN detected unique ENTREZ ID (BH p<0.05)	UP percent	DOWN percent
1	Cannon et al. 2013	Fly heart at 7 days and 35 days	yw; yw x GMH5	F	whole	Drosophila 2.0	7 day	35 day	limma 2x2 factorial p<0.005	3 vs. 3;4 vs. 3	18952	18769	12296	260	202	0.0211451	0.0164281
2	Monnier et al. 2012	Fly heart at 10 days and 40 days	w1118		whole	NimbleGen	10 day	40 day	limma FDR=0.01%	8 vs. 8	-	-	16637	642	472	0.0385887	0.0283705
3	Barger et al 2008	Mouse heart at 5m and 30m	C57BL/66C3H/He	M	not specified	pd.mouse430.2	5 month	30 month	simple comparison with BH p<0.05	5 vs. 5	45101	45037	22739	4005	3353	0.176129	0.147456
4	Park et al 2008	Mouse heart at 5m and 30m	B6C3F1	M	not specified	pd.mg.u74av2	5 month	30 month	simple comparison with BH p<0.05	5 vs. 5	12488	12422	9713	1022	1391	0.10522	0.14321
5	Lee et al 2002	Mouse heart at 5m and 30m	B6C3F1	M	not specified	pd.mg.u74a	5 month	30 month	simple comparison with BH p<0.05	5 vs. 5	12654	12588	10666	550	365	0.0515657	0.0342209
6	Park et al 2009	Mouse heart at 5m and 25m	129	-	not specified	pd.moe430a	5 month	25 month	simple comparison with BH p<0.05	5 vs. 5	22690	22626	14479	2050	2226	0.141584	0.15374
7	Park et al 2009	Mouse heart at 5m and 25m	B6_C3H_F1	M	not specified	pd.moe430a	5 month	25 month	simple comparison with BH p<0.05	5 vs. 5	22690	22626	14479	1278	510	0.0882658	0.0352234
8	Park et al 2009	Mouse heart at 5m and 25m	B6	M	not specified	pd.moe430a	5 month	25 month	simple comparison with BH p<0.05	4 vs. 5	22690	22626	14479	1561	2304	0.107811	0.159127
9	Park et al 2009	Mouse heart at 5m and 25m	Balb_c	M	not specified	pd.moe430a	5 month	25 month	simple comparison with BH p<0.05	5 vs. 5	22690	22626	14479	1247	1082	0.0861247	0.0747289
10	Park et al 2009	Mouse heart at 5m and 25m	C3H	M	not specified	pd.moe430a	5 month	25 month	simple comparison with BH p<0.05	5 vs. 5	22690	22626	14479	701	760	0.0484149	0.0524898
11	Park et al 2009	Mouse heart at 5m and 25m	CBA	M	not specified	pd.moe430a	5 month	25 month	simple comparison with BH p<0.05	4 vs. 4	22690	22626	14479	1031	418	0.0712066	0.0288694
12	Park et al 2009	Mouse heart at 5m and 25m	DBA	M	not specified	pd.moe430a	5 month	25 month	simple comparison with BH p<0.05	5 vs. 5	22690	22626	14479	1405	1450	0.0970371	0.100145
13	Linford et al, 2007	Rat heart at 4 month and 28m with normal diet (ad libitum) or caloric restriction	Fischer 344	M	apical 1/3	pd.rat230.2	4 month	28 month	simple comparison with BH p<0.05	6 vs. 7	31099	31054	14546	1740	2287	0.119621	0.157225
GENES CHANGED WITH AGE IN BOTH FLY DATASETS
Symbol	Definition	Ensembl_id
Sep2	septin	FBgn0014029
CG33231	CG33231	FBgn0053231||FBgn0261551
CG32306	CG32306	FBgn0261551|FBgn0052306
alpha-Man-I	alpha Mannosidase I	FBgn0010338|FBgn0259170
Arc1 /// CG10102	CG12505	FBgn0033927|FBgn0033926
Arc2	CG13941	FBgn0033928
Arc-p20	p20 subunit of Arp2/3	FBgn0031781
asf1	anti-silencing factor 1	FBgn0029094
betaggt-II	β-subunit of type II geranylgeranyl transferase	FBgn0028970
CaBP1	CaBP1	FBgn0025678
CecC	Cecropin	FBgn0000279
CG10102	CG10102	FBgn0033927
CG10232	CG10232	FBgn0039108
CG10814	CG10814	FBgn0033830
CG11261	CG11261	FBgn0036332
CG11425	CG11425	FBgn0037167
CG11426	CG11426	FBgn0037166
CG11671	CG11671	FBgn0037562
CG12012	CG12012	FBgn0035444
CG12780	CG12780	FBgn0033301
CG12824	CG12824	FBgn0033222
CG13641	CG13641	FBgn0039239
CG1407	CG1407	FBgn0033474
CG14291	CG14291	FBgn0038660
CG15012	CG15012	FBgn0035528
CG15046	CG15046	FBgn0030927
CG15152	CG15152	FBgn0032665
CG15210	CG15210	FBgn0040850
CG15347	CG15347	FBgn0030040
CG1599	CG1599	FBgn0033452
CG17224	CG17224	FBgn0031489
CG1732	CG1732	FBgn0039915
CG17754	CG17754	FBgn0030114
CG18273	CG18273	FBgn0029525|FBgn0029526
CG18477	CG31780	FBgn0028864|FBgn0051780
CG18563	CG18563	FBgn0032639
CG2540	CG2540	FBgn0030411
CG30083	CG30083	FBgn0050083
CG31313	CG31313	FBgn0038243|FBgn0051313
CG31344	CG31344	FBgn0051344
CG31664	CG31664	FBgn0051664
CG31731	CG31731	FBgn0028539
CG32091	CG32091	FBgn0052091
CG32195	CG32195	FBgn0052195
CG32640	CG32640	FBgn0052641|FBgn0052640
CG3589	CG3589	FBgn0035065
CG3719	thioredoxin	FBgn0024986
CG3770	CG3770	FBgn0035085
CG3829	CG3829	FBgn0035091
CG3884	CG3884	FBgn0033786
CG42246	CG42246	FBgn0259098
CG5091	CG5091	FBgn0032234|FBgn0032235
CG5850	CG5850	FBgn0032172
CG6272	CG6272	FBgn0036126
CG6364	CG6364	FBgn0039179
CG6639	Regulator of G-protein signalling 7	FBgn0032638
CG7142	CG7142	FBgn0038595
CG7267	CG7267	FBgn0030078|FBgn0030079
CG7442	CG7442	FBgn0037140
CG7523	CG7523	FBgn0038533
CG7702	connectin-like	FBgn0038638
CG8066	CG8066	FBgn0038243
CG8353	CG8353	FBgn0032002
CG9080	CG9080	FBgn0033593
CG9444	CG9444	FBgn0037730
CG9509	CG9509	FBgn0030594
Cht2	Chitinase 2	FBgn0022702
Cyp304a1	Cyp304a1	FBgn0038095
Fas3	Fasciclin III	FBgn0000636
fit	female-specific independent of transformer	FBgn0038914
gammaSnap	gamma-soluble NSF attachment protein	FBgn0028552
GstD5	Glutathione S transferase D5	FBgn0010041
LysX	Lysozyme X	FBgn0004431
Mec2	Mec2	FBgn0030993
Mmp1	Matrix metalloproteinase 1	FBgn0035049
MtnB	Metallothionein B	FBgn0002869
pch2	CG31453	FBgn0051453
PGRP-LC	totem	FBgn0035976
Rep	rab escort protein	FBgn0026378
rho-4	rhomboid-4	FBgn0030318
RnrL	ribonucleoside-diphosphate reductase large subunit	FBgn0011703
Rop	Ras opposite	FBgn0004574
Scamp	anon-fast-evolving-1F7	FBgn0040285
sowah	CG10632	FBgn0036302
Start1	Start1	FBgn0035028
Syb	synaptobrevin	FBgn0003660
Syt7	Synaptotagmin VII	FBgn0039900
GENES IN RODENT DATASETS
Gene.Symbol	FC UP_3	p UP_3	FC UP_4	p UP_4	FC UP_5	p UP_5	FC UP_6	p UP_6	FC UP_7	p UP_7	FC UP_8	p UP_8	FC UP_9	p UP_9	FC UP_10	p UP_10	FC UP_11	p UP_11	FC UP_12	p UP_12	FC UP_13	p UP_13	FC DOWN_3	p DOWN_3	FC DOWN_4	p DOWN_4	FC DOWN_5	p DOWN_5	FC DOWN_6	p DOWN_6	FC DOWN_7	p DOWN_7	FC DOWN_8	p DOWN_8	FC DOWN_9	p DOWN_9	FC DOWN_10	p DOWN_10	FC DOWN_11	p DOWN_11	FC DOWN_12	p DOWN_12	FC DOWN_13	p DOWN_13	Datasets UP	Datasets DOWN	UP.cdf	DOWN.cdf
Skap2	0.97752	8.80852e-07	0.37402	0.000191315	0.540421	0.000135057	1.17848	7.86069e-08	0.631026	1.19644e-06	0.469048	0.000182766	0.678709	0.000344148	1.00602	0.017793	0.580468	0.00260102	0.80132	3.27403e-06	NA	FALSE	NA	FALSE	NA	FALSE	NA	FALSE	NA	FALSE	NA	FALSE	NA	FALSE	NA	FALSE	NA	FALSE	NA	FALSE	NA	FALSE	-0.378564	0.0165394	10	1	9.42159e-10	0.681556
Amy1	2.24179	1.02574e-06	0.597355	5.77934e-05	0.586858	0.0026757	0.747441	0.000513965	0.436104	4.30413e-05	0.355806	0.00257566	0.591677	0.0248316	0.834254	0.000173169	1.59214	3.14264e-06	0.56414	0.00191779	NA	FALSE	NA	FALSE	NA	FALSE	NA	FALSE	NA	FALSE	NA	FALSE	NA	FALSE	NA	FALSE	NA	FALSE	NA	FALSE	NA	FALSE	NA	FALSE	10	0	9.42159e-10	1
Syngr1	0.421036	4.14828e-05	0.2015	0.034581	0.243072	0.0276489	0.259751	0.0161925	0.459075	6.75275e-05	NA	FALSE	0.391592	0.0181649	0.608575	0.0141554	0.281697	0.0137618	0.415497	0.00480128	0.328975	0.00372517	NA	FALSE	NA	FALSE	NA	FALSE	NA	FALSE	NA	FALSE	NA	FALSE	NA	FALSE	NA	FALSE	NA	FALSE	NA	FALSE	NA	FALSE	10	0	9.42159e-10	1
Ccnd1	0.366519	0.000927848	0.518347	7.31166e-06	0.442682	0.00305647	0.491002	1.82172e-06	0.577992	4.31205e-05	0.420741	8.35833e-05	0.517789	0.000117011	0.438507	0.00221304	0.649264	0.00824205	0.391122	0.00218597	NA	FALSE	NA	FALSE	NA	FALSE	NA	FALSE	NA	FALSE	NA	FALSE	NA	FALSE	NA	FALSE	NA	FALSE	NA	FALSE	NA	FALSE	NA	FALSE	10	0	9.42159e-10	1
Ccl8	1.99966	0.00168441	0.371772	0.0202621	0.629832	0.0108405	1.57828	1.08015e-05	0.592737	0.029109	0.298828	0.040633	0.807867	0.0230739	0.924918	0.00602603	1.0395	0.0149773	1.91369	1.08599e-06	NA	FALSE	NA	FALSE	NA	FALSE	NA	FALSE	NA	FALSE	NA	FALSE	NA	FALSE	NA	FALSE	NA	FALSE	NA	FALSE	NA	FALSE	NA	FALSE	10	0	9.41595e-11	1
Csprs	2.9076	4.46702e-08	0.518995	7.86505e-05	0.653568	1.54724e-05	0.713577	4.3337e-06	0.644769	0.00118721	NA	FALSE	1.11473	9.87214e-07	0.531983	0.00302016	0.801456	0.00046577	2.10682	4.62247e-10	NA	FALSE	NA	FALSE	NA	FALSE	NA	FALSE	NA	FALSE	NA	FALSE	NA	FALSE	NA	FALSE	NA	FALSE	NA	FALSE	NA	FALSE	NA	FALSE	9	0	9.47278e-10	1
Gm7592	2.9076	4.46702e-08	0.518995	7.86505e-05	0.653568	1.54724e-05	0.713577	4.3337e-06	0.644769	0.00118721	NA	FALSE	1.11473	9.87214e-07	0.531983	0.00302016	0.801456	0.00046577	2.10682	4.62247e-10	NA	FALSE	NA	FALSE	NA	FALSE	NA	FALSE	NA	FALSE	NA	FALSE	NA	FALSE	NA	FALSE	NA	FALSE	NA	FALSE	NA	FALSE	NA	FALSE	9	0	8.62535e-09	1
Pah	2.17854	7.24621e-07	1.58222	2.69723e-08	0.305207	0.0226653	NA	FALSE	2.15525	1.08242e-07	1.68214	3.6324e-07	1.94269	3.4788e-06	1.48229	3.94539e-08	1.0948	1.18803e-05	0.619543	0.00495763	NA	FALSE	NA	FALSE	NA	FALSE	NA	FALSE	NA	FALSE	NA	FALSE	NA	FALSE	NA	FALSE	NA	FALSE	NA	FALSE	NA	FALSE	NA	FALSE	9	0	4.31997e-08	1
Clip4	0.807425	1.1904e-05	0.289502	0.0026011	0.491615	0.00108039	0.381309	0.00141766	0.638393	0.000819003	0.49471	0.0188511	0.286469	0.000901304	NA	FALSE	0.28524	0.00458202	NA	FALSE	0.477196	0.00521201	NA	FALSE	NA	FALSE	NA	FALSE	NA	FALSE	NA	FALSE	NA	FALSE	NA	FALSE	NA	FALSE	NA	FALSE	NA	FALSE	NA	FALSE	9	0	4.31997e-08	1
Cp	1.07887	1.61756e-05	0.474757	2.34301e-05	0.861628	0.00562099	0.452022	0.00522271	0.481204	0.000293308	NA	FALSE	0.78702	0.000846111	0.469889	0.000127772	0.884626	0.000335977	0.625417	1.68559e-05	NA	FALSE	NA	FALSE	NA	FALSE	NA	FALSE	NA	FALSE	NA	FALSE	NA	FALSE	NA	FALSE	NA	FALSE	NA	FALSE	NA	FALSE	-1.19741	0.00120826	9	1	4.31997e-08	0.681556
C4b	1.03774	0.000143454	0.596438	0.0034573	0.630163	0.0077566	0.906051	7.32401e-05	0.670023	0.00303224	NA	FALSE	0.873119	7.32032e-05	0.671135	1.50396e-05	0.568653	2.52063e-05	1.70393	2.91683e-08	NA	FALSE	NA	FALSE	NA	FALSE	NA	FALSE	NA	FALSE	NA	FALSE	NA	FALSE	NA	FALSE	NA	FALSE	NA	FALSE	NA	FALSE	NA	FALSE	9	0	9.47278e-10	1
Cpxm2	0.490796	0.0139069	0.830854	3.71473e-06	1.28954	0.000402299	1.44312	4.22963e-07	1.07749	0.000188975	0.514325	0.00276718	1.34623	2.01205e-05	NA	FALSE	0.630369	0.00218927	0.558066	6.90098e-05	NA	FALSE	NA	FALSE	NA	FALSE	NA	FALSE	NA	FALSE	NA	FALSE	NA	FALSE	NA	FALSE	NA	FALSE	NA	FALSE	NA	FALSE	-0.985095	0.00148005	9	1	4.31997e-08	0.681556
Pgk1	0.195145	0.0299328	0.136329	0.0282004	0.488452	0.000561732	0.235847	0.00100124	0.229822	0.000229269	0.423359	0.00361059	0.235018	0.0243482	NA	FALSE	0.147313	0.0278981	0.26377	0.0112153	NA	FALSE	NA	FALSE	NA	FALSE	NA	FALSE	NA	FALSE	NA	FALSE	NA	FALSE	NA	FALSE	NA	FALSE	NA	FALSE	NA	FALSE	NA	FALSE	9	0	8.62535e-09	1
Cxcl14	NA	FALSE	0.245663	0.0261831	0.308006	0.0171063	0.567097	8.04554e-05	0.508177	0.000793659	0.525323	0.00935102	1.10823	7.199e-06	1.04827	1.50432e-05	0.230786	0.0350359	0.584523	9.87543e-06	NA	FALSE	NA	FALSE	NA	FALSE	NA	FALSE	NA	FALSE	NA	FALSE	NA	FALSE	NA	FALSE	NA	FALSE	NA	FALSE	NA	FALSE	NA	FALSE	9	0	8.62535e-09	1
Myot	1.53373	1.16487e-07	NA	FALSE	1.07011	4.74354e-05	0.737342	0.00122184	1.11633	1.27176e-06	NA	FALSE	0.579717	0.0189142	1.08853	2.89073e-06	0.714076	8.0138e-05	0.693049	7.5205e-05	NA	FALSE	NA	FALSE	NA	FALSE	NA	FALSE	NA	FALSE	NA	FALSE	NA	FALSE	NA	FALSE	NA	FALSE	NA	FALSE	NA	FALSE	-1.20073	0.00442725	8	1	7.81914e-08	0.607906
Myh7	1.85848	9.10438e-07	1.03678	5.53728e-06	2.61317	7.18868e-06	0.58576	0.00073793	0.659646	0.0121352	NA	FALSE	1.75959	0.000165064	NA	FALSE	1.10504	0.00339338	1.33786	4.12198e-05	NA	FALSE	NA	FALSE	NA	FALSE	NA	FALSE	NA	FALSE	-0.573995	0.0068306	NA	FALSE	NA	FALSE	NA	FALSE	NA	FALSE	NA	FALSE	-1.3213	2.1306e-05	8	2	1.19181e-06	0.297529
Qdpr	0.46324	7.31916e-06	0.131075	0.0288586	0.624007	0.0123475	0.481721	1.99943e-05	0.221339	0.00296815	0.295991	0.00514348	NA	FALSE	NA	FALSE	0.224111	0.0185704	NA	FALSE	0.364663	0.0101335	NA	FALSE	NA	FALSE	NA	FALSE	NA	FALSE	NA	FALSE	NA	FALSE	NA	FALSE	NA	FALSE	NA	FALSE	NA	FALSE	NA	FALSE	8	0	1.19181e-06	1
Crlf2	0.777438	7.34087e-06	NA	FALSE	0.40722	0.00341497	0.224618	0.00043142	0.234579	0.00347687	NA	FALSE	0.4569	0.00191917	0.379265	0.00136577	0.435711	0.00037776	0.620833	0.000184613	NA	FALSE	NA	FALSE	NA	FALSE	NA	FALSE	NA	FALSE	NA	FALSE	NA	FALSE	NA	FALSE	NA	FALSE	NA	FALSE	NA	FALSE	NA	FALSE	8	0	9.52996e-09	1
Atf5	0.57804	1.5829e-05	0.125498	0.0186583	0.376867	0.0199431	0.412225	5.84892e-05	0.503096	0.00233247	0.226843	0.00133488	0.795444	0.0101812	NA	FALSE	0.217882	0.0284109	NA	FALSE	NA	FALSE	NA	FALSE	NA	FALSE	NA	FALSE	NA	FALSE	NA	FALSE	NA	FALSE	NA	FALSE	NA	FALSE	NA	FALSE	NA	FALSE	-0.34957	0.0110628	8	1	1.19181e-06	0.681556
Tgm2	0.741856	3.84916e-05	0.249178	0.0030227	1.08786	7.57986e-06	0.394667	0.00557084	0.609794	0.000500093	NA	FALSE	NA	FALSE	0.847693	0.000904739	0.672159	0.00351184	0.634418	1.59423e-05	NA	FALSE	NA	FALSE	NA	FALSE	NA	FALSE	NA	FALSE	NA	FALSE	NA	FALSE	NA	FALSE	NA	FALSE	NA	FALSE	NA	FALSE	-0.544431	0.00429274	8	1	1.19181e-06	0.681556
2610019F03Rik	0.854986	0.000101275	0.154662	0.00507998	0.238803	0.0134748	0.261902	0.000125238	0.225595	0.00700965	NA	FALSE	NA	FALSE	0.316496	0.00545043	0.359818	0.00241045	0.301701	0.00376019	NA	FALSE	NA	FALSE	NA	FALSE	NA	FALSE	NA	FALSE	NA	FALSE	NA	FALSE	NA	FALSE	NA	FALSE	NA	FALSE	NA	FALSE	-0.239116	0.0017751	8	1	1.19181e-06	0.681556
Tspo	0.371824	0.000507675	NA	FALSE	0.848134	0.00473997	0.456207	0.000761037	0.29015	0.0225842	NA	FALSE	0.405591	0.0190205	0.540518	0.000130954	0.579551	0.00214812	0.734353	0.00137398	NA	FALSE	NA	FALSE	NA	FALSE	NA	FALSE	NA	FALSE	NA	FALSE	NA	FALSE	NA	FALSE	NA	FALSE	NA	FALSE	NA	FALSE	NA	FALSE	8	0	1.19181e-06	1
Enah	0.36226	0.00172568	0.622809	0.000948549	0.697742	0.0220913	NA	FALSE	0.17412	0.022077	NA	FALSE	0.949151	0.000127765	0.258753	0.0432442	0.374705	0.0451375	0.468021	0.0107706	NA	FALSE	NA	FALSE	NA	FALSE	NA	FALSE	NA	FALSE	NA	FALSE	NA	FALSE	NA	FALSE	NA	FALSE	NA	FALSE	NA	FALSE	-0.551706	0.00133564	8	1	1.19181e-06	0.681556
Fhl1	0.363742	0.00460927	0.21937	0.00322855	0.416442	0.00056349	NA	FALSE	0.305377	0.0220871	NA	FALSE	0.741571	0.00259903	0.423279	0.00087492	0.41564	0.0109633	0.629702	0.00126927	NA	FALSE	NA	FALSE	NA	FALSE	NA	FALSE	NA	FALSE	NA	FALSE	NA	FALSE	NA	FALSE	NA	FALSE	NA	FALSE	NA	FALSE	-0.22124	0.0458764	8	1	1.19181e-06	0.681556
Fxyd6	0.45926	0.00526611	NA	FALSE	0.623366	0.00568476	0.44375	0.0136948	0.65236	0.00033956	NA	FALSE	1.28318	0.00010896	0.483186	0.00188487	0.886751	6.56e-05	0.638897	0.00149941	NA	FALSE	NA	FALSE	NA	FALSE	NA	FALSE	NA	FALSE	NA	FALSE	NA	FALSE	NA	FALSE	NA	FALSE	NA	FALSE	NA	FALSE	NA	FALSE	8	0	7.81914e-08	1
Tmem176a	0.387754	0.00748136	NA	FALSE	0.444719	0.0405396	0.648301	2.80552e-05	0.285711	0.00163899	NA	FALSE	0.282212	0.0148171	0.55018	6.1434e-05	0.623768	0.0121306	0.612926	0.000234601	NA	FALSE	NA	FALSE	NA	FALSE	NA	FALSE	NA	FALSE	NA	FALSE	NA	FALSE	NA	FALSE	NA	FALSE	NA	FALSE	NA	FALSE	NA	FALSE	8	0	1.19181e-06	1
Gyg	0.197388	0.0212587	0.488647	5.25293e-05	NA	FALSE	0.248924	0.0181523	0.334873	0.00089876	NA	FALSE	0.605126	0.00277726	0.739173	0.0498442	0.379948	0.0129799	0.393295	0.00844174	NA	FALSE	NA	FALSE	NA	FALSE	NA	FALSE	NA	FALSE	NA	FALSE	NA	FALSE	NA	FALSE	NA	FALSE	NA	FALSE	NA	FALSE	NA	FALSE	8	0	3.56456e-07	1
Lpgat1	0.285146	0.022455	0.1637	0.015347	0.950101	2.22657e-05	0.349791	0.00243976	0.416852	0.0047668	NA	FALSE	0.39165	0.000937178	NA	FALSE	0.458361	0.0300734	NA	FALSE	0.361716	0.000322175	NA	FALSE	NA	FALSE	NA	FALSE	NA	FALSE	NA	FALSE	NA	FALSE	NA	FALSE	NA	FALSE	NA	FALSE	-0.309061	0.00234423	NA	FALSE	8	1	3.56456e-07	0.646645
Lnx1	NA	FALSE	NA	FALSE	0.279737	0.0144788	0.300726	0.00345408	NA	FALSE	0.203766	0.0308692	0.412537	0.00107787	0.215184	0.0241975	0.343695	0.00358391	0.269745	0.00494922	0.301296	0.0385488	-0.17963	0.0386978	NA	FALSE	NA	FALSE	NA	FALSE	NA	FALSE	NA	FALSE	NA	FALSE	NA	FALSE	NA	FALSE	NA	FALSE	NA	FALSE	8	1	1.19181e-06	0.681556
Atp1b1	NA	FALSE	0.250586	0.0134215	0.757501	0.000242415	0.263134	0.00758222	0.53977	0.000106603	NA	FALSE	0.464242	0.000382699	NA	FALSE	0.399431	0.0126478	0.38521	0.00658538	0.424411	0.00486071	NA	FALSE	NA	FALSE	NA	FALSE	NA	FALSE	NA	FALSE	NA	FALSE	NA	FALSE	NA	FALSE	NA	FALSE	NA	FALSE	NA	FALSE	8	0	3.56456e-07	1
Postn	NA	FALSE	NA	FALSE	0.718102	0.0314821	0.593616	0.0147376	0.697429	2.53594e-05	1.02433	0.000365701	1.13296	0.0149122	0.813527	0.00215464	0.799231	0.00532408	1.5444	1.28223e-07	NA	FALSE	NA	FALSE	NA	FALSE	NA	FALSE	NA	FALSE	NA	FALSE	NA	FALSE	NA	FALSE	NA	FALSE	NA	FALSE	NA	FALSE	-1.56395	0.00202213	8	1	1.19181e-06	0.681556
C1ra	NA	FALSE	NA	FALSE	0.424623	0.00795111	0.16528	0.0103427	0.461458	5.8276e-05	0.141753	0.0368211	0.353949	0.0191578	0.287211	0.0441435	0.591834	0.00144899	0.783	0.000228537	NA	FALSE	NA	FALSE	-0.208348	0.0323038	NA	FALSE	NA	FALSE	NA	FALSE	NA	FALSE	NA	FALSE	NA	FALSE	NA	FALSE	NA	FALSE	-0.346784	0.0182459	8	2	1.19181e-06	0.297529
Cyp2b10	3.38166	2.33399e-08	0.352798	0.000280682	0.450572	0.00182125	NA	FALSE	0.178201	0.0206412	NA	FALSE	NA	FALSE	0.945321	2.3497e-05	0.948269	0.00175921	0.849429	0.000582316	NA	FALSE	NA	FALSE	NA	FALSE	NA	FALSE	NA	FALSE	NA	FALSE	NA	FALSE	NA	FALSE	NA	FALSE	NA	FALSE	NA	FALSE	NA	FALSE	7	0	8.76037e-06	1
Ier3	0.733888	1.68137e-07	0.418823	0.00425217	0.535349	0.00429633	1.16777	2.68903e-06	NA	FALSE	NA	FALSE	1.14041	7.55864e-05	0.279033	0.00646352	NA	FALSE	0.624987	0.00129019	NA	FALSE	NA	FALSE	NA	FALSE	NA	FALSE	NA	FALSE	NA	FALSE	NA	FALSE	NA	FALSE	NA	FALSE	NA	FALSE	NA	FALSE	-0.365867	0.03313	7	1	2.20054e-05	0.681556
Apod	1.41225	2.05809e-07	0.349047	0.000240983	0.330066	0.0123067	NA	FALSE	0.232429	0.0478034	NA	FALSE	0.219335	0.0470634	NA	FALSE	0.903178	2.08217e-05	0.536726	4.58859e-06	NA	FALSE	NA	FALSE	NA	FALSE	NA	FALSE	NA	FALSE	-0.286645	0.00620408	NA	FALSE	NA	FALSE	NA	FALSE	NA	FALSE	NA	FALSE	NA	FALSE	7	1	8.76037e-06	0.646645
Jam2	NA	FALSE	NA	FALSE	0.400394	0.0237447	0.290877	0.00101831	0.448364	0.00081149	NA	FALSE	0.730038	0.000245978	0.250241	0.0219418	0.507766	0.00320442	0.301468	0.010843	NA	FALSE	-1.3614	3.16647e-06	NA	FALSE	NA	FALSE	NA	FALSE	NA	FALSE	NA	FALSE	NA	FALSE	NA	FALSE	NA	FALSE	NA	FALSE	NA	FALSE	7	1	7.00289e-07	0.56492
Gsta3	0.750369	3.59975e-06	0.144242	0.0315112	0.188107	0.0472681	0.207817	0.00599096	NA	FALSE	NA	FALSE	NA	FALSE	0.432985	0.00718815	0.289991	0.0132103	0.337378	0.00350131	NA	FALSE	NA	FALSE	NA	FALSE	NA	FALSE	NA	FALSE	NA	FALSE	NA	FALSE	NA	FALSE	NA	FALSE	NA	FALSE	NA	FALSE	NA	FALSE	7	0	8.76037e-06	1
Hexa	0.511591	7.24523e-06	0.262304	4.61247e-05	0.605548	0.00363556	0.406053	9.32119e-05	0.288478	0.00990614	NA	FALSE	NA	FALSE	NA	FALSE	0.326262	0.0264183	0.340697	0.0129205	NA	FALSE	NA	FALSE	NA	FALSE	NA	FALSE	NA	FALSE	NA	FALSE	NA	FALSE	NA	FALSE	NA	FALSE	NA	FALSE	NA	FALSE	-0.268092	0.00285416	7	1	2.20054e-05	0.681556
Prnp	0.387549	3.36219e-05	0.38444	2.85169e-05	NA	FALSE	NA	FALSE	0.456985	0.00111189	NA	FALSE	0.418418	0.000558771	0.410643	0.011579	0.383296	0.000475586	0.543531	2.49312e-05	NA	FALSE	NA	FALSE	NA	FALSE	NA	FALSE	NA	FALSE	NA	FALSE	NA	FALSE	NA	FALSE	NA	FALSE	NA	FALSE	NA	FALSE	NA	FALSE	7	0	2.20054e-05	1
Ap1s2	0.450277	3.74252e-05	NA	FALSE	NA	FALSE	0.339819	0.000155612	0.203033	0.0188819	NA	FALSE	0.388403	0.0387155	0.469476	0.0254955	0.262921	0.0305318	0.313529	0.0030158	NA	FALSE	NA	FALSE	NA	FALSE	NA	FALSE	NA	FALSE	NA	FALSE	NA	FALSE	NA	FALSE	NA	FALSE	NA	FALSE	NA	FALSE	NA	FALSE	7	0	2.20054e-05	1
Tspan17	0.651442	3.84424e-05	NA	FALSE	NA	FALSE	0.334887	0.000423558	0.350544	0.00143847	NA	FALSE	0.74085	0.0012162	0.591501	0.00010288	0.427197	8.1581e-05	0.774908	3.72947e-06	NA	FALSE	NA	FALSE	NA	FALSE	NA	FALSE	NA	FALSE	NA	FALSE	NA	FALSE	NA	FALSE	NA	FALSE	NA	FALSE	NA	FALSE	NA	FALSE	7	0	2.87763e-06	1
Gapdh	0.49198	0.00113657	NA	FALSE	0.392132	0.0222272	0.180185	0.0497309	0.172643	0.0340115	0.237751	0.0282453	0.315258	0.0308704	NA	FALSE	0.205907	0.0361988	NA	FALSE	NA	FALSE	NA	FALSE	-0.174304	0.0170803	NA	FALSE	NA	FALSE	NA	FALSE	NA	FALSE	NA	FALSE	NA	FALSE	NA	FALSE	NA	FALSE	NA	FALSE	7	1	8.76037e-06	0.646645
Acsl6	0.803198	0.00113697	NA	FALSE	0.191185	0.0252271	NA	FALSE	0.552105	0.000134556	NA	FALSE	NA	FALSE	0.298748	0.00400242	0.440244	0.000896389	0.370377	0.033855	0.375059	0.0208247	NA	FALSE	NA	FALSE	NA	FALSE	NA	FALSE	NA	FALSE	NA	FALSE	NA	FALSE	NA	FALSE	NA	FALSE	NA	FALSE	NA	FALSE	7	0	2.87763e-06	1
Reep5	NA	FALSE	0.112839	0.0206428	0.593085	0.00492447	0.267165	0.00356561	0.257277	0.00157248	0.679234	0.000186736	0.334703	0.0076466	NA	FALSE	0.16245	0.0188705	NA	FALSE	NA	FALSE	-0.503379	0.00124176	NA	FALSE	NA	FALSE	NA	FALSE	NA	FALSE	NA	FALSE	NA	FALSE	NA	FALSE	NA	FALSE	NA	FALSE	NA	FALSE	7	1	2.20054e-05	0.681556
Pcmt1	NA	FALSE	0.238391	0.00926564	0.501961	0.00468453	0.237101	0.00465181	0.274679	0.0185592	0.141043	0.0260264	NA	FALSE	NA	FALSE	0.271302	0.0434157	0.400077	0.000646732	NA	FALSE	-0.461275	0.00176716	NA	FALSE	NA	FALSE	NA	FALSE	NA	FALSE	NA	FALSE	NA	FALSE	NA	FALSE	NA	FALSE	NA	FALSE	NA	FALSE	7	1	8.76037e-06	0.646645
Serf2	0.2615	0.00308396	NA	FALSE	0.272129	0.0301774	0.277572	0.000580722	NA	FALSE	0.263292	0.03892	0.411847	0.000490374	0.24561	0.0201965	NA	FALSE	0.281457	0.0147525	NA	FALSE	NA	FALSE	-0.343467	0.00297143	NA	FALSE	NA	FALSE	NA	FALSE	NA	FALSE	NA	FALSE	NA	FALSE	NA	FALSE	NA	FALSE	NA	FALSE	7	1	2.20054e-05	0.681556
Pisd-ps3	0.311051	0.00363867	NA	FALSE	1.75433	1.29701e-05	0.862829	2.39888e-06	1.29343	0.000341247	NA	FALSE	NA	FALSE	0.448613	5.11313e-05	0.644869	0.00837814	0.629972	0.000529074	NA	FALSE	NA	FALSE	NA	FALSE	NA	FALSE	NA	FALSE	NA	FALSE	NA	FALSE	NA	FALSE	NA	FALSE	NA	FALSE	NA	FALSE	NA	FALSE	7	0	2.87763e-06	1
Casp12	0.590425	0.00422228	0.245425	0.00251916	NA	FALSE	0.365045	0.000376094	NA	FALSE	NA	FALSE	0.659096	0.000503932	0.407627	3.61952e-05	0.232241	0.0139006	0.770338	9.09501e-06	NA	FALSE	NA	FALSE	NA	FALSE	NA	FALSE	NA	FALSE	NA	FALSE	NA	FALSE	NA	FALSE	NA	FALSE	NA	FALSE	NA	FALSE	-0.493556	0.0235603	7	1	2.20054e-05	0.681556
Scn1b	0.26127	0.00440603	0.14676	0.00657538	0.269792	0.0104432	0.245379	0.013163	NA	FALSE	NA	FALSE	0.58669	0.000260848	0.271874	0.00232036	NA	FALSE	0.161307	0.0303928	NA	FALSE	NA	FALSE	NA	FALSE	NA	FALSE	NA	FALSE	NA	FALSE	NA	FALSE	NA	FALSE	NA	FALSE	NA	FALSE	NA	FALSE	NA	FALSE	7	0	2.20054e-05	1
C1qb	NA	FALSE	0.277264	0.0377981	0.757121	0.00189593	1.18492	5.93623e-07	0.445193	0.0311738	NA	FALSE	NA	FALSE	0.439978	0.00972085	0.401746	0.0234527	1.05643	3.15467e-05	NA	FALSE	-0.462521	0.00485696	NA	FALSE	NA	FALSE	NA	FALSE	NA	FALSE	NA	FALSE	NA	FALSE	NA	FALSE	NA	FALSE	NA	FALSE	NA	FALSE	7	1	2.20054e-05	0.681556
Tgfbi	0.293951	0.0053125	0.170974	0.0223343	0.585592	8.77127e-05	NA	FALSE	0.151392	0.0198206	NA	FALSE	NA	FALSE	0.380479	0.0051068	0.767471	6.47441e-05	0.453829	3.39874e-05	NA	FALSE	NA	FALSE	NA	FALSE	NA	FALSE	NA	FALSE	NA	FALSE	NA	FALSE	NA	FALSE	NA	FALSE	NA	FALSE	NA	FALSE	NA	FALSE	7	0	2.20054e-05	1
Mif	0.228992	0.00664933	NA	FALSE	0.240461	0.0129717	0.45748	1.49172e-05	NA	FALSE	NA	FALSE	0.447088	0.000783337	0.335356	0.0026677	0.155292	0.0360233	0.493477	7.97676e-05	NA	FALSE	NA	FALSE	NA	FALSE	NA	FALSE	NA	FALSE	NA	FALSE	NA	FALSE	NA	FALSE	NA	FALSE	NA	FALSE	NA	FALSE	NA	FALSE	7	0	8.76037e-06	1
Slk	0.326885	0.0069749	0.285665	0.00127681	0.38326	0.00272835	0.415481	8.68913e-05	0.346009	0.000956784	0.195314	0.0290224	0.384776	0.0142619	NA	FALSE	NA	FALSE	NA	FALSE	NA	FALSE	NA	FALSE	NA	FALSE	NA	FALSE	NA	FALSE	NA	FALSE	NA	FALSE	NA	FALSE	NA	FALSE	NA	FALSE	NA	FALSE	-0.221952	0.0421388	7	1	2.20054e-05	0.681556
Cox19	0.206847	0.00697605	NA	FALSE	0.271087	0.0424433	0.232219	0.0336745	0.213886	0.012549	NA	FALSE	0.763153	0.00226255	0.281555	0.00428717	NA	FALSE	0.30222	0.011754	NA	FALSE	NA	FALSE	NA	FALSE	NA	FALSE	NA	FALSE	NA	FALSE	NA	FALSE	NA	FALSE	NA	FALSE	NA	FALSE	NA	FALSE	NA	FALSE	7	0	2.87763e-06	1
Pisd	0.517937	0.00733545	NA	FALSE	0.571619	0.000399005	0.694058	1.72839e-05	0.351454	0.0211444	NA	FALSE	NA	FALSE	0.582404	5.695e-05	0.465394	0.0312784	0.482924	0.00220149	NA	FALSE	NA	FALSE	NA	FALSE	NA	FALSE	NA	FALSE	NA	FALSE	NA	FALSE	NA	FALSE	NA	FALSE	NA	FALSE	NA	FALSE	NA	FALSE	7	0	2.87763e-06	1
Dpp7	0.33783	0.0073637	NA	FALSE	NA	FALSE	0.221237	0.00882065	0.160129	0.0199014	NA	FALSE	0.171707	0.00500072	0.312979	0.00060273	0.243564	0.0400545	0.727344	5.67468e-06	NA	FALSE	NA	FALSE	NA	FALSE	NA	FALSE	NA	FALSE	NA	FALSE	NA	FALSE	NA	FALSE	NA	FALSE	NA	FALSE	NA	FALSE	NA	FALSE	7	0	2.20054e-05	1
Lmo2	0.247074	0.00753806	NA	FALSE	NA	FALSE	0.206762	0.00119177	0.311026	0.00153807	NA	FALSE	0.563119	0.00651836	0.253323	0.0307068	0.505012	0.00054256	0.502396	0.000995516	NA	FALSE	NA	FALSE	NA	FALSE	NA	FALSE	NA	FALSE	NA	FALSE	NA	FALSE	NA	FALSE	NA	FALSE	NA	FALSE	NA	FALSE	-0.217589	0.0432474	7	1	2.20054e-05	0.681556
Tpi1	0.276678	0.00829069	0.306205	0.000679634	0.690938	0.000978479	0.272907	0.000676671	0.181495	0.0200098	NA	FALSE	0.390282	0.00698595	NA	FALSE	0.362378	0.00809596	NA	FALSE	NA	FALSE	NA	FALSE	NA	FALSE	NA	FALSE	NA	FALSE	NA	FALSE	NA	FALSE	NA	FALSE	NA	FALSE	NA	FALSE	NA	FALSE	NA	FALSE	7	0	8.76037e-06	1
Ugp2	NA	FALSE	0.229734	0.00230731	0.489588	0.00123534	0.335427	0.000228854	0.360746	0.00975408	NA	FALSE	0.453656	0.00174181	NA	FALSE	0.267591	0.0180899	0.257208	0.0067633	NA	FALSE	-0.328862	0.00922125	NA	FALSE	NA	FALSE	NA	FALSE	NA	FALSE	NA	FALSE	NA	FALSE	NA	FALSE	NA	FALSE	NA	FALSE	NA	FALSE	7	1	2.20054e-05	0.681556
Mgst1	0.515489	0.00957321	0.322395	0.0264948	0.437406	0.0387466	NA	FALSE	0.326319	0.0124533	NA	FALSE	NA	FALSE	0.93811	0.0119424	0.814841	0.0267627	0.651156	0.0430879	NA	FALSE	NA	FALSE	NA	FALSE	NA	FALSE	NA	FALSE	NA	FALSE	NA	FALSE	NA	FALSE	NA	FALSE	NA	FALSE	NA	FALSE	-0.450454	0.000467934	7	1	2.20054e-05	0.681556
Nars	0.210597	0.00997326	0.260908	0.0263967	0.168772	0.0444772	NA	FALSE	0.253278	0.0054799	NA	FALSE	0.288479	0.0154216	NA	FALSE	0.168264	0.0321495	0.289365	0.0058572	NA	FALSE	NA	FALSE	NA	FALSE	NA	FALSE	NA	FALSE	NA	FALSE	NA	FALSE	NA	FALSE	NA	FALSE	NA	FALSE	NA	FALSE	NA	FALSE	7	0	2.20054e-05	1
Pkig	0.256865	0.0110273	0.355153	0.000114186	0.904843	0.00164144	0.194689	0.00227438	0.19255	0.0203206	NA	FALSE	0.381239	0.0394627	NA	FALSE	0.298689	0.00969991	NA	FALSE	NA	FALSE	NA	FALSE	NA	FALSE	NA	FALSE	NA	FALSE	NA	FALSE	NA	FALSE	NA	FALSE	NA	FALSE	NA	FALSE	NA	FALSE	NA	FALSE	7	0	2.20054e-05	1
Pisd-ps1	0.701833	0.0118209	NA	FALSE	1.75433	1.29701e-05	0.862829	2.39888e-06	1.29343	0.000341247	NA	FALSE	NA	FALSE	0.582404	5.695e-05	1.01589	0.00863601	0.629972	0.000529074	NA	FALSE	NA	FALSE	NA	FALSE	NA	FALSE	NA	FALSE	NA	FALSE	NA	FALSE	NA	FALSE	NA	FALSE	NA	FALSE	NA	FALSE	NA	FALSE	7	0	2.87763e-06	1
Ephx1	0.362467	0.0132908	0.222619	0.0045297	0.406436	0.00247665	NA	FALSE	NA	FALSE	NA	FALSE	0.249142	0.0227587	0.373348	0.0026851	0.278481	0.0126864	0.580823	0.000198055	NA	FALSE	NA	FALSE	NA	FALSE	NA	FALSE	NA	FALSE	NA	FALSE	NA	FALSE	NA	FALSE	NA	FALSE	NA	FALSE	NA	FALSE	NA	FALSE	7	0	8.76037e-06	1
Shfm1	0.18733	0.0142257	NA	FALSE	0.600065	0.000882734	0.462396	0.000547195	0.234606	0.00131328	0.207786	0.00306638	NA	FALSE	NA	FALSE	0.321352	0.00268087	0.295431	0.00142815	NA	FALSE	NA	FALSE	NA	FALSE	NA	FALSE	NA	FALSE	NA	FALSE	NA	FALSE	NA	FALSE	NA	FALSE	NA	FALSE	NA	FALSE	NA	FALSE	7	0	2.20054e-05	1
Uchl1	0.326157	0.0192505	NA	FALSE	NA	FALSE	0.170289	0.0472917	NA	FALSE	0.208508	0.0153857	0.257937	0.00978777	0.409511	4.79387e-05	0.407807	0.00012832	0.933564	8.54226e-05	NA	FALSE	NA	FALSE	NA	FALSE	NA	FALSE	NA	FALSE	NA	FALSE	NA	FALSE	NA	FALSE	NA	FALSE	NA	FALSE	NA	FALSE	-0.687074	0.00230332	7	1	2.20054e-05	0.681556
Lamp1	0.161637	0.0285708	NA	FALSE	0.253615	0.0189298	0.242391	0.00120714	0.162468	0.00795818	NA	FALSE	0.289432	0.010457	NA	FALSE	0.210728	0.00785839	0.213555	0.00415394	NA	FALSE	NA	FALSE	NA	FALSE	NA	FALSE	NA	FALSE	NA	FALSE	NA	FALSE	NA	FALSE	NA	FALSE	NA	FALSE	NA	FALSE	NA	FALSE	7	0	2.87763e-06	1
Nrp1	0.279072	0.03848	0.334075	0.00109601	NA	FALSE	0.75861	9.29823e-06	0.281332	0.00489028	NA	FALSE	1.08545	8.2939e-05	NA	FALSE	0.271399	0.0318499	NA	FALSE	0.305435	0.00910548	NA	FALSE	NA	FALSE	NA	FALSE	NA	FALSE	NA	FALSE	NA	FALSE	NA	FALSE	NA	FALSE	NA	FALSE	-0.275331	0.0216835	NA	FALSE	7	1	2.20054e-05	0.681556
Gpx4	0.142738	0.0396103	NA	FALSE	NA	FALSE	0.32655	0.00110233	0.19437	0.00594429	NA	FALSE	0.447996	0.00298279	0.268941	0.0135692	0.207385	0.0196941	0.215262	0.0322993	NA	FALSE	NA	FALSE	NA	FALSE	NA	FALSE	NA	FALSE	NA	FALSE	NA	FALSE	NA	FALSE	NA	FALSE	NA	FALSE	NA	FALSE	-0.169344	0.0474624	7	1	2.20054e-05	0.681556
Prl14l	0.391685	0.0440998	NA	FALSE	0.571619	0.000399005	0.694058	1.72839e-05	0.351454	0.0211444	NA	FALSE	NA	FALSE	0.582404	5.695e-05	0.465394	0.0312784	0.482924	0.00220149	NA	FALSE	NA	FALSE	NA	FALSE	NA	FALSE	NA	FALSE	NA	FALSE	NA	FALSE	NA	FALSE	NA	FALSE	NA	FALSE	NA	FALSE	NA	FALSE	7	0	2.87763e-06	1
H2-D1	0.553517	0.0465125	0.349971	0.030353	NA	FALSE	0.696108	0.000358967	NA	FALSE	0.556044	0.044451	NA	FALSE	0.692423	0.000637291	0.661924	0.031748	0.646137	7.4617e-05	NA	FALSE	NA	FALSE	NA	FALSE	NA	FALSE	NA	FALSE	NA	FALSE	-0.163086	0.0120612	NA	FALSE	NA	FALSE	NA	FALSE	NA	FALSE	NA	FALSE	7	1	8.76037e-06	0.646645
Gp49a	0.303005	0.049482	NA	FALSE	0.50303	0.0147698	1.00335	1.16195e-05	0.397599	0.0086728	0.684446	0.00149837	NA	FALSE	0.487466	0.00133298	NA	FALSE	1.06378	0.0013795	NA	FALSE	NA	FALSE	NA	FALSE	NA	FALSE	NA	FALSE	NA	FALSE	NA	FALSE	NA	FALSE	NA	FALSE	NA	FALSE	NA	FALSE	NA	FALSE	7	0	8.76037e-06	1
Pcolce	NA	FALSE	NA	FALSE	0.826415	0.000379248	0.292925	0.0146395	0.265439	0.00983308	0.276717	0.000725078	0.759936	0.00201586	0.297811	0.0053797	NA	FALSE	0.384452	0.000673371	NA	FALSE	NA	FALSE	NA	FALSE	NA	FALSE	NA	FALSE	NA	FALSE	NA	FALSE	NA	FALSE	NA	FALSE	NA	FALSE	NA	FALSE	-0.341043	0.014741	7	1	2.20054e-05	0.681556
Fez2	NA	FALSE	0.190504	0.000987153	NA	FALSE	0.629853	9.88085e-07	0.307599	0.00277891	0.54874	0.000418434	0.619788	0.00340117	NA	FALSE	0.201738	0.0365085	0.28696	0.0196928	NA	FALSE	NA	FALSE	NA	FALSE	NA	FALSE	NA	FALSE	NA	FALSE	NA	FALSE	NA	FALSE	NA	FALSE	NA	FALSE	NA	FALSE	NA	FALSE	7	0	2.20054e-05	1
C3	NA	FALSE	0.409972	0.00895186	NA	FALSE	0.981401	0.00274798	0.671935	0.0210258	NA	FALSE	0.478703	0.00164969	0.65531	0.00125424	0.913859	0.00178226	0.856258	2.42483e-05	NA	FALSE	NA	FALSE	NA	FALSE	NA	FALSE	NA	FALSE	NA	FALSE	NA	FALSE	NA	FALSE	NA	FALSE	NA	FALSE	NA	FALSE	NA	FALSE	7	0	8.76037e-06	1
Ly6a	NA	FALSE	NA	FALSE	0.824003	0.00413007	0.640605	0.000149264	0.542254	0.0471669	0.192982	0.0210149	NA	FALSE	0.325559	0.0405009	0.357705	0.0223212	0.544773	1.06396e-05	NA	FALSE	NA	FALSE	NA	FALSE	NA	FALSE	NA	FALSE	NA	FALSE	NA	FALSE	NA	FALSE	NA	FALSE	NA	FALSE	NA	FALSE	NA	FALSE	7	0	8.76037e-06	1
Serpine2	NA	FALSE	NA	FALSE	0.813985	0.000762402	0.377139	0.0135047	0.462238	1.44845e-06	0.279212	0.00215632	0.903347	0.00546358	NA	FALSE	0.734022	0.00946372	1.2977	7.36958e-06	NA	FALSE	NA	FALSE	NA	FALSE	NA	FALSE	NA	FALSE	NA	FALSE	NA	FALSE	NA	FALSE	NA	FALSE	NA	FALSE	NA	FALSE	NA	FALSE	7	0	2.20054e-05	1
Cdh22	1.28425	1.85279e-08	NA	FALSE	0.206463	0.0470113	0.27288	0.0141536	0.312912	0.00140193	NA	FALSE	NA	FALSE	0.486347	1.84652e-05	NA	FALSE	0.504902	2.91058e-06	NA	FALSE	NA	FALSE	NA	FALSE	NA	FALSE	NA	FALSE	NA	FALSE	NA	FALSE	NA	FALSE	NA	FALSE	NA	FALSE	NA	FALSE	-0.500286	0.00583064	6	1	6.20601e-05	0.607906
Pkdcc	0.951038	1.92571e-08	NA	FALSE	NA	FALSE	0.316129	0.0181796	0.179709	0.0266072	0.410027	0.00704432	0.367884	0.00318925	NA	FALSE	NA	FALSE	NA	FALSE	0.441087	0.00592974	NA	FALSE	NA	FALSE	NA	FALSE	NA	FALSE	NA	FALSE	NA	FALSE	NA	FALSE	NA	FALSE	NA	FALSE	-0.246165	0.00352326	NA	FALSE	6	1	0.000286015	0.681556
Lmna	1.34915	2.46434e-07	0.350818	0.00250908	NA	FALSE	NA	FALSE	0.193364	0.0459278	NA	FALSE	0.338445	0.0128783	NA	FALSE	0.284253	0.0146886	0.323931	0.00750078	NA	FALSE	NA	FALSE	NA	FALSE	NA	FALSE	-0.194864	0.0035462	NA	FALSE	NA	FALSE	NA	FALSE	NA	FALSE	NA	FALSE	NA	FALSE	NA	FALSE	6	1	0.000286015	0.681556
Bnip3	1.19927	3.82849e-07	0.590295	0.000993328	0.493269	0.0172912	NA	FALSE	0.3462	0.000466014	NA	FALSE	NA	FALSE	NA	FALSE	0.512401	0.00289695	0.357036	0.00327764	NA	FALSE	NA	FALSE	NA	FALSE	NA	FALSE	-0.359864	0.0257732	-0.563472	0.0013547	NA	FALSE	NA	FALSE	NA	FALSE	NA	FALSE	NA	FALSE	NA	FALSE	6	2	0.00014201	0.259255
Gsta4	0.560574	4.27666e-06	0.174276	0.00791504	NA	FALSE	0.212311	0.00255979	0.250501	0.00690706	NA	FALSE	NA	FALSE	NA	FALSE	0.304813	0.00184065	0.268018	0.00100566	NA	FALSE	NA	FALSE	NA	FALSE	NA	FALSE	NA	FALSE	NA	FALSE	NA	FALSE	NA	FALSE	NA	FALSE	NA	FALSE	NA	FALSE	NA	FALSE	6	0	0.00014201	1
Rcan1	NA	FALSE	0.518422	8.79489e-07	0.670138	0.00410547	0.447682	0.00739821	0.528552	0.0002991	NA	FALSE	1.2668	0.00151686	NA	FALSE	NA	FALSE	0.581774	0.0137719	NA	FALSE	-1.37442	4.79899e-06	NA	FALSE	NA	FALSE	NA	FALSE	NA	FALSE	NA	FALSE	NA	FALSE	NA	FALSE	NA	FALSE	NA	FALSE	NA	FALSE	6	1	0.000286015	0.681556
Timp2	NA	FALSE	NA	FALSE	0.576322	3.90147e-05	NA	FALSE	0.239887	0.00932049	NA	FALSE	0.294526	0.00653978	0.291175	0.00858665	0.298676	0.00990491	0.435683	0.000528083	NA	FALSE	-0.557039	5.0385e-06	NA	FALSE	NA	FALSE	-0.274919	0.00197384	NA	FALSE	NA	FALSE	NA	FALSE	NA	FALSE	NA	FALSE	NA	FALSE	-0.354302	0.0112489	6	3	0.000286015	0.087022
Dhx32	0.568865	5.65492e-06	NA	FALSE	0.152601	0.043448	NA	FALSE	0.150016	0.048977	NA	FALSE	NA	FALSE	NA	FALSE	0.372025	0.00141502	0.251545	0.0136571	0.19134	0.0425436	NA	FALSE	NA	FALSE	NA	FALSE	NA	FALSE	NA	FALSE	NA	FALSE	NA	FALSE	NA	FALSE	NA	FALSE	NA	FALSE	NA	FALSE	6	0	0.000286015	1
Lman1	NA	FALSE	0.195744	0.00417545	0.349473	0.00303566	0.193856	0.0129538	0.297032	0.0239168	NA	FALSE	0.257075	0.03148	NA	FALSE	0.319913	0.0396398	NA	FALSE	NA	FALSE	-1.02878	7.61156e-06	NA	FALSE	NA	FALSE	NA	FALSE	NA	FALSE	NA	FALSE	NA	FALSE	-0.232308	0.0194881	NA	FALSE	NA	FALSE	NA	FALSE	6	2	0.000286015	0.297529
Acox1	0.681488	9.9559e-06	0.224383	0.00216637	NA	FALSE	NA	FALSE	0.347842	0.00235878	NA	FALSE	NA	FALSE	NA	FALSE	0.333656	0.00873055	0.39395	6.55385e-05	0.282893	0.013214	NA	FALSE	NA	FALSE	NA	FALSE	NA	FALSE	-0.500066	0.000185783	NA	FALSE	NA	FALSE	NA	FALSE	NA	FALSE	NA	FALSE	NA	FALSE	6	1	0.000286015	0.681556
Ahnak	0.679591	1.38251e-05	0.424328	4.49141e-05	0.154845	0.0334298	NA	FALSE	NA	FALSE	NA	FALSE	0.330886	0.0488275	NA	FALSE	0.311507	0.00106712	0.353576	0.00359608	NA	FALSE	NA	FALSE	NA	FALSE	NA	FALSE	-0.246552	0.00427047	NA	FALSE	NA	FALSE	NA	FALSE	NA	FALSE	NA	FALSE	NA	FALSE	NA	FALSE	6	1	0.000286015	0.681556
Tgfb2	0.874277	1.5118e-05	NA	FALSE	0.387042	0.00885145	NA	FALSE	NA	FALSE	NA	FALSE	0.971873	0.000333221	0.404833	0.0020343	0.323986	0.00399664	0.708918	0.000951352	NA	FALSE	NA	FALSE	NA	FALSE	NA	FALSE	-0.325553	0.0181335	NA	FALSE	NA	FALSE	NA	FALSE	NA	FALSE	NA	FALSE	NA	FALSE	-0.898383	0.00102524	6	2	0.000286015	0.297529
Clu	0.565737	2.18375e-05	0.536159	0.00038395	1.13514	3.50815e-07	NA	FALSE	NA	FALSE	NA	FALSE	NA	FALSE	0.480576	0.00764045	0.558436	0.000318422	0.602638	1.87507e-05	NA	FALSE	NA	FALSE	NA	FALSE	NA	FALSE	NA	FALSE	-0.511003	0.00186274	NA	FALSE	NA	FALSE	NA	FALSE	NA	FALSE	NA	FALSE	-0.39831	0.000652504	6	2	0.000286015	0.297529
Ctsb	NA	FALSE	0.300829	0.000279241	NA	FALSE	0.406792	0.000452017	0.416436	0.000540342	NA	FALSE	0.281639	0.01164	NA	FALSE	0.162466	0.0464884	0.312907	0.00704666	NA	FALSE	-0.834143	2.73562e-05	NA	FALSE	NA	FALSE	NA	FALSE	NA	FALSE	NA	FALSE	NA	FALSE	NA	FALSE	NA	FALSE	NA	FALSE	-0.472582	0.00261513	6	2	0.000286015	0.297529
Pdlim5	0.621512	2.81664e-05	NA	FALSE	0.469342	0.00333332	NA	FALSE	0.376672	0.000134713	NA	FALSE	0.266185	0.00184415	NA	FALSE	0.239045	0.0231332	0.410694	0.000476013	NA	FALSE	NA	FALSE	NA	FALSE	NA	FALSE	NA	FALSE	NA	FALSE	NA	FALSE	NA	FALSE	NA	FALSE	NA	FALSE	NA	FALSE	-0.448422	0.0338994	6	1	6.20601e-05	0.607906
Stbd1	1.27846	3.48455e-05	0.385386	0.000289607	0.672305	0.00135513	NA	FALSE	0.344857	0.0103176	NA	FALSE	NA	FALSE	NA	FALSE	0.376195	0.0116029	0.494881	0.00233806	NA	FALSE	NA	FALSE	NA	FALSE	NA	FALSE	NA	FALSE	NA	FALSE	NA	FALSE	NA	FALSE	NA	FALSE	NA	FALSE	NA	FALSE	NA	FALSE	6	0	0.000286015	1
Rhd	0.623906	3.95892e-05	0.112445	0.031579	NA	FALSE	0.159416	0.0337667	0.263369	0.0251413	NA	FALSE	NA	FALSE	0.141347	0.0443909	0.196274	0.0347461	NA	FALSE	NA	FALSE	NA	FALSE	NA	FALSE	NA	FALSE	NA	FALSE	NA	FALSE	NA	FALSE	NA	FALSE	NA	FALSE	NA	FALSE	NA	FALSE	-1.42838	0.000175242	6	1	0.000286015	0.681556
Gm7609	0.630762	5.43853e-05	0.518995	7.86505e-05	NA	FALSE	NA	FALSE	0.39799	0.0150981	NA	FALSE	0.604027	4.36133e-06	NA	FALSE	0.213894	0.00642926	0.449989	0.00407848	NA	FALSE	NA	FALSE	NA	FALSE	NA	FALSE	NA	FALSE	NA	FALSE	NA	FALSE	NA	FALSE	NA	FALSE	NA	FALSE	NA	FALSE	NA	FALSE	6	0	6.20601e-05	1
Yap1	0.648015	5.53754e-05	0.175892	0.0445593	0.218376	0.0296051	0.169171	0.0461658	0.32446	0.013703	NA	FALSE	0.432098	0.00617602	NA	FALSE	NA	FALSE	NA	FALSE	NA	FALSE	NA	FALSE	NA	FALSE	NA	FALSE	NA	FALSE	NA	FALSE	NA	FALSE	NA	FALSE	NA	FALSE	NA	FALSE	NA	FALSE	NA	FALSE	6	0	0.00014201	1
Srxn1	0.815213	6.67807e-05	NA	FALSE	NA	FALSE	NA	FALSE	0.175263	0.0428469	NA	FALSE	0.319009	0.0137364	0.351913	0.00493938	0.155341	0.0276161	0.311139	0.000543513	NA	FALSE	NA	FALSE	NA	FALSE	NA	FALSE	NA	FALSE	NA	FALSE	NA	FALSE	NA	FALSE	NA	FALSE	NA	FALSE	NA	FALSE	NA	FALSE	6	0	0.00014201	1
Hspa4	NA	FALSE	0.248096	0.000118835	0.489916	0.00796093	0.934349	1.65854e-07	NA	FALSE	0.353417	0.0279552	0.523545	0.00337848	NA	FALSE	0.243421	0.0318446	NA	FALSE	NA	FALSE	-0.768376	0.000103441	NA	FALSE	NA	FALSE	NA	FALSE	NA	FALSE	NA	FALSE	NA	FALSE	-0.395318	0.0365677	NA	FALSE	NA	FALSE	NA	FALSE	6	2	0.000286015	0.297529
Mef2c	0.567944	0.000109065	0.365905	0.000808717	NA	FALSE	0.469955	0.00433382	0.327877	0.00252292	NA	FALSE	0.331472	0.00708222	NA	FALSE	0.56784	0.00129796	NA	FALSE	NA	FALSE	NA	FALSE	NA	FALSE	NA	FALSE	NA	FALSE	NA	FALSE	NA	FALSE	NA	FALSE	NA	FALSE	NA	FALSE	-0.232016	0.00703957	NA	FALSE	6	1	0.000286015	0.681556
Gja1	NA	FALSE	NA	FALSE	0.409904	0.0244975	1.0127	1.23915e-06	0.743563	0.00387889	0.761174	0.00356123	0.563056	2.29165e-05	NA	FALSE	NA	FALSE	NA	FALSE	0.241695	0.0116851	-1.84798	0.000126444	NA	FALSE	NA	FALSE	NA	FALSE	NA	FALSE	NA	FALSE	NA	FALSE	-0.520865	0.0123085	NA	FALSE	-0.245917	0.0401731	NA	FALSE	6	3	0.000286015	0.087022
Man1a	0.452432	0.000166617	0.160568	0.0235072	0.553064	0.00330037	0.337605	0.00212892	NA	FALSE	NA	FALSE	NA	FALSE	NA	FALSE	0.351329	0.0334774	0.266184	0.0240355	NA	FALSE	NA	FALSE	NA	FALSE	NA	FALSE	NA	FALSE	NA	FALSE	NA	FALSE	NA	FALSE	NA	FALSE	NA	FALSE	NA	FALSE	NA	FALSE	6	0	0.00014201	1
Lamp2	0.451001	0.000187198	0.322401	0.000506515	0.645809	0.004838	NA	FALSE	NA	FALSE	NA	FALSE	NA	FALSE	0.326104	0.0184008	0.335191	0.00538017	0.473118	0.0061032	NA	FALSE	NA	FALSE	NA	FALSE	NA	FALSE	-0.329527	0.0260276	-0.206738	0.0284774	NA	FALSE	NA	FALSE	NA	FALSE	NA	FALSE	NA	FALSE	NA	FALSE	6	2	0.000286015	0.297529
Map1lc3b	0.421298	0.000230903	0.171961	0.0198743	0.519013	2.09886e-05	NA	FALSE	NA	FALSE	0.133244	0.0294688	NA	FALSE	NA	FALSE	0.428261	3.2219e-05	0.273178	0.00692386	NA	FALSE	NA	FALSE	NA	FALSE	NA	FALSE	-0.401557	0.000157591	NA	FALSE	NA	FALSE	-0.257085	0.00563924	NA	FALSE	NA	FALSE	NA	FALSE	NA	FALSE	6	2	0.00014201	0.259255
Kif1b	0.748936	0.000262453	0.432224	0.0223084	0.226659	0.00422094	NA	FALSE	0.374261	0.033215	NA	FALSE	0.526438	0.00800104	NA	FALSE	0.302643	0.00180532	NA	FALSE	NA	FALSE	NA	FALSE	NA	FALSE	NA	FALSE	-0.360698	0.000181103	-0.138485	0.00850866	NA	FALSE	NA	FALSE	NA	FALSE	NA	FALSE	-0.311294	0.00502041	NA	FALSE	6	3	0.000286015	0.087022
Txndc17	0.453343	0.000328268	NA	FALSE	0.845079	0.00260493	NA	FALSE	0.204855	0.0162835	0.135943	0.0294444	NA	FALSE	NA	FALSE	0.32219	0.00827129	0.298512	0.00767121	NA	FALSE	NA	FALSE	-0.129035	0.0452296	NA	FALSE	NA	FALSE	NA	FALSE	NA	FALSE	NA	FALSE	NA	FALSE	NA	FALSE	NA	FALSE	NA	FALSE	6	1	0.000286015	0.681556
Speg	0.65331	0.000353681	NA	FALSE	0.845491	0.0342786	0.17273	0.00454614	NA	FALSE	0.856412	0.000540327	0.389109	0.000227019	NA	FALSE	NA	FALSE	NA	FALSE	0.366435	0.0110388	NA	FALSE	NA	FALSE	NA	FALSE	NA	FALSE	NA	FALSE	NA	FALSE	NA	FALSE	-0.315405	0.00285359	NA	FALSE	-0.409093	0.000713833	NA	FALSE	6	2	0.000286015	0.297529
Bicd2	0.421048	0.000383613	NA	FALSE	0.653888	0.00161856	NA	FALSE	0.367268	0.00861867	NA	FALSE	NA	FALSE	NA	FALSE	0.354692	0.0159203	0.155939	0.0180796	0.153847	0.0172094	NA	FALSE	NA	FALSE	NA	FALSE	-0.146167	0.0358998	NA	FALSE	NA	FALSE	NA	FALSE	NA	FALSE	NA	FALSE	NA	FALSE	NA	FALSE	6	1	6.20601e-05	0.607906
Slc25a5	NA	FALSE	0.335871	0.00149092	1.22572	2.37481e-06	0.851	2.13524e-05	0.188002	0.0018529	NA	FALSE	0.145622	0.0447319	0.504633	0.01404	NA	FALSE	NA	FALSE	NA	FALSE	-0.293631	0.000528295	NA	FALSE	NA	FALSE	NA	FALSE	NA	FALSE	NA	FALSE	NA	FALSE	NA	FALSE	NA	FALSE	NA	FALSE	NA	FALSE	6	1	0.00014201	0.646645
Dusp3	0.465202	0.000577998	NA	FALSE	0.30886	0.0102849	0.240496	0.0271606	NA	FALSE	NA	FALSE	0.714029	0.00302608	NA	FALSE	0.195463	0.0433171	0.210094	0.0248421	NA	FALSE	NA	FALSE	NA	FALSE	NA	FALSE	NA	FALSE	NA	FALSE	NA	FALSE	NA	FALSE	NA	FALSE	NA	FALSE	NA	FALSE	-0.273555	0.0183923	6	1	6.20601e-05	0.607906
Phlda1	0.616387	0.000654263	NA	FALSE	0.456434	0.0250467	0.77742	1.61441e-06	NA	FALSE	NA	FALSE	1.14619	0.00174288	0.463194	0.00530099	0.407425	0.0138926	NA	FALSE	NA	FALSE	NA	FALSE	-0.605606	0.000235091	NA	FALSE	NA	FALSE	NA	FALSE	NA	FALSE	NA	FALSE	NA	FALSE	NA	FALSE	NA	FALSE	NA	FALSE	6	1	0.000286015	0.681556
Pdk1	0.407234	0.000697335	NA	FALSE	0.525599	0.00346452	NA	FALSE	0.274164	0.00441203	NA	FALSE	NA	FALSE	NA	FALSE	0.545312	0.000305505	0.216664	0.0374323	0.509295	0.000212368	NA	FALSE	NA	FALSE	NA	FALSE	NA	FALSE	-0.198215	0.0186372	NA	FALSE	NA	FALSE	NA	FALSE	NA	FALSE	NA	FALSE	NA	FALSE	6	1	0.000286015	0.681556
Slc6a8	0.399502	0.000941765	0.201305	0.00545637	0.259804	0.00290299	0.180576	0.0465157	0.612867	3.03105e-05	NA	FALSE	0.74135	0.00061381	NA	FALSE	NA	FALSE	NA	FALSE	NA	FALSE	NA	FALSE	NA	FALSE	NA	FALSE	NA	FALSE	NA	FALSE	NA	FALSE	NA	FALSE	NA	FALSE	NA	FALSE	NA	FALSE	NA	FALSE	6	0	0.000286015	1
Tmem144	0.563088	0.000950994	NA	FALSE	NA	FALSE	NA	FALSE	0.480564	0.00333745	NA	FALSE	0.209173	0.00961019	0.37353	0.0037696	0.28765	0.0267173	0.429308	3.74427e-05	NA	FALSE	NA	FALSE	NA	FALSE	NA	FALSE	NA	FALSE	NA	FALSE	NA	FALSE	NA	FALSE	NA	FALSE	NA	FALSE	NA	FALSE	NA	FALSE	6	0	6.20601e-05	1
Atp6v1c1	0.37197	0.00112332	NA	FALSE	0.486851	0.00889387	0.431872	0.00993905	0.256586	0.0024762	NA	FALSE	NA	FALSE	NA	FALSE	0.365249	0.00119446	0.309334	0.00188614	NA	FALSE	NA	FALSE	NA	FALSE	NA	FALSE	NA	FALSE	NA	FALSE	NA	FALSE	NA	FALSE	NA	FALSE	NA	FALSE	NA	FALSE	NA	FALSE	6	0	0.00014201	1
Gm2451	0.49198	0.00113657	NA	FALSE	0.392132	0.0222272	0.180185	0.0497309	0.172643	0.0340115	NA	FALSE	0.315258	0.0308704	NA	FALSE	0.205907	0.0361988	NA	FALSE	NA	FALSE	NA	FALSE	-0.174304	0.0170803	NA	FALSE	NA	FALSE	NA	FALSE	NA	FALSE	NA	FALSE	NA	FALSE	NA	FALSE	NA	FALSE	NA	FALSE	6	1	6.20601e-05	0.607906
Gm2606	0.49198	0.00113657	NA	FALSE	0.392132	0.0222272	0.180185	0.0497309	0.172643	0.0340115	NA	FALSE	0.315258	0.0308704	NA	FALSE	0.205907	0.0361988	NA	FALSE	NA	FALSE	NA	FALSE	-0.174304	0.0170803	NA	FALSE	NA	FALSE	NA	FALSE	NA	FALSE	NA	FALSE	NA	FALSE	NA	FALSE	NA	FALSE	NA	FALSE	6	1	6.20601e-05	0.607906
6330578E17Rik	NA	FALSE	NA	FALSE	NA	FALSE	0.467946	0.000142365	0.275162	0.00182603	NA	FALSE	0.580612	0.000161832	NA	FALSE	0.216028	0.031811	0.299537	0.00304269	0.401157	0.00178262	-0.895595	0.00140638	NA	FALSE	NA	FALSE	NA	FALSE	NA	FALSE	NA	FALSE	NA	FALSE	NA	FALSE	NA	FALSE	NA	FALSE	NA	FALSE	6	1	6.20601e-05	0.607906
Fcgr2b	NA	FALSE	NA	FALSE	0.579307	0.0145488	0.766261	1.54551e-05	0.253772	0.0391499	NA	FALSE	NA	FALSE	0.60535	0.00322086	0.622759	0.0113784	0.687716	1.14937e-05	NA	FALSE	-0.400402	0.00143872	NA	FALSE	NA	FALSE	NA	FALSE	NA	FALSE	NA	FALSE	NA	FALSE	NA	FALSE	NA	FALSE	NA	FALSE	NA	FALSE	6	1	0.00014201	0.646645
Atp6v1d	0.284648	0.00157581	0.212789	0.00729478	0.651387	0.00093113	0.380331	0.000467942	0.180084	0.00326279	NA	FALSE	NA	FALSE	NA	FALSE	0.308752	0.0157364	NA	FALSE	NA	FALSE	NA	FALSE	NA	FALSE	NA	FALSE	NA	FALSE	NA	FALSE	NA	FALSE	NA	FALSE	NA	FALSE	NA	FALSE	NA	FALSE	NA	FALSE	6	0	0.000286015	1
Hagh	0.273662	0.00229409	NA	FALSE	0.325334	0.0459039	0.27198	0.000948605	0.182492	0.00788479	NA	FALSE	NA	FALSE	NA	FALSE	0.16783	0.0197769	0.234884	0.0288545	NA	FALSE	NA	FALSE	NA	FALSE	NA	FALSE	NA	FALSE	NA	FALSE	NA	FALSE	NA	FALSE	NA	FALSE	NA	FALSE	NA	FALSE	-0.215326	0.00562194	6	1	0.000286015	0.681556
Amot	0.605531	0.00238861	0.207061	0.0254631	NA	FALSE	0.39243	0.000788585	0.213399	0.0167627	NA	FALSE	0.5147	0.00402636	NA	FALSE	0.49083	0.00934095	NA	FALSE	NA	FALSE	NA	FALSE	NA	FALSE	NA	FALSE	NA	FALSE	NA	FALSE	NA	FALSE	NA	FALSE	NA	FALSE	NA	FALSE	NA	FALSE	NA	FALSE	6	0	0.00014201	1
Tubb6	0.391647	0.00263651	0.249741	0.000501826	0.366953	0.00366226	0.216502	0.0237335	NA	FALSE	NA	FALSE	0.41761	0.00295413	NA	FALSE	NA	FALSE	0.16012	0.043688	NA	FALSE	NA	FALSE	NA	FALSE	NA	FALSE	NA	FALSE	NA	FALSE	NA	FALSE	NA	FALSE	NA	FALSE	NA	FALSE	NA	FALSE	NA	FALSE	6	0	0.000286015	1
Mfge8	0.36688	0.00279427	0.152338	0.00572983	0.462195	0.000836711	NA	FALSE	0.235028	0.00363991	NA	FALSE	0.439487	0.0014551	NA	FALSE	0.345607	0.0155725	NA	FALSE	NA	FALSE	NA	FALSE	NA	FALSE	NA	FALSE	NA	FALSE	NA	FALSE	NA	FALSE	NA	FALSE	NA	FALSE	NA	FALSE	NA	FALSE	NA	FALSE	6	0	0.000286015	1
Aars	0.329514	0.00293949	0.10984	0.0248121	0.241211	0.0158691	NA	FALSE	0.264658	0.00239349	NA	FALSE	0.235042	0.0057093	NA	FALSE	0.185814	0.0314834	NA	FALSE	NA	FALSE	NA	FALSE	NA	FALSE	NA	FALSE	NA	FALSE	NA	FALSE	NA	FALSE	NA	FALSE	NA	FALSE	NA	FALSE	NA	FALSE	NA	FALSE	6	0	0.000286015	1
Slc12a2	0.550179	0.00308213	0.268473	0.000924515	0.314896	0.0434473	0.248221	0.0432697	NA	FALSE	NA	FALSE	0.184053	0.0216517	NA	FALSE	0.313605	0.0316597	NA	FALSE	NA	FALSE	NA	FALSE	NA	FALSE	NA	FALSE	NA	FALSE	NA	FALSE	NA	FALSE	NA	FALSE	NA	FALSE	NA	FALSE	-0.173676	0.0352002	NA	FALSE	6	1	0.000286015	0.681556
App	NA	FALSE	NA	FALSE	0.530221	0.00435388	NA	FALSE	0.352458	0.00123121	0.190532	0.0280134	0.264909	0.0233752	NA	FALSE	0.301624	0.00278872	0.412811	0.0329028	NA	FALSE	-0.400504	0.00318008	NA	FALSE	NA	FALSE	NA	FALSE	NA	FALSE	NA	FALSE	NA	FALSE	NA	FALSE	NA	FALSE	NA	FALSE	NA	FALSE	6	1	0.000286015	0.681556
Cpeb1	0.82281	0.00352723	NA	FALSE	NA	FALSE	NA	FALSE	0.159572	0.0332234	NA	FALSE	0.399488	0.0398558	0.38716	0.026371	0.22596	0.0214082	0.66221	0.00306906	NA	FALSE	NA	FALSE	NA	FALSE	NA	FALSE	NA	FALSE	NA	FALSE	NA	FALSE	NA	FALSE	NA	FALSE	NA	FALSE	NA	FALSE	NA	FALSE	6	0	0.00014201	1
Derl2	0.313021	0.00445235	NA	FALSE	0.26342	0.0243951	0.230457	0.0221009	0.181176	0.0358587	NA	FALSE	NA	FALSE	NA	FALSE	0.14279	0.0265721	0.266746	0.0116994	NA	FALSE	NA	FALSE	NA	FALSE	NA	FALSE	NA	FALSE	NA	FALSE	NA	FALSE	NA	FALSE	NA	FALSE	NA	FALSE	NA	FALSE	NA	FALSE	6	0	0.00014201	1
Ccnd2	0.391463	0.00465228	NA	FALSE	0.597141	0.000544351	0.71716	7.35025e-06	0.313442	0.029036	NA	FALSE	0.760404	6.86767e-05	NA	FALSE	0.447319	0.00458498	NA	FALSE	NA	FALSE	NA	FALSE	NA	FALSE	NA	FALSE	NA	FALSE	NA	FALSE	NA	FALSE	NA	FALSE	-0.387783	0.0106384	NA	FALSE	NA	FALSE	NA	FALSE	6	1	0.000286015	0.681556
Prkar1a	NA	FALSE	0.360523	4.59972e-05	NA	FALSE	0.356517	0.0155182	0.654933	1.87497e-05	NA	FALSE	0.538235	0.00693604	NA	FALSE	0.242427	0.00145521	0.54519	0.00272022	NA	FALSE	-0.326856	0.0050073	NA	FALSE	NA	FALSE	NA	FALSE	NA	FALSE	NA	FALSE	NA	FALSE	NA	FALSE	NA	FALSE	NA	FALSE	NA	FALSE	6	1	0.00014201	0.646645
Esd	0.19373	0.00644756	0.248208	0.00352684	NA	FALSE	NA	FALSE	0.179484	0.00459847	NA	FALSE	NA	FALSE	NA	FALSE	0.242107	0.00655676	0.320448	0.00462055	0.26784	0.00486035	NA	FALSE	NA	FALSE	NA	FALSE	NA	FALSE	NA	FALSE	NA	FALSE	NA	FALSE	NA	FALSE	NA	FALSE	NA	FALSE	NA	FALSE	6	0	0.000286015	1
Ctsh	0.220617	0.00704119	NA	FALSE	0.245539	0.0217457	0.150151	0.0294111	0.209025	0.0197797	0.170083	0.0394068	NA	FALSE	NA	FALSE	NA	FALSE	0.354978	0.000184333	NA	FALSE	NA	FALSE	NA	FALSE	NA	FALSE	NA	FALSE	NA	FALSE	NA	FALSE	-0.197205	0.041008	NA	FALSE	NA	FALSE	NA	FALSE	NA	FALSE	6	1	0.000286015	0.681556
Hist1h2bc	NA	FALSE	NA	FALSE	0.632446	1.69147e-05	0.381771	6.89746e-05	0.225551	0.00565944	0.76739	0.000563641	NA	FALSE	NA	FALSE	0.243436	0.0215918	0.506091	0.00118245	NA	FALSE	-0.225425	0.00716337	NA	FALSE	NA	FALSE	NA	FALSE	NA	FALSE	NA	FALSE	NA	FALSE	NA	FALSE	NA	FALSE	NA	FALSE	NA	FALSE	6	1	0.00014201	0.646645
Akr1b8	0.46508	0.00778239	0.170296	0.0066316	NA	FALSE	NA	FALSE	NA	FALSE	0.141267	0.00969644	NA	FALSE	0.339668	0.00273914	0.308279	0.00266782	0.399063	7.16395e-05	NA	FALSE	NA	FALSE	NA	FALSE	NA	FALSE	NA	FALSE	NA	FALSE	-0.150445	0.0212193	NA	FALSE	NA	FALSE	NA	FALSE	NA	FALSE	-0.619999	0.000203229	6	2	0.000286015	0.297529
Plp2	0.239094	0.00884182	0.112959	0.0295828	NA	FALSE	NA	FALSE	0.160464	0.0442192	NA	FALSE	NA	FALSE	0.304057	0.000204645	0.224458	0.00647999	0.400523	0.000523489	NA	FALSE	NA	FALSE	NA	FALSE	NA	FALSE	-0.141648	0.0487176	NA	FALSE	NA	FALSE	NA	FALSE	NA	FALSE	NA	FALSE	NA	FALSE	NA	FALSE	6	1	0.00014201	0.646645
Serpina3n	1.01835	0.00915355	NA	FALSE	0.547566	0.0155012	NA	FALSE	0.242792	0.0270257	NA	FALSE	NA	FALSE	0.98201	3.84237e-05	0.433721	0.0118589	1.12551	4.00127e-08	NA	FALSE	NA	FALSE	NA	FALSE	NA	FALSE	NA	FALSE	-0.352856	0.00799396	NA	FALSE	NA	FALSE	NA	FALSE	NA	FALSE	NA	FALSE	NA	FALSE	6	1	0.00014201	0.646645
Cd151	0.235861	0.0121431	0.187576	0.0198798	1.03308	0.000607427	NA	FALSE	0.270581	0.00287977	NA	FALSE	0.322228	0.0350049	NA	FALSE	NA	FALSE	0.204206	0.021208	NA	FALSE	NA	FALSE	NA	FALSE	NA	FALSE	NA	FALSE	NA	FALSE	NA	FALSE	NA	FALSE	NA	FALSE	NA	FALSE	NA	FALSE	NA	FALSE	6	0	0.000286015	1
Lyz2	NA	FALSE	0.364652	0.00575088	NA	FALSE	1.05926	1.14515e-07	0.442649	0.0101258	NA	FALSE	NA	FALSE	0.800212	0.00398761	0.56309	0.0244505	1.02208	0.000437502	NA	FALSE	-0.405565	0.0133121	NA	FALSE	NA	FALSE	NA	FALSE	NA	FALSE	NA	FALSE	NA	FALSE	NA	FALSE	NA	FALSE	NA	FALSE	NA	FALSE	6	1	0.00014201	0.646645
Scp2	0.627317	0.0141524	NA	FALSE	0.663886	0.00037769	0.496101	0.00537483	0.251179	0.000949816	NA	FALSE	0.415365	0.020339	NA	FALSE	0.27508	0.00129696	NA	FALSE	NA	FALSE	NA	FALSE	NA	FALSE	NA	FALSE	NA	FALSE	NA	FALSE	NA	FALSE	NA	FALSE	NA	FALSE	NA	FALSE	NA	FALSE	NA	FALSE	6	0	0.00014201	1
Arhgap9	0.401502	0.0154987	NA	FALSE	0.228346	0.0401155	0.22516	0.0229438	NA	FALSE	NA	FALSE	NA	FALSE	0.341024	0.00752368	0.276453	0.0101709	0.350358	0.0072559	NA	FALSE	NA	FALSE	NA	FALSE	NA	FALSE	NA	FALSE	NA	FALSE	NA	FALSE	NA	FALSE	NA	FALSE	NA	FALSE	NA	FALSE	-0.722431	0.00135143	6	1	0.000286015	0.681556
Npdc1	0.25575	0.0172113	NA	FALSE	NA	FALSE	0.217738	0.000814858	NA	FALSE	NA	FALSE	0.534724	0.002594	0.231629	0.00507901	0.322912	0.00398229	0.292293	0.00900041	NA	FALSE	NA	FALSE	NA	FALSE	NA	FALSE	NA	FALSE	NA	FALSE	NA	FALSE	NA	FALSE	NA	FALSE	NA	FALSE	NA	FALSE	NA	FALSE	6	0	0.000286015	1
H19	0.683012	0.0185492	NA	FALSE	1.0251	0.000192217	NA	FALSE	0.76587	0.000493076	0.642664	0.00137226	0.994628	0.00436499	NA	FALSE	0.870407	0.000622932	NA	FALSE	NA	FALSE	NA	FALSE	NA	FALSE	NA	FALSE	NA	FALSE	NA	FALSE	NA	FALSE	NA	FALSE	NA	FALSE	NA	FALSE	NA	FALSE	NA	FALSE	6	0	0.00014201	1
Mapre2	0.350536	0.0203553	0.155568	0.0112151	1.12826	0.000270632	0.809142	6.39262e-06	NA	FALSE	NA	FALSE	0.317111	0.0149747	NA	FALSE	0.391792	0.0173626	NA	FALSE	NA	FALSE	NA	FALSE	NA	FALSE	NA	FALSE	NA	FALSE	NA	FALSE	NA	FALSE	NA	FALSE	NA	FALSE	NA	FALSE	NA	FALSE	NA	FALSE	6	0	0.00014201	1
Naa15	0.643015	0.0212069	0.279827	0.00500646	0.543232	7.91446e-05	NA	FALSE	NA	FALSE	NA	FALSE	0.200429	0.00982346	NA	FALSE	0.427356	0.0260568	NA	FALSE	0.314677	0.0138954	NA	FALSE	NA	FALSE	NA	FALSE	-0.299844	0.00296252	NA	FALSE	NA	FALSE	NA	FALSE	NA	FALSE	NA	FALSE	-0.431025	0.0428883	NA	FALSE	6	2	0.000286015	0.297529
Prmt2	0.217515	0.0242499	NA	FALSE	0.253526	0.0044636	0.326411	0.00168035	NA	FALSE	NA	FALSE	0.252618	0.0197203	NA	FALSE	0.195635	0.0292607	0.261817	0.00571863	NA	FALSE	NA	FALSE	NA	FALSE	NA	FALSE	NA	FALSE	NA	FALSE	NA	FALSE	NA	FALSE	NA	FALSE	NA	FALSE	NA	FALSE	NA	FALSE	6	0	6.20601e-05	1
Armc1	0.240335	0.0272823	0.198894	0.0231776	NA	FALSE	0.266063	0.0090247	0.188909	0.0302213	0.213387	0.0167525	NA	FALSE	NA	FALSE	NA	FALSE	NA	FALSE	0.229329	0.0075676	NA	FALSE	NA	FALSE	NA	FALSE	NA	FALSE	NA	FALSE	NA	FALSE	NA	FALSE	NA	FALSE	NA	FALSE	NA	FALSE	NA	FALSE	6	0	0.000286015	1
Bdh1	NA	FALSE	NA	FALSE	0.827218	7.01032e-06	1.8901	4.15865e-09	0.859911	2.10754e-07	NA	FALSE	1.50333	1.42319e-06	NA	FALSE	NA	FALSE	0.458245	0.000542349	0.604059	7.02263e-05	-0.436553	0.0292542	NA	FALSE	NA	FALSE	NA	FALSE	NA	FALSE	NA	FALSE	NA	FALSE	NA	FALSE	NA	FALSE	NA	FALSE	NA	FALSE	6	1	6.20601e-05	0.607906
Ccl12	0.959499	0.0360834	0.184428	0.0397749	0.562433	0.00248635	0.65536	0.00137147	NA	FALSE	NA	FALSE	NA	FALSE	NA	FALSE	0.379958	0.0262909	1.33202	2.91602e-05	NA	FALSE	NA	FALSE	NA	FALSE	NA	FALSE	NA	FALSE	NA	FALSE	NA	FALSE	NA	FALSE	NA	FALSE	NA	FALSE	NA	FALSE	NA	FALSE	6	0	0.00014201	1
Adam9	0.18535	0.0361478	NA	FALSE	NA	FALSE	0.324171	0.00985145	0.286319	0.0154368	NA	FALSE	NA	FALSE	0.422378	0.0205971	0.366275	0.0168017	0.852898	0.00037668	NA	FALSE	NA	FALSE	NA	FALSE	NA	FALSE	NA	FALSE	NA	FALSE	NA	FALSE	NA	FALSE	NA	FALSE	NA	FALSE	NA	FALSE	NA	FALSE	6	0	0.000286015	1
Ehd4	0.286024	0.0373162	NA	FALSE	0.387578	0.0237803	NA	FALSE	0.367094	0.0015097	NA	FALSE	0.607264	0.0158271	0.422005	0.0461706	NA	FALSE	0.232185	0.0424275	NA	FALSE	NA	FALSE	NA	FALSE	NA	FALSE	NA	FALSE	NA	FALSE	NA	FALSE	NA	FALSE	NA	FALSE	NA	FALSE	NA	FALSE	NA	FALSE	6	0	6.20601e-05	1
Sec62	0.224166	0.0422224	0.183564	0.0439633	0.682274	5.22615e-05	0.16729	0.0161247	NA	FALSE	NA	FALSE	NA	FALSE	NA	FALSE	0.387788	0.0142686	0.205137	0.0166437	NA	FALSE	NA	FALSE	NA	FALSE	NA	FALSE	NA	FALSE	NA	FALSE	NA	FALSE	NA	FALSE	NA	FALSE	NA	FALSE	NA	FALSE	NA	FALSE	6	0	0.000286015	1
Lilrb4	0.303005	0.049482	NA	FALSE	0.50303	0.0147698	1.00335	1.16195e-05	0.397599	0.0086728	NA	FALSE	NA	FALSE	0.487466	0.00133298	NA	FALSE	1.06378	0.0013795	NA	FALSE	NA	FALSE	NA	FALSE	NA	FALSE	NA	FALSE	NA	FALSE	NA	FALSE	NA	FALSE	NA	FALSE	NA	FALSE	NA	FALSE	NA	FALSE	6	0	6.20601e-05	1
Stab1	NA	FALSE	NA	FALSE	0.415268	0.00887772	0.584415	1.50421e-05	NA	FALSE	0.49752	0.0269867	0.726659	0.00174021	NA	FALSE	0.327377	0.0253627	0.277371	0.0070482	NA	FALSE	NA	FALSE	NA	FALSE	NA	FALSE	NA	FALSE	NA	FALSE	NA	FALSE	NA	FALSE	NA	FALSE	NA	FALSE	NA	FALSE	-0.764167	0.00209978	6	1	0.000286015	0.681556
Ecm1	NA	FALSE	NA	FALSE	0.262026	0.00386394	NA	FALSE	0.271138	0.0215059	NA	FALSE	0.489165	0.00690507	0.283069	0.00792528	0.370477	0.000352174	0.518386	1.79415e-05	NA	FALSE	NA	FALSE	NA	FALSE	NA	FALSE	NA	FALSE	NA	FALSE	NA	FALSE	NA	FALSE	NA	FALSE	NA	FALSE	NA	FALSE	-0.625996	0.00365528	6	1	0.000286015	0.681556
Thbs4	NA	FALSE	NA	FALSE	NA	FALSE	0.446009	0.00230976	0.227185	0.0251014	NA	FALSE	1.16861	7.35492e-05	0.390918	0.00200034	0.559316	0.017606	0.585378	0.00041924	NA	FALSE	NA	FALSE	NA	FALSE	NA	FALSE	NA	FALSE	NA	FALSE	NA	FALSE	NA	FALSE	NA	FALSE	NA	FALSE	NA	FALSE	-1.69204	0.00635805	6	1	6.20601e-05	0.607906
Crlf1	NA	FALSE	NA	FALSE	0.161186	0.0274886	0.328351	0.0122586	NA	FALSE	NA	FALSE	0.485034	0.0139049	0.374237	0.000404138	0.288455	0.0173849	0.547645	4.69541e-05	NA	FALSE	NA	FALSE	NA	FALSE	NA	FALSE	NA	FALSE	NA	FALSE	NA	FALSE	NA	FALSE	NA	FALSE	NA	FALSE	NA	FALSE	-0.737936	0.0122284	6	1	0.000286015	0.681556
Pla1a	NA	FALSE	NA	FALSE	0.287882	0.00685291	0.471912	0.000258255	0.257144	0.0104709	NA	FALSE	0.627192	0.0113674	NA	FALSE	0.295028	0.0441399	0.567784	5.5263e-06	NA	FALSE	NA	FALSE	NA	FALSE	NA	FALSE	NA	FALSE	NA	FALSE	NA	FALSE	NA	FALSE	NA	FALSE	NA	FALSE	NA	FALSE	-0.320272	0.01725	6	1	6.20601e-05	0.607906
Timp1	NA	FALSE	NA	FALSE	0.319487	0.0120163	0.403002	0.0118185	0.258056	0.0223417	NA	FALSE	0.537027	0.022181	0.496441	3.69328e-05	NA	FALSE	0.792861	8.30837e-05	NA	FALSE	NA	FALSE	NA	FALSE	NA	FALSE	NA	FALSE	NA	FALSE	NA	FALSE	NA	FALSE	NA	FALSE	NA	FALSE	NA	FALSE	-0.729353	0.017929	6	1	0.000286015	0.681556
Nppb	NA	FALSE	0.568006	0.00127758	1.1156	0.0497252	NA	FALSE	NA	FALSE	NA	FALSE	0.973553	3.26673e-05	0.807107	0.00543236	0.179451	0.0292522	0.831914	0.000389882	NA	FALSE	NA	FALSE	NA	FALSE	NA	FALSE	NA	FALSE	NA	FALSE	NA	FALSE	NA	FALSE	NA	FALSE	NA	FALSE	NA	FALSE	-0.771161	0.0195619	6	1	0.000286015	0.681556
Ptdss1	NA	FALSE	0.286098	0.000105839	0.505852	0.00309321	0.340353	8.85848e-05	0.163517	0.0476063	0.332239	0.00651622	0.226756	0.00293441	NA	FALSE	NA	FALSE	NA	FALSE	NA	FALSE	NA	FALSE	NA	FALSE	NA	FALSE	NA	FALSE	NA	FALSE	NA	FALSE	NA	FALSE	NA	FALSE	NA	FALSE	NA	FALSE	-0.192713	0.0274843	6	1	0.000286015	0.681556
Mmp3	NA	FALSE	0.258371	0.000115222	0.295025	0.0107986	NA	FALSE	0.195588	0.0255473	NA	FALSE	NA	FALSE	0.406718	0.000274376	0.476271	0.00561021	0.818581	2.25461e-05	NA	FALSE	NA	FALSE	NA	FALSE	NA	FALSE	NA	FALSE	NA	FALSE	NA	FALSE	NA	FALSE	NA	FALSE	NA	FALSE	NA	FALSE	NA	FALSE	6	0	0.000286015	1
Cdh2	NA	FALSE	0.318447	0.000835195	0.433631	0.00926464	0.311864	0.0256281	0.347581	0.00656828	NA	FALSE	0.336309	0.0485954	NA	FALSE	0.31801	0.0261696	NA	FALSE	NA	FALSE	NA	FALSE	NA	FALSE	NA	FALSE	NA	FALSE	NA	FALSE	NA	FALSE	NA	FALSE	NA	FALSE	NA	FALSE	NA	FALSE	NA	FALSE	6	0	0.00014201	1
Adssl1	NA	FALSE	0.209424	0.00435773	NA	FALSE	0.28576	0.0155408	0.37521	0.00115056	NA	FALSE	0.404072	0.0211188	NA	FALSE	0.275239	0.0181054	0.367395	0.00102917	NA	FALSE	NA	FALSE	NA	FALSE	NA	FALSE	NA	FALSE	NA	FALSE	NA	FALSE	NA	FALSE	NA	FALSE	NA	FALSE	NA	FALSE	NA	FALSE	6	0	0.00014201	1
Fam3c	NA	FALSE	0.16735	0.00978421	0.266282	0.0204528	NA	FALSE	0.190011	0.0233641	0.160503	0.023639	NA	FALSE	NA	FALSE	0.175278	0.0220138	0.274824	0.0123271	NA	FALSE	NA	FALSE	NA	FALSE	NA	FALSE	NA	FALSE	NA	FALSE	NA	FALSE	NA	FALSE	NA	FALSE	NA	FALSE	NA	FALSE	NA	FALSE	6	0	0.000286015	1
Ccl6	NA	FALSE	0.111981	0.0255831	0.79823	0.0231185	0.671406	0.00486366	NA	FALSE	NA	FALSE	NA	FALSE	0.534206	0.0122502	0.356283	0.00272564	0.754804	9.73833e-05	NA	FALSE	NA	FALSE	NA	FALSE	NA	FALSE	NA	FALSE	NA	FALSE	NA	FALSE	-0.35007	0.0449579	NA	FALSE	NA	FALSE	NA	FALSE	NA	FALSE	6	1	0.000286015	0.681556
Bmi1	NA	FALSE	0.114535	0.0288206	0.393211	0.0234822	0.194689	0.0473926	0.227697	0.0111334	0.214884	0.00134275	NA	FALSE	NA	FALSE	0.266843	0.0033899	NA	FALSE	NA	FALSE	NA	FALSE	NA	FALSE	NA	FALSE	NA	FALSE	NA	FALSE	NA	FALSE	NA	FALSE	NA	FALSE	NA	FALSE	NA	FALSE	NA	FALSE	6	0	0.00014201	1
C1qc	NA	FALSE	NA	FALSE	0.761886	0.000563303	0.915826	1.93278e-07	0.382199	0.0214451	NA	FALSE	0.338018	0.0461005	0.662359	0.000156925	NA	FALSE	0.843821	1.01681e-05	NA	FALSE	NA	FALSE	NA	FALSE	NA	FALSE	NA	FALSE	NA	FALSE	NA	FALSE	NA	FALSE	NA	FALSE	NA	FALSE	NA	FALSE	NA	FALSE	6	0	0.000286015	1
Oxct1	NA	FALSE	NA	FALSE	0.886771	3.97155e-05	0.388314	0.000653443	0.273785	0.00145133	0.731071	0.000372567	0.652835	0.000388634	NA	FALSE	0.485314	0.00172007	NA	FALSE	NA	FALSE	NA	FALSE	NA	FALSE	NA	FALSE	NA	FALSE	NA	FALSE	NA	FALSE	NA	FALSE	-0.360179	0.0290388	NA	FALSE	NA	FALSE	NA	FALSE	6	1	0.00014201	0.646645
Sepx1	NA	FALSE	NA	FALSE	NA	FALSE	0.332345	0.000894639	0.269625	0.000261186	NA	FALSE	0.358435	0.00589064	0.69117	0.000153377	0.411876	0.00026644	0.521047	0.000111627	NA	FALSE	NA	FALSE	NA	FALSE	NA	FALSE	NA	FALSE	NA	FALSE	NA	FALSE	NA	FALSE	NA	FALSE	NA	FALSE	NA	FALSE	NA	FALSE	6	0	0.000286015	1
Ctsa	NA	FALSE	NA	FALSE	0.154422	0.0378803	0.245599	0.00278062	NA	FALSE	NA	FALSE	0.474312	0.00351687	0.23614	0.0319274	0.140625	0.0484488	0.415165	0.00155591	NA	FALSE	NA	FALSE	NA	FALSE	NA	FALSE	NA	FALSE	NA	FALSE	NA	FALSE	NA	FALSE	NA	FALSE	NA	FALSE	NA	FALSE	NA	FALSE	6	0	0.000286015	1
Atp6v1g1	NA	FALSE	NA	FALSE	1.13107	0.000824449	0.383952	0.00483224	0.216525	0.00959	0.347652	0.014715	NA	FALSE	0.229012	0.0440816	0.196761	0.0126003	NA	FALSE	NA	FALSE	NA	FALSE	NA	FALSE	NA	FALSE	NA	FALSE	NA	FALSE	NA	FALSE	NA	FALSE	NA	FALSE	NA	FALSE	NA	FALSE	NA	FALSE	6	0	0.000286015	1
Capg	NA	FALSE	NA	FALSE	0.214465	0.0462696	0.311423	0.00701331	0.189604	0.0109573	NA	FALSE	0.513173	0.00328939	0.345608	0.00290437	NA	FALSE	0.487616	0.0316576	NA	FALSE	NA	FALSE	NA	FALSE	NA	FALSE	NA	FALSE	NA	FALSE	NA	FALSE	NA	FALSE	NA	FALSE	NA	FALSE	NA	FALSE	NA	FALSE	6	0	0.00014201	1
0610010O12Rik	NA	FALSE	NA	FALSE	NA	FALSE	0.19816	0.00889325	0.228653	0.00522112	NA	FALSE	0.310432	0.0225734	0.365048	0.00492893	0.146153	0.0439846	0.185735	0.0299316	NA	FALSE	NA	FALSE	NA	FALSE	NA	FALSE	NA	FALSE	NA	FALSE	NA	FALSE	NA	FALSE	NA	FALSE	NA	FALSE	NA	FALSE	NA	FALSE	6	0	0.00014201	1
Vsig4	NA	FALSE	NA	FALSE	0.58008	0.000865946	0.262389	0.0234028	0.171229	0.0354386	NA	FALSE	NA	FALSE	0.44298	0.00339306	0.481637	0.00111699	0.614381	4.29735e-05	NA	FALSE	NA	FALSE	NA	FALSE	NA	FALSE	NA	FALSE	NA	FALSE	NA	FALSE	NA	FALSE	NA	FALSE	NA	FALSE	NA	FALSE	NA	FALSE	6	0	2.26051e-05	1
Rhoc	NA	FALSE	NA	FALSE	0.210143	0.0295533	0.230172	0.0336529	0.385196	0.000238897	NA	FALSE	0.486353	0.015421	NA	FALSE	0.210654	0.0143301	0.38786	0.0247176	NA	FALSE	NA	FALSE	NA	FALSE	NA	FALSE	NA	FALSE	NA	FALSE	NA	FALSE	NA	FALSE	NA	FALSE	NA	FALSE	NA	FALSE	NA	FALSE	6	0	0.00014201	1
Aebp1	NA	FALSE	NA	FALSE	0.446528	0.000553245	NA	FALSE	0.339011	0.00513485	NA	FALSE	0.266895	0.00878079	0.443068	0.000131992	0.407122	0.00525387	0.40142	0.000158208	NA	FALSE	NA	FALSE	NA	FALSE	NA	FALSE	NA	FALSE	NA	FALSE	NA	FALSE	NA	FALSE	NA	FALSE	NA	FALSE	NA	FALSE	NA	FALSE	6	0	0.00014201	1
Tfrc	NA	FALSE	NA	FALSE	NA	FALSE	2.22975	2.4307e-07	0.165469	0.0467872	0.382359	0.00495947	1.05479	0.00175633	NA	FALSE	NA	FALSE	NA	FALSE	1.08255	0.0104747	-2.64557	2.30689e-11	NA	FALSE	NA	FALSE	NA	FALSE	NA	FALSE	NA	FALSE	NA	FALSE	NA	FALSE	-0.408392	0.000409018	-0.921738	0.000121843	NA	FALSE	5	3	0.00267804	0.087022
Kcnk1	1.95605	8.48726e-11	0.195561	0.0189985	NA	FALSE	NA	FALSE	0.389068	0.000326462	NA	FALSE	NA	FALSE	0.259137	0.0134769	0.211197	0.0223705	NA	FALSE	NA	FALSE	NA	FALSE	NA	FALSE	NA	FALSE	NA	FALSE	NA	FALSE	NA	FALSE	NA	FALSE	NA	FALSE	NA	FALSE	NA	FALSE	-0.368441	0.000517624	5	1	0.00267804	0.681556
Nabp1	NA	FALSE	NA	FALSE	NA	FALSE	0.273719	0.0400521	0.297205	0.013518	NA	FALSE	0.397926	0.0381604	0.226275	0.0394944	NA	FALSE	0.275114	0.0320273	NA	FALSE	-2.36317	1.97802e-08	NA	FALSE	NA	FALSE	NA	FALSE	NA	FALSE	-0.299172	0.0109416	NA	FALSE	NA	FALSE	NA	FALSE	NA	FALSE	-0.469929	0.00473322	5	3	0.00267804	0.087022
Slc25a36	0.962839	8.042e-08	NA	FALSE	0.407899	0.00990825	NA	FALSE	0.177574	0.0462191	NA	FALSE	NA	FALSE	NA	FALSE	0.221559	0.0335243	NA	FALSE	0.327406	0.000546293	NA	FALSE	NA	FALSE	NA	FALSE	NA	FALSE	NA	FALSE	NA	FALSE	NA	FALSE	NA	FALSE	NA	FALSE	NA	FALSE	NA	FALSE	5	0	0.00267804	1
Ppm1b	0.711879	1.02572e-07	NA	FALSE	0.34402	0.00277096	NA	FALSE	0.561414	0.000811341	NA	FALSE	NA	FALSE	NA	FALSE	NA	FALSE	0.511723	0.0314852	0.176029	0.0376167	NA	FALSE	NA	FALSE	NA	FALSE	NA	FALSE	NA	FALSE	NA	FALSE	NA	FALSE	NA	FALSE	NA	FALSE	NA	FALSE	NA	FALSE	5	0	0.00267804	1
Vmp1	NA	FALSE	0.377139	0.000951123	0.293656	0.0188217	0.235235	0.000809551	0.206669	0.0101159	NA	FALSE	NA	FALSE	NA	FALSE	NA	FALSE	0.351448	0.00650921	NA	FALSE	-0.968502	2.29131e-07	NA	FALSE	NA	FALSE	NA	FALSE	NA	FALSE	NA	FALSE	NA	FALSE	NA	FALSE	NA	FALSE	NA	FALSE	NA	FALSE	5	1	0.00159076	0.646645
Ptp4a1	0.88395	7.30764e-07	0.477814	0.000101155	0.748978	0.0025681	NA	FALSE	NA	FALSE	NA	FALSE	NA	FALSE	NA	FALSE	0.558165	0.00243245	0.537054	0.0258621	NA	FALSE	NA	FALSE	NA	FALSE	NA	FALSE	-0.611862	1.2645e-05	-0.773342	0.000116082	NA	FALSE	NA	FALSE	NA	FALSE	NA	FALSE	NA	FALSE	NA	FALSE	5	2	0.00159076	0.259255
Dynlt3	NA	FALSE	NA	FALSE	0.313418	0.00434694	NA	FALSE	0.420205	0.00347663	NA	FALSE	NA	FALSE	NA	FALSE	0.419789	0.0103174	0.246076	0.0284435	0.199883	0.0304973	-1.47202	1.30921e-06	NA	FALSE	NA	FALSE	NA	FALSE	NA	FALSE	NA	FALSE	NA	FALSE	NA	FALSE	NA	FALSE	NA	FALSE	NA	FALSE	5	1	0.00267804	0.681556
Cdadc1	NA	FALSE	NA	FALSE	NA	FALSE	0.183046	0.0491679	0.250969	0.00937619	NA	FALSE	0.274886	0.0195237	NA	FALSE	NA	FALSE	0.236719	0.0163857	0.488233	0.00132659	-1.07556	1.84418e-06	NA	FALSE	NA	FALSE	NA	FALSE	NA	FALSE	NA	FALSE	NA	FALSE	NA	FALSE	NA	FALSE	NA	FALSE	NA	FALSE	5	1	0.00267804	0.681556
Slco3a1	0.762883	2.02152e-06	0.289219	0.00477787	0.196087	0.0211952	NA	FALSE	0.189195	0.0148034	NA	FALSE	NA	FALSE	NA	FALSE	NA	FALSE	0.189816	0.0231791	NA	FALSE	NA	FALSE	NA	FALSE	NA	FALSE	NA	FALSE	NA	FALSE	NA	FALSE	NA	FALSE	NA	FALSE	NA	FALSE	NA	FALSE	NA	FALSE	5	0	0.00159076	1
Rab11fip5	0.931426	2.32807e-06	0.550929	2.11745e-05	NA	FALSE	NA	FALSE	0.278143	0.0164897	NA	FALSE	0.438598	0.00299508	NA	FALSE	0.295133	0.0432439	NA	FALSE	NA	FALSE	NA	FALSE	NA	FALSE	NA	FALSE	-0.389855	0.00113133	NA	FALSE	NA	FALSE	NA	FALSE	NA	FALSE	NA	FALSE	NA	FALSE	NA	FALSE	5	1	0.00159076	0.646645
Pfkp	NA	FALSE	NA	FALSE	0.404762	0.00290751	0.521747	0.000555311	NA	FALSE	NA	FALSE	0.568716	0.0127941	0.433636	0.000603841	NA	FALSE	0.718073	0.000475886	NA	FALSE	-1.09824	3.10861e-06	NA	FALSE	NA	FALSE	NA	FALSE	NA	FALSE	NA	FALSE	NA	FALSE	NA	FALSE	NA	FALSE	NA	FALSE	NA	FALSE	5	1	0.00267804	0.681556
Vat1	1.20834	3.15921e-06	NA	FALSE	0.39291	0.0270096	NA	FALSE	0.152926	0.0306178	NA	FALSE	0.439355	0.003551	0.15214	0.0348878	NA	FALSE	NA	FALSE	NA	FALSE	NA	FALSE	NA	FALSE	NA	FALSE	NA	FALSE	NA	FALSE	NA	FALSE	NA	FALSE	NA	FALSE	NA	FALSE	NA	FALSE	-0.445851	0.0137975	5	1	0.000866383	0.607906
Myh6	NA	FALSE	0.154587	0.020705	0.251634	0.00878707	NA	FALSE	0.659646	0.0121352	NA	FALSE	1.36005	0.0279507	NA	FALSE	NA	FALSE	NA	FALSE	1.22506	0.000560833	-2.0659	5.44011e-06	NA	FALSE	NA	FALSE	NA	FALSE	NA	FALSE	NA	FALSE	NA	FALSE	-0.292954	0.0133371	NA	FALSE	-0.152841	0.00976755	NA	FALSE	5	3	0.00267804	0.087022
Grn	0.578211	6.85333e-06	NA	FALSE	0.428488	0.00610397	NA	FALSE	NA	FALSE	NA	FALSE	NA	FALSE	0.284744	0.00541215	0.342953	0.00304834	0.538989	0.000359798	NA	FALSE	NA	FALSE	-0.119559	0.0300288	NA	FALSE	NA	FALSE	NA	FALSE	NA	FALSE	NA	FALSE	NA	FALSE	NA	FALSE	NA	FALSE	-0.336466	0.0119849	5	2	0.00267804	0.297529
Galm	0.641571	8.91804e-06	NA	FALSE	NA	FALSE	0.697601	1.47172e-05	0.179461	0.0157875	0.243652	0.0200912	0.165259	0.0324662	NA	FALSE	NA	FALSE	NA	FALSE	NA	FALSE	NA	FALSE	-0.220785	0.0083213	NA	FALSE	NA	FALSE	NA	FALSE	-0.240678	0.0373246	NA	FALSE	NA	FALSE	NA	FALSE	NA	FALSE	NA	FALSE	5	2	0.00267804	0.297529
Tuba8	NA	FALSE	0.262192	0.00849649	0.456131	0.0321656	0.960087	3.06705e-07	NA	FALSE	0.194002	0.0239323	1.29621	3.43635e-05	NA	FALSE	NA	FALSE	NA	FALSE	NA	FALSE	-0.952605	1.84065e-05	NA	FALSE	NA	FALSE	NA	FALSE	NA	FALSE	NA	FALSE	NA	FALSE	NA	FALSE	-0.318544	0.03135	-0.605939	2.85669e-05	NA	FALSE	5	3	0.00159076	0.0681398
Dmpk	0.808423	2.04302e-05	NA	FALSE	NA	FALSE	0.291093	0.0406057	0.321578	0.000813041	0.272215	0.0238054	0.531999	0.00358084	NA	FALSE	NA	FALSE	NA	FALSE	NA	FALSE	NA	FALSE	-0.353949	0.00581049	NA	FALSE	NA	FALSE	NA	FALSE	NA	FALSE	NA	FALSE	NA	FALSE	NA	FALSE	NA	FALSE	NA	FALSE	5	1	0.00159076	0.646645
Zmat3	0.480665	2.12289e-05	0.167363	0.0117151	NA	FALSE	0.346944	0.000672367	NA	FALSE	NA	FALSE	0.17731	0.0450007	NA	FALSE	NA	FALSE	0.365467	0.00011631	NA	FALSE	NA	FALSE	NA	FALSE	NA	FALSE	NA	FALSE	NA	FALSE	NA	FALSE	NA	FALSE	NA	FALSE	NA	FALSE	NA	FALSE	NA	FALSE	5	0	0.00267804	1
A130040M12Rik	1.04007	2.64106e-05	NA	FALSE	1.13133	0.00254177	NA	FALSE	0.768273	0.000581889	NA	FALSE	NA	FALSE	NA	FALSE	0.598659	0.00656039	0.282837	0.0225662	NA	FALSE	NA	FALSE	NA	FALSE	NA	FALSE	-0.317417	0.0288236	NA	FALSE	NA	FALSE	-0.752154	0.000122615	NA	FALSE	NA	FALSE	NA	FALSE	NA	FALSE	5	2	0.000419537	0.183331
NA	1.04007	2.64106e-05	NA	FALSE	1.13133	0.00254177	NA	FALSE	0.768273	0.000581889	NA	FALSE	NA	FALSE	NA	FALSE	0.598659	0.00656039	0.282837	0.0225662	NA	FALSE	NA	FALSE	NA	FALSE	NA	FALSE	-0.317417	0.0288236	NA	FALSE	NA	FALSE	-0.752154	0.000122615	NA	FALSE	NA	FALSE	NA	FALSE	NA	FALSE	5	2	0.000419537	0.183331
1200015M12Rik	1.04007	2.64106e-05	NA	FALSE	1.13133	0.00254177	NA	FALSE	0.768273	0.000581889	NA	FALSE	NA	FALSE	NA	FALSE	0.598659	0.00656039	0.282837	0.0225662	NA	FALSE	NA	FALSE	NA	FALSE	NA	FALSE	NA	FALSE	NA	FALSE	NA	FALSE	-0.752154	0.000122615	NA	FALSE	NA	FALSE	NA	FALSE	NA	FALSE	5	1	0.000419537	0.56492
Dsp	NA	FALSE	0.554009	2.22711e-05	0.56439	0.00301597	NA	FALSE	0.600062	0.0022451	NA	FALSE	0.729161	0.0029956	NA	FALSE	0.44269	0.0399174	NA	FALSE	NA	FALSE	-1.70283	3.05076e-05	NA	FALSE	NA	FALSE	-0.176437	0.0206402	NA	FALSE	NA	FALSE	NA	FALSE	NA	FALSE	NA	FALSE	NA	FALSE	NA	FALSE	5	2	0.00159076	0.259255
Fkbp1a	NA	FALSE	0.136129	0.00823871	0.737268	0.000965608	0.186332	0.00665887	0.215731	0.00239475	NA	FALSE	0.300279	0.00571631	NA	FALSE	NA	FALSE	NA	FALSE	NA	FALSE	-0.466369	3.31287e-05	NA	FALSE	NA	FALSE	NA	FALSE	NA	FALSE	NA	FALSE	NA	FALSE	NA	FALSE	NA	FALSE	NA	FALSE	NA	FALSE	5	1	0.00159076	0.646645
Golga4	0.793929	3.41285e-05	0.345979	0.000598554	NA	FALSE	NA	FALSE	0.412283	0.00382832	NA	FALSE	0.373047	0.0295912	NA	FALSE	0.608023	0.00420288	NA	FALSE	NA	FALSE	NA	FALSE	NA	FALSE	NA	FALSE	-0.335076	0.00837286	NA	FALSE	NA	FALSE	NA	FALSE	NA	FALSE	NA	FALSE	NA	FALSE	NA	FALSE	5	1	0.00267804	0.681556
Grk5	0.878723	3.51683e-05	0.284202	0.000276047	NA	FALSE	NA	FALSE	0.46818	0.000261258	NA	FALSE	NA	FALSE	NA	FALSE	0.432717	0.015882	0.610455	0.000205838	NA	FALSE	NA	FALSE	NA	FALSE	NA	FALSE	NA	FALSE	NA	FALSE	NA	FALSE	NA	FALSE	NA	FALSE	NA	FALSE	NA	FALSE	NA	FALSE	5	0	0.00267804	1
Bloc1s6	NA	FALSE	NA	FALSE	0.241911	0.0111402	0.302553	0.00121429	0.205207	0.00847861	NA	FALSE	0.3477	0.0257863	NA	FALSE	NA	FALSE	0.330862	0.0103799	NA	FALSE	-1.09457	3.65288e-05	NA	FALSE	NA	FALSE	NA	FALSE	NA	FALSE	NA	FALSE	NA	FALSE	NA	FALSE	NA	FALSE	NA	FALSE	NA	FALSE	5	1	0.000866383	0.607906
Tac1	0.620253	3.93347e-05	0.352072	9.58732e-05	NA	FALSE	NA	FALSE	0.298463	0.000277516	NA	FALSE	NA	FALSE	0.255716	0.00645359	NA	FALSE	0.367978	0.0053452	NA	FALSE	NA	FALSE	NA	FALSE	NA	FALSE	NA	FALSE	NA	FALSE	NA	FALSE	NA	FALSE	NA	FALSE	NA	FALSE	NA	FALSE	NA	FALSE	5	0	0.00267804	1
Hist1h1c	0.820366	4.95808e-05	NA	FALSE	0.772137	0.000170598	NA	FALSE	0.271706	0.00253225	NA	FALSE	NA	FALSE	NA	FALSE	0.322827	0.000924028	0.31461	0.0153824	NA	FALSE	NA	FALSE	-0.185731	0.0341036	NA	FALSE	-0.795654	1.2709e-07	-0.250685	0.0171523	NA	FALSE	NA	FALSE	NA	FALSE	NA	FALSE	NA	FALSE	NA	FALSE	5	3	0.00159076	0.0681398
Mcl1	NA	FALSE	NA	FALSE	0.641251	0.0126782	0.272032	0.00590383	0.42981	0.0177608	NA	FALSE	NA	FALSE	NA	FALSE	0.226365	0.0219119	0.39745	0.0269168	NA	FALSE	-0.615561	5.20061e-05	NA	FALSE	NA	FALSE	NA	FALSE	NA	FALSE	NA	FALSE	NA	FALSE	-0.42199	0.0428544	NA	FALSE	NA	FALSE	NA	FALSE	5	2	0.00159076	0.259255
LOC100503923	0.630762	5.43853e-05	0.518995	7.86505e-05	NA	FALSE	NA	FALSE	NA	FALSE	NA	FALSE	0.41619	0.000355918	NA	FALSE	0.213894	0.00642926	0.273565	0.0154704	NA	FALSE	NA	FALSE	NA	FALSE	NA	FALSE	NA	FALSE	NA	FALSE	NA	FALSE	NA	FALSE	NA	FALSE	NA	FALSE	NA	FALSE	NA	FALSE	5	0	0.000866383	1
Tpp1	0.45236	5.71464e-05	NA	FALSE	0.377107	0.00326326	NA	FALSE	0.241836	0.000997216	NA	FALSE	NA	FALSE	NA	FALSE	0.16795	0.0441222	0.197752	0.0359388	NA	FALSE	NA	FALSE	NA	FALSE	NA	FALSE	NA	FALSE	NA	FALSE	NA	FALSE	-0.249907	0.0369461	NA	FALSE	NA	FALSE	NA	FALSE	NA	FALSE	5	1	0.00267804	0.681556
2810474O19Rik	0.65696	6.47355e-05	NA	FALSE	NA	FALSE	NA	FALSE	NA	FALSE	NA	FALSE	0.475585	0.0194887	0.330772	0.0150758	0.604576	3.72802e-06	0.704485	3.62586e-05	NA	FALSE	NA	FALSE	NA	FALSE	NA	FALSE	NA	FALSE	NA	FALSE	NA	FALSE	NA	FALSE	NA	FALSE	NA	FALSE	NA	FALSE	NA	FALSE	5	0	0.000866383	1
Smoc2	NA	FALSE	NA	FALSE	NA	FALSE	0.297025	0.00792084	0.164394	0.013452	0.263006	0.00446701	0.439988	0.0188803	NA	FALSE	NA	FALSE	0.182721	0.0253587	NA	FALSE	-1.03904	8.53507e-05	NA	FALSE	NA	FALSE	NA	FALSE	NA	FALSE	NA	FALSE	NA	FALSE	NA	FALSE	NA	FALSE	NA	FALSE	-0.405244	0.0355587	5	2	0.00267804	0.297529
Nus1	0.516542	9.93712e-05	0.270506	0.0113401	NA	FALSE	0.160131	0.0171669	NA	FALSE	NA	FALSE	0.131537	0.0463396	NA	FALSE	NA	FALSE	0.161127	0.0377342	NA	FALSE	NA	FALSE	NA	FALSE	NA	FALSE	NA	FALSE	NA	FALSE	NA	FALSE	NA	FALSE	NA	FALSE	NA	FALSE	NA	FALSE	NA	FALSE	5	0	0.00159076	1
Vim	NA	FALSE	NA	FALSE	1.08684	2.15423e-06	NA	FALSE	0.174914	0.0154279	NA	FALSE	0.585988	0.0421835	NA	FALSE	0.537255	0.00311043	0.431664	0.00338861	NA	FALSE	-0.60631	0.000102518	-0.160935	0.00861618	NA	FALSE	NA	FALSE	NA	FALSE	NA	FALSE	NA	FALSE	NA	FALSE	NA	FALSE	NA	FALSE	-0.405073	0.0112815	5	3	0.00267804	0.087022
Ptp4a2	NA	FALSE	0.244765	0.000318364	NA	FALSE	0.163516	0.0279339	0.409863	0.000976659	0.39289	0.00909949	NA	FALSE	NA	FALSE	0.297252	0.0216997	NA	FALSE	NA	FALSE	-0.537396	0.000121125	NA	FALSE	NA	FALSE	NA	FALSE	NA	FALSE	NA	FALSE	NA	FALSE	-0.293837	0.0247768	NA	FALSE	NA	FALSE	NA	FALSE	5	2	0.00159076	0.259255
Pcdhb20	1.01305	0.000123505	NA	FALSE	0.253008	0.00854825	0.266806	0.0217272	0.131914	0.0431755	NA	FALSE	0.409834	0.00345853	NA	FALSE	NA	FALSE	NA	FALSE	NA	FALSE	NA	FALSE	NA	FALSE	NA	FALSE	NA	FALSE	NA	FALSE	NA	FALSE	NA	FALSE	NA	FALSE	NA	FALSE	NA	FALSE	NA	FALSE	5	0	0.000419537	1
Clip1	0.575058	0.000145251	NA	FALSE	NA	FALSE	NA	FALSE	0.236103	0.00759486	NA	FALSE	0.3215	0.0216957	NA	FALSE	0.273472	0.0402228	0.193586	0.045445	NA	FALSE	NA	FALSE	NA	FALSE	NA	FALSE	-0.448214	8.25212e-05	-0.186474	0.00981121	NA	FALSE	NA	FALSE	NA	FALSE	NA	FALSE	NA	FALSE	NA	FALSE	5	2	0.00267804	0.297529
Zmynd8	0.407437	0.000149495	NA	FALSE	0.270969	0.0482765	0.213041	0.0329804	0.127137	0.0423273	0.191876	0.0284789	NA	FALSE	NA	FALSE	NA	FALSE	NA	FALSE	NA	FALSE	NA	FALSE	NA	FALSE	NA	FALSE	NA	FALSE	NA	FALSE	NA	FALSE	NA	FALSE	NA	FALSE	NA	FALSE	NA	FALSE	NA	FALSE	5	0	0.00267804	1
Ssr1	NA	FALSE	0.273532	0.00233779	0.238633	0.0399964	0.21653	0.0265616	0.182478	0.0409972	NA	FALSE	0.170226	0.0170051	NA	FALSE	NA	FALSE	NA	FALSE	NA	FALSE	-0.604191	0.000155082	NA	FALSE	NA	FALSE	NA	FALSE	NA	FALSE	NA	FALSE	NA	FALSE	NA	FALSE	NA	FALSE	NA	FALSE	NA	FALSE	5	1	0.00267804	0.681556
Gsto1	0.49051	0.00016721	NA	FALSE	0.716444	0.00558777	NA	FALSE	0.178552	0.0381033	NA	FALSE	NA	FALSE	NA	FALSE	0.194278	0.0388001	0.283479	0.00649293	NA	FALSE	NA	FALSE	NA	FALSE	NA	FALSE	NA	FALSE	NA	FALSE	NA	FALSE	NA	FALSE	NA	FALSE	NA	FALSE	NA	FALSE	NA	FALSE	5	0	0.00267804	1
Rhou	0.553483	0.000187169	NA	FALSE	0.308174	0.0117798	NA	FALSE	NA	FALSE	NA	FALSE	NA	FALSE	0.241773	0.0148572	0.234613	0.0035534	0.315095	0.000641413	NA	FALSE	NA	FALSE	NA	FALSE	NA	FALSE	-0.314118	0.0138861	NA	FALSE	NA	FALSE	-0.263219	0.0260303	NA	FALSE	NA	FALSE	NA	FALSE	NA	FALSE	5	2	0.00159076	0.259255
Sdhd	NA	FALSE	NA	FALSE	0.549414	0.00362111	0.291768	0.000995365	0.214039	0.0107219	0.265813	0.00963886	NA	FALSE	NA	FALSE	NA	FALSE	NA	FALSE	0.326764	0.00477257	-0.440102	0.00019464	NA	FALSE	NA	FALSE	NA	FALSE	NA	FALSE	NA	FALSE	NA	FALSE	NA	FALSE	NA	FALSE	NA	FALSE	NA	FALSE	5	1	0.00267804	0.681556
Ubxn4	0.624602	0.000198248	NA	FALSE	0.373442	0.0268756	NA	FALSE	0.13427	0.0318179	NA	FALSE	NA	FALSE	NA	FALSE	0.357331	0.0236277	NA	FALSE	0.168493	0.0159591	NA	FALSE	-0.33196	0.014155	NA	FALSE	-0.427254	0.000234697	NA	FALSE	NA	FALSE	NA	FALSE	NA	FALSE	NA	FALSE	NA	FALSE	NA	FALSE	5	2	0.00267804	0.297529
Degs1	NA	FALSE	NA	FALSE	0.652276	4.66761e-05	0.482964	2.26938e-05	0.290518	0.00134212	0.331699	0.0201466	NA	FALSE	NA	FALSE	NA	FALSE	0.297219	0.00976865	NA	FALSE	-0.665571	0.000216023	NA	FALSE	NA	FALSE	NA	FALSE	NA	FALSE	NA	FALSE	NA	FALSE	NA	FALSE	NA	FALSE	NA	FALSE	NA	FALSE	5	1	0.00159076	0.646645
Synpo	0.700213	0.000217768	0.246636	0.000377521	0.400374	0.000180527	NA	FALSE	NA	FALSE	NA	FALSE	0.335207	0.0495465	NA	FALSE	NA	FALSE	0.379234	0.00435042	NA	FALSE	NA	FALSE	NA	FALSE	NA	FALSE	-0.402065	0.00282428	NA	FALSE	NA	FALSE	NA	FALSE	NA	FALSE	NA	FALSE	NA	FALSE	NA	FALSE	5	1	0.00267804	0.681556
Slc8a1	NA	FALSE	0.593665	7.43393e-05	NA	FALSE	0.151134	0.0240313	0.522531	0.000172853	0.139031	0.0175584	0.503302	0.00026817	NA	FALSE	NA	FALSE	NA	FALSE	NA	FALSE	-1.6446	0.000221966	NA	FALSE	NA	FALSE	NA	FALSE	NA	FALSE	NA	FALSE	NA	FALSE	NA	FALSE	NA	FALSE	NA	FALSE	NA	FALSE	5	1	0.00267804	0.681556
Socs2	0.571818	0.000235098	NA	FALSE	0.43116	0.0156641	NA	FALSE	0.257746	0.00395995	NA	FALSE	NA	FALSE	NA	FALSE	0.423574	0.00104136	0.391686	0.00658975	NA	FALSE	NA	FALSE	NA	FALSE	NA	FALSE	NA	FALSE	NA	FALSE	NA	FALSE	NA	FALSE	NA	FALSE	NA	FALSE	NA	FALSE	NA	FALSE	5	0	0.00267804	1
Tmem30a	NA	FALSE	0.188193	0.0380375	0.668201	0.00750554	0.297374	0.00265517	0.423164	0.00279892	NA	FALSE	NA	FALSE	NA	FALSE	0.310463	0.00745448	NA	FALSE	NA	FALSE	-0.44418	0.000244668	NA	FALSE	NA	FALSE	NA	FALSE	NA	FALSE	NA	FALSE	NA	FALSE	NA	FALSE	NA	FALSE	NA	FALSE	NA	FALSE	5	1	0.00267804	0.681556
Dpep1	0.545931	0.000264489	NA	FALSE	0.398713	0.039458	NA	FALSE	NA	FALSE	NA	FALSE	NA	FALSE	0.505385	0.0343351	0.501392	0.00734196	0.532975	0.000160007	NA	FALSE	NA	FALSE	NA	FALSE	NA	FALSE	-0.479738	0.000324111	-0.197005	0.0339421	NA	FALSE	-0.667983	0.00254314	NA	FALSE	NA	FALSE	NA	FALSE	NA	FALSE	5	3	0.00267804	0.087022
Rab3d	0.404801	0.000280522	NA	FALSE	NA	FALSE	NA	FALSE	NA	FALSE	NA	FALSE	0.230344	0.0452702	0.322262	0.00596827	0.279497	0.00105952	0.206915	0.0072521	NA	FALSE	NA	FALSE	NA	FALSE	NA	FALSE	NA	FALSE	NA	FALSE	NA	FALSE	NA	FALSE	NA	FALSE	NA	FALSE	NA	FALSE	-0.252088	0.0199478	5	1	0.00267804	0.681556
Sdc2	NA	FALSE	0.21897	0.00170024	0.47393	0.00130666	NA	FALSE	0.221299	0.0291959	NA	FALSE	NA	FALSE	NA	FALSE	0.226732	0.0301585	0.232875	0.0265558	NA	FALSE	-0.845542	0.000285893	NA	FALSE	NA	FALSE	NA	FALSE	NA	FALSE	NA	FALSE	NA	FALSE	-0.180123	0.0495908	NA	FALSE	NA	FALSE	-0.294307	0.020193	5	3	0.00267804	0.087022
Pmm1	0.707067	0.00030973	NA	FALSE	NA	FALSE	NA	FALSE	NA	FALSE	NA	FALSE	NA	FALSE	0.463486	0.00044094	0.272453	0.0330067	0.310408	0.00929331	0.308828	0.00379693	NA	FALSE	NA	FALSE	NA	FALSE	-0.272178	0.00511968	-0.0965338	0.0476682	NA	FALSE	-0.290485	0.0327224	NA	FALSE	NA	FALSE	NA	FALSE	NA	FALSE	5	3	0.00267804	0.087022
Klhl7	0.570783	0.000367042	0.238233	0.00940115	NA	FALSE	0.188044	0.0289234	0.212408	0.0107752	NA	FALSE	NA	FALSE	NA	FALSE	NA	FALSE	NA	FALSE	0.267396	0.00627315	NA	FALSE	NA	FALSE	NA	FALSE	NA	FALSE	NA	FALSE	NA	FALSE	NA	FALSE	NA	FALSE	NA	FALSE	NA	FALSE	NA	FALSE	5	0	0.00267804	1
Frzb	NA	FALSE	NA	FALSE	0.291457	0.0231002	NA	FALSE	0.206914	0.0487527	NA	FALSE	0.613161	0.020432	0.360721	0.00143554	NA	FALSE	0.482363	0.00187564	NA	FALSE	-0.375914	0.000368245	NA	FALSE	NA	FALSE	NA	FALSE	NA	FALSE	NA	FALSE	NA	FALSE	NA	FALSE	NA	FALSE	NA	FALSE	-0.215368	0.0165637	5	2	0.00267804	0.297529
Pltp	0.568664	0.000368545	NA	FALSE	0.898455	0.000214139	0.441885	0.00040123	0.290083	0.0307347	NA	FALSE	NA	FALSE	NA	FALSE	0.477523	0.00252739	NA	FALSE	NA	FALSE	NA	FALSE	NA	FALSE	NA	FALSE	NA	FALSE	NA	FALSE	NA	FALSE	NA	FALSE	NA	FALSE	NA	FALSE	NA	FALSE	-0.452623	0.000964985	5	1	0.00267804	0.681556
Rtn4	NA	FALSE	NA	FALSE	0.538733	0.0101747	0.306072	0.0140385	0.468703	0.000875826	NA	FALSE	NA	FALSE	NA	FALSE	0.402837	0.00495637	0.567791	0.000748245	NA	FALSE	-0.573472	0.000384392	NA	FALSE	NA	FALSE	NA	FALSE	NA	FALSE	NA	FALSE	NA	FALSE	NA	FALSE	NA	FALSE	NA	FALSE	NA	FALSE	5	1	0.00267804	0.681556
Sec63	0.571914	0.000403959	NA	FALSE	NA	FALSE	NA	FALSE	0.167897	0.0174341	NA	FALSE	NA	FALSE	0.14279	0.0256001	0.290666	0.0291404	NA	FALSE	0.222393	0.0360063	NA	FALSE	NA	FALSE	NA	FALSE	NA	FALSE	NA	FALSE	NA	FALSE	NA	FALSE	NA	FALSE	NA	FALSE	NA	FALSE	NA	FALSE	5	0	0.00267804	1
Mtdh	0.499011	0.00040493	NA	FALSE	NA	FALSE	0.193102	0.0170827	0.161127	0.0314463	NA	FALSE	NA	FALSE	NA	FALSE	0.485861	0.00868298	0.226721	0.0275583	NA	FALSE	NA	FALSE	NA	FALSE	NA	FALSE	NA	FALSE	NA	FALSE	-0.214625	0.0352391	-0.347366	0.00207064	NA	FALSE	NA	FALSE	NA	FALSE	-0.271787	0.00907572	5	3	0.00267804	0.087022
Mdp1	NA	FALSE	0.218907	0.00514218	NA	FALSE	0.381542	0.00030009	0.305774	0.0126563	NA	FALSE	0.322962	0.00640901	NA	FALSE	NA	FALSE	0.32227	0.020384	NA	FALSE	-0.429762	0.000424824	NA	FALSE	NA	FALSE	NA	FALSE	NA	FALSE	NA	FALSE	NA	FALSE	NA	FALSE	NA	FALSE	NA	FALSE	NA	FALSE	5	1	0.00267804	0.681556
Mtmr6	0.365297	0.000520079	NA	FALSE	0.505463	0.00376136	0.160138	0.0245039	0.316531	0.0332698	NA	FALSE	NA	FALSE	NA	FALSE	NA	FALSE	0.327149	0.00292253	NA	FALSE	NA	FALSE	NA	FALSE	NA	FALSE	NA	FALSE	NA	FALSE	NA	FALSE	NA	FALSE	NA	FALSE	NA	FALSE	NA	FALSE	NA	FALSE	5	0	0.000866383	1
Mid1ip1	0.42734	0.000617062	0.466648	0.00426796	NA	FALSE	0.837216	2.60173e-06	0.276156	0.0039808	0.618669	0.00361878	NA	FALSE	NA	FALSE	NA	FALSE	NA	FALSE	NA	FALSE	NA	FALSE	NA	FALSE	NA	FALSE	NA	FALSE	NA	FALSE	NA	FALSE	NA	FALSE	NA	FALSE	NA	FALSE	NA	FALSE	NA	FALSE	5	0	0.00267804	1
Elovl1	0.433337	0.000622729	NA	FALSE	0.641856	0.00794854	0.266535	0.0458097	0.151817	0.0423202	NA	FALSE	NA	FALSE	0.40392	0.0292739	NA	FALSE	NA	FALSE	NA	FALSE	NA	FALSE	-0.139136	0.010549	NA	FALSE	NA	FALSE	NA	FALSE	NA	FALSE	NA	FALSE	NA	FALSE	NA	FALSE	NA	FALSE	NA	FALSE	5	1	0.00267804	0.681556
Tpd52l1	0.564326	0.000622991	NA	FALSE	0.275178	0.0331902	NA	FALSE	0.143878	0.0479843	NA	FALSE	NA	FALSE	NA	FALSE	0.485405	0.000211371	0.166818	0.0291606	NA	FALSE	NA	FALSE	NA	FALSE	NA	FALSE	NA	FALSE	NA	FALSE	NA	FALSE	NA	FALSE	NA	FALSE	NA	FALSE	NA	FALSE	NA	FALSE	5	0	0.00267804	1
Ppp2r1a	NA	FALSE	0.144052	0.0304032	0.678352	0.00381687	0.163706	0.0149429	NA	FALSE	0.217215	0.0108871	0.243311	0.0169115	NA	FALSE	NA	FALSE	NA	FALSE	NA	FALSE	-0.367655	0.000638875	NA	FALSE	NA	FALSE	NA	FALSE	NA	FALSE	NA	FALSE	NA	FALSE	NA	FALSE	NA	FALSE	-0.222019	0.0368337	NA	FALSE	5	2	0.00267804	0.297529
Ankrd1	NA	FALSE	NA	FALSE	NA	FALSE	NA	FALSE	0.443353	0.00455031	NA	FALSE	0.850771	3.10017e-05	0.607917	0.00119979	0.526754	5.36707e-05	0.56475	5.59397e-05	NA	FALSE	-0.444586	0.000665264	NA	FALSE	NA	FALSE	NA	FALSE	-0.413141	0.0205842	NA	FALSE	NA	FALSE	NA	FALSE	NA	FALSE	NA	FALSE	-0.380298	0.00340052	5	3	0.00267804	0.087022
Thbs3	0.506261	0.000681013	NA	FALSE	0.175368	0.0271942	NA	FALSE	NA	FALSE	NA	FALSE	0.371043	0.00988879	0.238075	0.0020925	NA	FALSE	0.320574	0.00469449	NA	FALSE	NA	FALSE	-0.101059	0.0423529	NA	FALSE	NA	FALSE	NA	FALSE	NA	FALSE	NA	FALSE	NA	FALSE	NA	FALSE	NA	FALSE	NA	FALSE	5	1	0.00159076	0.646645
Dab2	NA	FALSE	NA	FALSE	NA	FALSE	0.902944	4.68476e-08	0.409053	0.00186777	0.261088	0.0385268	0.66289	0.0158228	NA	FALSE	NA	FALSE	0.306771	0.00387355	NA	FALSE	-0.290181	0.000709237	NA	FALSE	NA	FALSE	NA	FALSE	NA	FALSE	-0.199406	0.013903	NA	FALSE	NA	FALSE	NA	FALSE	NA	FALSE	NA	FALSE	5	2	0.00267804	0.297529
Tspan5	0.46931	0.000756976	NA	FALSE	NA	FALSE	0.150776	0.0148675	NA	FALSE	NA	FALSE	0.226639	0.0130947	NA	FALSE	0.198847	0.0174699	0.466196	0.000270028	NA	FALSE	NA	FALSE	NA	FALSE	NA	FALSE	NA	FALSE	NA	FALSE	NA	FALSE	NA	FALSE	NA	FALSE	NA	FALSE	NA	FALSE	NA	FALSE	5	0	0.00267804	1
Cyb5r3	NA	FALSE	NA	FALSE	0.288825	0.00767023	NA	FALSE	0.293675	0.0320431	NA	FALSE	0.420808	0.0355648	NA	FALSE	0.344178	0.000476295	0.318385	0.00277196	NA	FALSE	-0.800255	0.000777779	NA	FALSE	NA	FALSE	-0.256205	0.00413747	NA	FALSE	NA	FALSE	NA	FALSE	NA	FALSE	NA	FALSE	NA	FALSE	NA	FALSE	5	2	0.00267804	0.297529
Gpi1	0.361028	0.000822377	0.438226	8.19705e-05	0.509463	0.00891267	NA	FALSE	NA	FALSE	NA	FALSE	0.264716	0.00607024	NA	FALSE	0.21689	0.0258465	NA	FALSE	NA	FALSE	NA	FALSE	NA	FALSE	NA	FALSE	NA	FALSE	NA	FALSE	NA	FALSE	NA	FALSE	NA	FALSE	NA	FALSE	NA	FALSE	NA	FALSE	5	0	0.00267804	1
Egln3	0.697979	0.000839195	NA	FALSE	0.490254	0.00571656	1.03195	1.61368e-06	0.209111	0.0276911	NA	FALSE	1.08386	1.22003e-05	NA	FALSE	NA	FALSE	NA	FALSE	NA	FALSE	NA	FALSE	NA	FALSE	NA	FALSE	NA	FALSE	NA	FALSE	NA	FALSE	NA	FALSE	NA	FALSE	NA	FALSE	NA	FALSE	NA	FALSE	5	0	0.000866383	1
Atp6v0c	0.259603	0.000935089	0.147091	0.0119015	0.816587	0.00012586	0.110652	0.0389953	NA	FALSE	NA	FALSE	0.224499	0.0106868	NA	FALSE	NA	FALSE	NA	FALSE	NA	FALSE	NA	FALSE	NA	FALSE	NA	FALSE	NA	FALSE	NA	FALSE	NA	FALSE	NA	FALSE	NA	FALSE	NA	FALSE	NA	FALSE	NA	FALSE	5	0	0.00267804	1
AU040320	NA	FALSE	0.109471	0.0388747	NA	FALSE	0.245693	0.00681595	NA	FALSE	0.122797	0.025611	0.230694	0.0348962	NA	FALSE	NA	FALSE	NA	FALSE	0.279472	0.00164333	-0.505272	0.000937316	NA	FALSE	NA	FALSE	NA	FALSE	NA	FALSE	NA	FALSE	NA	FALSE	NA	FALSE	NA	FALSE	NA	FALSE	NA	FALSE	5	1	0.00267804	0.681556
P4ha2	0.435753	0.00101939	0.181311	0.0243773	NA	FALSE	0.459835	0.000544116	0.170484	0.0276264	NA	FALSE	0.669577	0.00323066	NA	FALSE	NA	FALSE	NA	FALSE	NA	FALSE	NA	FALSE	NA	FALSE	NA	FALSE	NA	FALSE	NA	FALSE	NA	FALSE	NA	FALSE	NA	FALSE	NA	FALSE	NA	FALSE	NA	FALSE	5	0	0.00267804	1
Ung	NA	FALSE	0.123036	0.027138	0.464963	0.00489944	0.504146	0.00332052	NA	FALSE	0.152476	0.0118918	0.692463	1.02763e-05	NA	FALSE	NA	FALSE	NA	FALSE	NA	FALSE	-0.723458	0.00104115	NA	FALSE	NA	FALSE	NA	FALSE	NA	FALSE	NA	FALSE	NA	FALSE	NA	FALSE	-0.296991	0.0129847	-0.532485	0.000123758	NA	FALSE	5	3	0.00267804	0.087022
Parp3	0.483116	0.00105642	NA	FALSE	0.346316	0.0130591	0.577872	7.9134e-05	NA	FALSE	NA	FALSE	0.530064	0.000780419	NA	FALSE	0.303567	0.00934038	NA	FALSE	NA	FALSE	NA	FALSE	NA	FALSE	NA	FALSE	NA	FALSE	NA	FALSE	NA	FALSE	NA	FALSE	NA	FALSE	NA	FALSE	NA	FALSE	NA	FALSE	5	0	0.000419537	1
Wipi1	0.451083	0.00109688	NA	FALSE	NA	FALSE	NA	FALSE	0.414682	0.000443685	NA	FALSE	0.435087	0.018131	NA	FALSE	0.319611	0.0218353	NA	FALSE	0.253172	0.0262764	NA	FALSE	NA	FALSE	NA	FALSE	-0.153668	0.0133844	NA	FALSE	-0.192718	0.0218555	NA	FALSE	NA	FALSE	NA	FALSE	NA	FALSE	NA	FALSE	5	2	0.000866383	0.221032
Park7	0.304926	0.00115688	NA	FALSE	0.454122	0.0359905	0.257339	0.00356365	NA	FALSE	NA	FALSE	NA	FALSE	NA	FALSE	0.329164	0.00290393	0.185865	0.0435552	NA	FALSE	NA	FALSE	NA	FALSE	NA	FALSE	NA	FALSE	NA	FALSE	NA	FALSE	NA	FALSE	NA	FALSE	NA	FALSE	NA	FALSE	NA	FALSE	5	0	0.00267804	1
Clec10a	0.546186	0.00131708	NA	FALSE	NA	FALSE	0.418315	0.00165232	0.144573	0.0414189	NA	FALSE	NA	FALSE	NA	FALSE	0.269221	0.0143418	0.399871	0.000231011	NA	FALSE	NA	FALSE	NA	FALSE	NA	FALSE	NA	FALSE	NA	FALSE	NA	FALSE	NA	FALSE	NA	FALSE	NA	FALSE	NA	FALSE	NA	FALSE	5	0	0.000866383	1
Des	0.782648	0.00132581	0.172804	0.0249649	0.240334	0.0197888	NA	FALSE	0.269336	0.00443538	NA	FALSE	0.725079	0.0174642	NA	FALSE	NA	FALSE	NA	FALSE	NA	FALSE	NA	FALSE	NA	FALSE	NA	FALSE	NA	FALSE	-0.252479	0.0115513	NA	FALSE	NA	FALSE	NA	FALSE	NA	FALSE	NA	FALSE	NA	FALSE	5	1	0.00267804	0.681556
Fhl2	NA	FALSE	0.20149	0.00720396	NA	FALSE	0.727343	2.36766e-05	NA	FALSE	0.553874	0.00017493	0.610462	3.61195e-05	NA	FALSE	NA	FALSE	NA	FALSE	0.344261	0.00358413	-0.339552	0.00171833	NA	FALSE	NA	FALSE	NA	FALSE	NA	FALSE	NA	FALSE	NA	FALSE	NA	FALSE	-0.365344	0.00249899	-0.218153	0.0308734	NA	FALSE	5	3	0.00267804	0.087022
Ank1	0.345958	0.00211256	0.225721	0.00643699	NA	FALSE	NA	FALSE	0.410641	0.00312582	0.535699	0.00179132	0.452307	0.0211086	NA	FALSE	NA	FALSE	NA	FALSE	NA	FALSE	NA	FALSE	NA	FALSE	NA	FALSE	NA	FALSE	NA	FALSE	NA	FALSE	NA	FALSE	NA	FALSE	NA	FALSE	NA	FALSE	NA	FALSE	5	0	0.00267804	1
P2rx4	0.298806	0.00211706	NA	FALSE	NA	FALSE	NA	FALSE	0.215486	0.0261826	NA	FALSE	0.260098	0.0192531	0.346998	0.0324584	NA	FALSE	0.33817	0.00136256	NA	FALSE	NA	FALSE	NA	FALSE	NA	FALSE	NA	FALSE	NA	FALSE	NA	FALSE	NA	FALSE	NA	FALSE	NA	FALSE	NA	FALSE	NA	FALSE	5	0	0.00267804	1
Igf2r	1.04346	0.00223486	0.345704	0.000505747	NA	FALSE	NA	FALSE	0.239099	0.0390239	NA	FALSE	0.308917	0.0419524	NA	FALSE	0.242122	0.0359659	NA	FALSE	NA	FALSE	NA	FALSE	NA	FALSE	NA	FALSE	-0.384184	7.56447e-06	NA	FALSE	NA	FALSE	NA	FALSE	NA	FALSE	NA	FALSE	NA	FALSE	-0.247726	0.0183205	5	2	0.00267804	0.297529
Rab1	NA	FALSE	0.352622	0.00386314	0.346941	0.00778866	0.363407	0.00652998	0.16604	0.0131218	0.301787	0.0145406	NA	FALSE	NA	FALSE	NA	FALSE	NA	FALSE	NA	FALSE	-0.244746	0.00223953	NA	FALSE	NA	FALSE	NA	FALSE	NA	FALSE	NA	FALSE	NA	FALSE	NA	FALSE	NA	FALSE	NA	FALSE	NA	FALSE	5	1	0.00159076	0.646645
Folr2	NA	FALSE	NA	FALSE	NA	FALSE	0.300597	0.00597417	0.185204	0.0446067	NA	FALSE	0.284496	0.0072896	0.203014	0.0475073	NA	FALSE	0.233442	0.013516	NA	FALSE	-0.416402	0.00234683	NA	FALSE	NA	FALSE	NA	FALSE	NA	FALSE	NA	FALSE	NA	FALSE	NA	FALSE	NA	FALSE	NA	FALSE	-0.435516	0.0202734	5	2	0.00267804	0.297529
Lima1	0.525257	0.0024375	NA	FALSE	0.240057	0.0251453	NA	FALSE	NA	FALSE	NA	FALSE	0.123676	0.0401094	0.182973	0.0249845	0.242023	0.0310887	NA	FALSE	NA	FALSE	NA	FALSE	NA	FALSE	NA	FALSE	-0.192258	0.012587	NA	FALSE	NA	FALSE	NA	FALSE	NA	FALSE	NA	FALSE	NA	FALSE	-0.388564	0.0015273	5	2	0.00267804	0.297529
Cox17	0.38389	0.00247667	NA	FALSE	0.702528	0.000833192	0.416543	0.00167401	0.183727	0.00362621	NA	FALSE	NA	FALSE	NA	FALSE	0.244376	0.00648583	NA	FALSE	NA	FALSE	NA	FALSE	-0.359482	0.00356661	NA	FALSE	NA	FALSE	NA	FALSE	NA	FALSE	NA	FALSE	NA	FALSE	NA	FALSE	NA	FALSE	NA	FALSE	5	1	0.00267804	0.681556
4632428N05Rik	0.633594	0.00269469	NA	FALSE	NA	FALSE	0.388227	0.000502007	0.203455	0.0138365	NA	FALSE	0.213553	0.0310741	NA	FALSE	0.263244	0.0288088	NA	FALSE	NA	FALSE	NA	FALSE	NA	FALSE	NA	FALSE	NA	FALSE	NA	FALSE	NA	FALSE	NA	FALSE	NA	FALSE	NA	FALSE	NA	FALSE	-0.471598	0.00491174	5	1	0.000866383	0.607906
Wnk1	NA	FALSE	0.357959	0.000598295	NA	FALSE	0.430445	0.000395956	NA	FALSE	0.324972	0.0295981	0.470405	0.00269541	NA	FALSE	1.01187	0.0177939	NA	FALSE	NA	FALSE	-0.476848	0.0028469	NA	FALSE	NA	FALSE	NA	FALSE	NA	FALSE	NA	FALSE	NA	FALSE	NA	FALSE	NA	FALSE	NA	FALSE	NA	FALSE	5	1	0.00267804	0.681556
Sema3b	0.428342	0.00296812	0.219871	0.0124976	NA	FALSE	NA	FALSE	NA	FALSE	NA	FALSE	0.276229	0.00488247	NA	FALSE	0.272784	0.0210945	0.315741	0.021398	NA	FALSE	NA	FALSE	NA	FALSE	NA	FALSE	NA	FALSE	NA	FALSE	NA	FALSE	NA	FALSE	NA	FALSE	NA	FALSE	NA	FALSE	-0.448573	0.00143661	5	1	0.00267804	0.681556
Creld2	0.695897	0.00321718	NA	FALSE	0.184976	0.0236487	0.185039	0.044206	NA	FALSE	NA	FALSE	0.408657	0.00411567	NA	FALSE	NA	FALSE	0.363633	0.00297439	NA	FALSE	NA	FALSE	NA	FALSE	NA	FALSE	NA	FALSE	NA	FALSE	NA	FALSE	NA	FALSE	NA	FALSE	NA	FALSE	NA	FALSE	NA	FALSE	5	0	0.00159076	1
Osmr	0.669638	0.0034285	NA	FALSE	0.59458	0.0254733	0.381434	0.0155944	NA	FALSE	NA	FALSE	NA	FALSE	NA	FALSE	0.435099	0.00176418	0.872998	7.03348e-05	NA	FALSE	NA	FALSE	NA	FALSE	NA	FALSE	NA	FALSE	NA	FALSE	NA	FALSE	NA	FALSE	NA	FALSE	NA	FALSE	NA	FALSE	NA	FALSE	5	0	0.00159076	1
Ndfip1	0.326617	0.00395651	0.195752	0.00334693	0.519458	0.00070016	NA	FALSE	0.211675	0.00675484	NA	FALSE	NA	FALSE	NA	FALSE	0.247292	0.014483	NA	FALSE	NA	FALSE	NA	FALSE	NA	FALSE	NA	FALSE	NA	FALSE	NA	FALSE	NA	FALSE	NA	FALSE	NA	FALSE	NA	FALSE	NA	FALSE	NA	FALSE	5	0	0.00267804	1
Rab14	0.224859	0.00398707	NA	FALSE	0.404583	0.00176373	NA	FALSE	0.472801	0.00247807	NA	FALSE	NA	FALSE	NA	FALSE	0.32978	0.0139059	NA	FALSE	0.255875	0.0355489	NA	FALSE	-0.0997679	0.0415399	NA	FALSE	NA	FALSE	NA	FALSE	NA	FALSE	NA	FALSE	NA	FALSE	NA	FALSE	-0.239258	0.0155719	NA	FALSE	5	2	0.00267804	0.297529
Trdn	0.413359	0.00406931	NA	FALSE	0.430734	0.0191374	NA	FALSE	0.183244	0.0351588	NA	FALSE	NA	FALSE	NA	FALSE	0.350855	0.0453236	NA	FALSE	0.755873	0.00130084	NA	FALSE	NA	FALSE	NA	FALSE	-0.343175	0.000119751	NA	FALSE	NA	FALSE	NA	FALSE	-0.541587	0.00374718	NA	FALSE	-0.388167	0.00948627	NA	FALSE	5	3	0.000866383	0.0513779
Egfl7	0.331086	0.00408143	NA	FALSE	0.208177	0.0325794	0.503127	0.000688537	0.359662	0.00163407	NA	FALSE	0.492089	0.0303336	NA	FALSE	NA	FALSE	NA	FALSE	NA	FALSE	NA	FALSE	NA	FALSE	NA	FALSE	NA	FALSE	NA	FALSE	NA	FALSE	NA	FALSE	NA	FALSE	NA	FALSE	NA	FALSE	NA	FALSE	5	0	0.000419537	1
Srp14	0.266832	0.00457623	NA	FALSE	1.04293	0.000371355	0.341081	0.00277912	NA	FALSE	NA	FALSE	NA	FALSE	0.308806	0.0464681	NA	FALSE	0.273597	0.0150166	NA	FALSE	NA	FALSE	NA	FALSE	NA	FALSE	NA	FALSE	NA	FALSE	NA	FALSE	NA	FALSE	NA	FALSE	NA	FALSE	NA	FALSE	NA	FALSE	5	0	0.00159076	1
Ninj1	0.397937	0.00486062	0.171455	0.0128099	0.250269	0.0393987	NA	FALSE	NA	FALSE	NA	FALSE	NA	FALSE	0.290959	0.00653593	0.347219	0.00523557	NA	FALSE	NA	FALSE	NA	FALSE	NA	FALSE	NA	FALSE	-0.26176	0.0197622	NA	FALSE	NA	FALSE	NA	FALSE	NA	FALSE	NA	FALSE	NA	FALSE	-0.463598	0.00336144	5	2	0.00267804	0.297529
Ccr2	0.307603	0.00519302	0.147769	0.00748963	0.179866	0.0315081	0.237725	0.00156975	NA	FALSE	NA	FALSE	NA	FALSE	NA	FALSE	NA	FALSE	0.149136	0.0299573	NA	FALSE	NA	FALSE	NA	FALSE	NA	FALSE	NA	FALSE	NA	FALSE	NA	FALSE	NA	FALSE	NA	FALSE	NA	FALSE	NA	FALSE	NA	FALSE	5	0	0.00267804	1
Hspa8	0.393171	0.00626921	NA	FALSE	0.693682	0.000161241	0.535937	0.00121453	NA	FALSE	NA	FALSE	0.46195	0.0479719	NA	FALSE	0.206208	0.0276838	NA	FALSE	NA	FALSE	NA	FALSE	NA	FALSE	NA	FALSE	NA	FALSE	NA	FALSE	NA	FALSE	NA	FALSE	-0.282702	0.0235927	NA	FALSE	-0.251016	0.0228031	NA	FALSE	5	2	0.00159076	0.259255
Ak4	NA	FALSE	0.158491	0.0278942	NA	FALSE	0.761559	3.02469e-06	NA	FALSE	0.651792	0.000288926	0.817923	0.00169838	NA	FALSE	NA	FALSE	NA	FALSE	0.60874	0.00245214	-0.552856	0.00628062	NA	FALSE	NA	FALSE	NA	FALSE	NA	FALSE	-0.286805	0.0141008	NA	FALSE	NA	FALSE	NA	FALSE	NA	FALSE	NA	FALSE	5	2	0.00267804	0.297529
Coq5	NA	FALSE	NA	FALSE	NA	FALSE	0.375204	7.70993e-06	0.426892	0.00118735	0.334899	0.00993318	0.502505	0.0465733	NA	FALSE	NA	FALSE	NA	FALSE	0.39092	0.0130728	-0.429859	0.00654712	NA	FALSE	NA	FALSE	NA	FALSE	NA	FALSE	NA	FALSE	NA	FALSE	NA	FALSE	NA	FALSE	-0.221763	0.0236882	NA	FALSE	5	2	0.00267804	0.297529
P4hb	0.203939	0.00655446	NA	FALSE	NA	FALSE	NA	FALSE	0.166546	0.0385481	NA	FALSE	0.439669	0.0312884	NA	FALSE	0.142459	0.0464015	0.239092	0.0109516	NA	FALSE	NA	FALSE	NA	FALSE	NA	FALSE	NA	FALSE	NA	FALSE	NA	FALSE	NA	FALSE	NA	FALSE	NA	FALSE	NA	FALSE	NA	FALSE	5	0	0.00267804	1
Oas2	0.788072	0.00668757	NA	FALSE	NA	FALSE	0.133338	0.0344296	NA	FALSE	NA	FALSE	0.161779	0.011229	NA	FALSE	0.259934	0.0297676	0.27834	0.00347336	NA	FALSE	NA	FALSE	NA	FALSE	NA	FALSE	NA	FALSE	NA	FALSE	NA	FALSE	NA	FALSE	NA	FALSE	NA	FALSE	NA	FALSE	NA	FALSE	5	0	0.000419537	1
Mal	0.568905	0.00685124	0.254237	0.00185006	NA	FALSE	NA	FALSE	0.690006	0.000782522	NA	FALSE	NA	FALSE	NA	FALSE	0.499111	0.00149002	0.375249	0.00170798	NA	FALSE	NA	FALSE	NA	FALSE	NA	FALSE	NA	FALSE	NA	FALSE	NA	FALSE	NA	FALSE	NA	FALSE	NA	FALSE	NA	FALSE	-0.415412	0.00468234	5	1	0.00267804	0.681556
2010111I01Rik	0.246477	0.00696248	NA	FALSE	0.221585	0.0143458	NA	FALSE	0.31012	0.00863369	NA	FALSE	0.382844	0.0187852	NA	FALSE	NA	FALSE	0.357196	0.00110612	NA	FALSE	NA	FALSE	NA	FALSE	NA	FALSE	NA	FALSE	NA	FALSE	NA	FALSE	NA	FALSE	NA	FALSE	NA	FALSE	NA	FALSE	NA	FALSE	5	0	0.00267804	1
2310061I04Rik	NA	FALSE	NA	FALSE	0.730275	0.0329942	0.405154	0.000281531	NA	FALSE	0.574328	0.0135235	0.268744	0.0032355	NA	FALSE	NA	FALSE	NA	FALSE	0.384726	0.0249249	-0.250383	0.00701426	NA	FALSE	NA	FALSE	NA	FALSE	NA	FALSE	NA	FALSE	NA	FALSE	NA	FALSE	-0.193681	0.0285289	-0.347534	0.000163899	NA	FALSE	5	3	0.00267804	0.087022
Mycbp	0.248061	0.00707376	NA	FALSE	NA	FALSE	0.141393	0.0199427	0.171068	0.0101833	NA	FALSE	0.18686	0.00585965	NA	FALSE	0.182517	0.0288552	NA	FALSE	NA	FALSE	NA	FALSE	NA	FALSE	NA	FALSE	NA	FALSE	NA	FALSE	NA	FALSE	NA	FALSE	-0.132745	0.0358609	NA	FALSE	NA	FALSE	NA	FALSE	5	1	0.00267804	0.681556
Rdx	0.36398	0.00708402	NA	FALSE	0.559471	0.00267014	NA	FALSE	0.223007	0.0222967	NA	FALSE	NA	FALSE	NA	FALSE	0.637622	0.000268026	NA	FALSE	0.214969	0.0437293	NA	FALSE	NA	FALSE	NA	FALSE	NA	FALSE	NA	FALSE	NA	FALSE	NA	FALSE	-0.384125	0.0413307	NA	FALSE	NA	FALSE	NA	FALSE	5	1	0.00267804	0.681556
Stx3	0.358965	0.00722627	NA	FALSE	0.296329	0.0328586	NA	FALSE	0.210083	0.00905006	NA	FALSE	NA	FALSE	NA	FALSE	0.382849	0.0121372	0.347814	8.38994e-05	NA	FALSE	NA	FALSE	NA	FALSE	NA	FALSE	-0.388248	0.00727727	NA	FALSE	NA	FALSE	NA	FALSE	NA	FALSE	NA	FALSE	NA	FALSE	-0.287718	0.00795963	5	2	0.00267804	0.297529
B3galnt2	0.377325	0.00804825	NA	FALSE	0.173219	0.0266103	0.46967	0.000933684	0.114597	0.0243946	0.2394	0.00171729	NA	FALSE	NA	FALSE	NA	FALSE	NA	FALSE	NA	FALSE	NA	FALSE	NA	FALSE	NA	FALSE	NA	FALSE	NA	FALSE	NA	FALSE	NA	FALSE	NA	FALSE	-0.198628	0.0299492	NA	FALSE	NA	FALSE	5	1	0.00159076	0.646645
Memo1	NA	FALSE	0.130469	0.0273768	NA	FALSE	0.264184	0.00107755	NA	FALSE	NA	FALSE	0.204706	0.00761186	0.206153	0.0340891	NA	FALSE	0.161449	0.0440158	NA	FALSE	-0.239815	0.00807624	NA	FALSE	NA	FALSE	NA	FALSE	NA	FALSE	NA	FALSE	NA	FALSE	NA	FALSE	NA	FALSE	NA	FALSE	NA	FALSE	5	1	0.00267804	0.681556
Txnrd1	0.311606	0.00880796	0.166015	0.0047386	NA	FALSE	NA	FALSE	0.341048	0.00143099	NA	FALSE	0.358682	0.0150335	NA	FALSE	NA	FALSE	0.332411	0.0153657	NA	FALSE	NA	FALSE	NA	FALSE	NA	FALSE	NA	FALSE	NA	FALSE	-0.206455	0.00550663	NA	FALSE	NA	FALSE	NA	FALSE	NA	FALSE	-0.239743	0.0335077	5	2	0.00267804	0.297529
Trf	NA	FALSE	NA	FALSE	0.277235	0.00639429	NA	FALSE	NA	FALSE	NA	FALSE	NA	FALSE	0.301462	0.0188865	0.236777	0.0136915	0.30442	0.00263226	0.168015	0.0237275	-0.638645	0.00881114	NA	FALSE	NA	FALSE	NA	FALSE	NA	FALSE	NA	FALSE	NA	FALSE	NA	FALSE	NA	FALSE	NA	FALSE	NA	FALSE	5	1	0.000866383	0.607906
Csf1r	NA	FALSE	NA	FALSE	NA	FALSE	0.463183	0.000539016	NA	FALSE	NA	FALSE	0.346219	0.0199537	0.155034	0.0166004	0.202448	0.0141718	0.359667	0.00144221	NA	FALSE	-0.349645	0.00911589	NA	FALSE	NA	FALSE	NA	FALSE	NA	FALSE	NA	FALSE	NA	FALSE	NA	FALSE	NA	FALSE	NA	FALSE	-0.489394	0.0184885	5	2	0.00267804	0.297529
Sox17	0.529304	0.00915259	NA	FALSE	0.562258	0.0231572	NA	FALSE	NA	FALSE	NA	FALSE	NA	FALSE	NA	FALSE	0.389588	0.0278213	0.229432	0.0224018	0.194221	0.02768	NA	FALSE	NA	FALSE	NA	FALSE	-0.519042	0.000158565	NA	FALSE	NA	FALSE	NA	FALSE	NA	FALSE	NA	FALSE	NA	FALSE	NA	FALSE	5	1	0.00267804	0.681556
Ptprn	0.351876	0.00945783	NA	FALSE	NA	FALSE	NA	FALSE	NA	FALSE	NA	FALSE	0.398984	0.00548612	0.286391	0.00220816	0.267863	0.0209659	0.46159	0.000354511	NA	FALSE	NA	FALSE	NA	FALSE	NA	FALSE	NA	FALSE	NA	FALSE	NA	FALSE	NA	FALSE	NA	FALSE	NA	FALSE	NA	FALSE	-0.251955	0.00294652	5	1	0.00267804	0.681556
Use1	0.242869	0.00978004	0.242179	0.00312445	0.18023	0.00522146	NA	FALSE	NA	FALSE	NA	FALSE	NA	FALSE	NA	FALSE	0.366262	0.00024232	0.292448	0.00104788	NA	FALSE	NA	FALSE	NA	FALSE	NA	FALSE	-0.154063	0.027871	NA	FALSE	NA	FALSE	NA	FALSE	NA	FALSE	NA	FALSE	NA	FALSE	NA	FALSE	5	1	0.00159076	0.646645
Nudt13	0.441255	0.0101113	NA	FALSE	0.47622	0.0013625	0.326168	0.00953887	0.21124	0.0136992	NA	FALSE	NA	FALSE	NA	FALSE	0.309763	0.00658505	NA	FALSE	NA	FALSE	NA	FALSE	NA	FALSE	NA	FALSE	NA	FALSE	NA	FALSE	NA	FALSE	NA	FALSE	NA	FALSE	NA	FALSE	NA	FALSE	NA	FALSE	5	0	0.000419537	1
Psmd11	0.199311	0.0102284	NA	FALSE	NA	FALSE	NA	FALSE	0.269226	0.017192	NA	FALSE	NA	FALSE	NA	FALSE	0.235458	0.0107022	0.349396	0.037222	0.267094	0.00254151	NA	FALSE	NA	FALSE	NA	FALSE	-0.199201	0.00276007	NA	FALSE	-0.202298	0.017049	NA	FALSE	-0.301865	0.0362215	NA	FALSE	NA	FALSE	NA	FALSE	5	3	0.00267804	0.087022
Sod3	NA	FALSE	0.154419	0.0149296	0.359015	0.00445379	NA	FALSE	0.201387	0.0184323	NA	FALSE	0.349931	0.00146464	0.436756	0.000412261	NA	FALSE	NA	FALSE	NA	FALSE	-0.557095	0.0105702	NA	FALSE	NA	FALSE	NA	FALSE	NA	FALSE	NA	FALSE	NA	FALSE	NA	FALSE	NA	FALSE	NA	FALSE	NA	FALSE	5	1	0.00267804	0.681556
Mavs	0.396712	0.0105861	NA	FALSE	0.326459	0.0288171	0.240692	0.00130028	NA	FALSE	NA	FALSE	0.291883	0.0262596	NA	FALSE	NA	FALSE	NA	FALSE	0.29237	0.0069547	NA	FALSE	NA	FALSE	NA	FALSE	NA	FALSE	NA	FALSE	NA	FALSE	NA	FALSE	NA	FALSE	NA	FALSE	NA	FALSE	NA	FALSE	5	0	0.000866383	1
Gstm2	0.397444	0.0107187	0.186967	0.0146874	0.165502	0.0461905	NA	FALSE	0.288451	0.0189619	NA	FALSE	NA	FALSE	NA	FALSE	0.21881	0.0279982	NA	FALSE	NA	FALSE	NA	FALSE	NA	FALSE	NA	FALSE	NA	FALSE	NA	FALSE	NA	FALSE	NA	FALSE	NA	FALSE	NA	FALSE	NA	FALSE	NA	FALSE	5	0	0.00159076	1
Rab21	NA	FALSE	0.116649	0.0290457	0.163839	0.0157394	0.161837	0.00531935	0.199498	0.0321561	0.201552	0.0458445	NA	FALSE	NA	FALSE	NA	FALSE	NA	FALSE	NA	FALSE	-0.210518	0.0107645	NA	FALSE	NA	FALSE	NA	FALSE	NA	FALSE	NA	FALSE	NA	FALSE	-0.326319	0.000729538	NA	FALSE	-0.177984	0.0401266	NA	FALSE	5	3	0.00267804	0.087022
Ptpn12	0.246915	0.0113383	NA	FALSE	0.617977	0.00442582	0.262406	0.00548215	NA	FALSE	NA	FALSE	NA	FALSE	NA	FALSE	NA	FALSE	0.270774	0.0312151	0.294528	0.00305304	NA	FALSE	NA	FALSE	NA	FALSE	NA	FALSE	NA	FALSE	NA	FALSE	NA	FALSE	NA	FALSE	NA	FALSE	NA	FALSE	NA	FALSE	5	0	0.00267804	1
Fgfr1	0.441679	0.0118006	NA	FALSE	0.444551	0.0027626	NA	FALSE	0.172707	0.0128569	NA	FALSE	0.732015	0.00220309	NA	FALSE	0.268064	0.0154599	NA	FALSE	NA	FALSE	NA	FALSE	-0.16194	0.0121305	NA	FALSE	NA	FALSE	NA	FALSE	NA	FALSE	NA	FALSE	NA	FALSE	NA	FALSE	NA	FALSE	NA	FALSE	5	1	0.00267804	0.681556
Luc7l2	0.24715	0.0118294	NA	FALSE	0.622628	0.000733322	0.435502	0.0138995	0.313325	0.00440932	NA	FALSE	NA	FALSE	NA	FALSE	NA	FALSE	0.327593	0.0338281	NA	FALSE	NA	FALSE	NA	FALSE	NA	FALSE	NA	FALSE	NA	FALSE	NA	FALSE	NA	FALSE	-0.345123	0.0111854	NA	FALSE	NA	FALSE	NA	FALSE	5	1	0.00267804	0.681556
Sec22b	0.216327	0.0136447	0.225973	0.0017432	0.269552	0.00573834	0.195674	0.00538111	NA	FALSE	NA	FALSE	NA	FALSE	NA	FALSE	NA	FALSE	0.202216	0.0379115	NA	FALSE	NA	FALSE	NA	FALSE	NA	FALSE	NA	FALSE	NA	FALSE	NA	FALSE	NA	FALSE	NA	FALSE	NA	FALSE	NA	FALSE	NA	FALSE	5	0	0.00267804	1
Gnpda1	NA	FALSE	NA	FALSE	0.815123	0.00144535	0.781264	2.43996e-07	NA	FALSE	0.1887	0.00955103	0.435824	0.031329	0.141571	0.0264925	NA	FALSE	NA	FALSE	NA	FALSE	-0.282551	0.0147157	NA	FALSE	NA	FALSE	NA	FALSE	NA	FALSE	NA	FALSE	NA	FALSE	NA	FALSE	NA	FALSE	NA	FALSE	NA	FALSE	5	1	0.00159076	0.646645
Stat3	0.366886	0.0147678	NA	FALSE	NA	FALSE	0.262598	0.00173028	0.240934	0.00179911	NA	FALSE	0.369116	0.00521006	0.20502	0.0338522	NA	FALSE	NA	FALSE	NA	FALSE	NA	FALSE	NA	FALSE	NA	FALSE	NA	FALSE	NA	FALSE	NA	FALSE	NA	FALSE	NA	FALSE	-0.27442	0.00742097	NA	FALSE	NA	FALSE	5	1	0.00267804	0.681556
Klhdc2	0.255464	0.0149767	NA	FALSE	0.886813	0.000311023	0.555616	0.00605246	0.362247	0.000623149	0.433197	0.0464837	NA	FALSE	NA	FALSE	NA	FALSE	NA	FALSE	NA	FALSE	NA	FALSE	NA	FALSE	NA	FALSE	NA	FALSE	NA	FALSE	NA	FALSE	NA	FALSE	NA	FALSE	NA	FALSE	NA	FALSE	NA	FALSE	5	0	0.00159076	1
H47	0.267055	0.0152358	NA	FALSE	0.428571	0.00272011	NA	FALSE	0.218109	0.0056123	NA	FALSE	NA	FALSE	NA	FALSE	0.340824	0.0364523	0.395413	0.00109268	NA	FALSE	NA	FALSE	NA	FALSE	NA	FALSE	-0.208973	0.021859	NA	FALSE	NA	FALSE	NA	FALSE	NA	FALSE	NA	FALSE	NA	FALSE	-0.218964	0.0172689	5	2	0.00267804	0.297529
Vps37c	0.255818	0.0161842	NA	FALSE	0.527183	0.00628213	NA	FALSE	NA	FALSE	NA	FALSE	0.284512	0.00232999	NA	FALSE	0.206972	0.0462544	NA	FALSE	0.204721	0.0189395	NA	FALSE	NA	FALSE	NA	FALSE	NA	FALSE	NA	FALSE	NA	FALSE	NA	FALSE	NA	FALSE	NA	FALSE	NA	FALSE	NA	FALSE	5	0	0.00267804	1
Aldoa	0.347992	0.0173509	0.306009	0.000153344	0.298533	0.000189591	NA	FALSE	0.195625	0.0158773	NA	FALSE	0.353833	0.00263518	NA	FALSE	NA	FALSE	NA	FALSE	NA	FALSE	NA	FALSE	NA	FALSE	NA	FALSE	NA	FALSE	NA	FALSE	NA	FALSE	NA	FALSE	NA	FALSE	NA	FALSE	NA	FALSE	NA	FALSE	5	0	0.00159076	1
Tpm4	NA	FALSE	NA	FALSE	0.465702	0.00801953	0.213851	0.00753952	0.17751	0.0361864	0.569443	7.31864e-06	0.480584	0.00793272	NA	FALSE	NA	FALSE	NA	FALSE	NA	FALSE	-0.272053	0.0176012	NA	FALSE	NA	FALSE	NA	FALSE	NA	FALSE	NA	FALSE	NA	FALSE	NA	FALSE	NA	FALSE	NA	FALSE	NA	FALSE	5	1	0.00267804	0.681556
Fkbp9	0.333342	0.0194692	0.199365	0.0185265	0.493282	0.0156183	NA	FALSE	0.175601	0.028748	NA	FALSE	NA	FALSE	NA	FALSE	0.358609	0.045876	NA	FALSE	NA	FALSE	NA	FALSE	NA	FALSE	NA	FALSE	-0.181401	0.00580524	NA	FALSE	NA	FALSE	NA	FALSE	NA	FALSE	NA	FALSE	NA	FALSE	NA	FALSE	5	1	0.00267804	0.681556
0610012G03Rik	0.199683	0.0197953	NA	FALSE	0.52724	0.0185802	0.344795	5.94813e-05	NA	FALSE	0.467752	0.039533	NA	FALSE	NA	FALSE	0.240928	0.0321253	NA	FALSE	NA	FALSE	NA	FALSE	NA	FALSE	NA	FALSE	NA	FALSE	NA	FALSE	NA	FALSE	NA	FALSE	NA	FALSE	NA	FALSE	NA	FALSE	NA	FALSE	5	0	0.00159076	1
Qk	NA	FALSE	0.611918	6.75209e-06	0.318863	0.0108742	NA	FALSE	0.292908	0.0474408	0.119546	0.0372857	0.479327	0.00264174	NA	FALSE	NA	FALSE	NA	FALSE	NA	FALSE	-0.43621	0.0220725	NA	FALSE	NA	FALSE	-0.389447	0.00144956	NA	FALSE	NA	FALSE	NA	FALSE	NA	FALSE	NA	FALSE	-0.521659	0.0176222	NA	FALSE	5	3	0.00267804	0.087022
Guk1	0.17956	0.0230614	NA	FALSE	NA	FALSE	0.192277	0.0127039	NA	FALSE	NA	FALSE	0.358032	0.0230459	0.257446	0.00425692	NA	FALSE	0.26707	0.0276625	NA	FALSE	NA	FALSE	-0.174448	0.0232069	NA	FALSE	NA	FALSE	NA	FALSE	NA	FALSE	NA	FALSE	NA	FALSE	NA	FALSE	NA	FALSE	NA	FALSE	5	1	0.00267804	0.681556
Hcfc1r1	0.164965	0.023191	NA	FALSE	NA	FALSE	0.22628	0.0116903	NA	FALSE	NA	FALSE	0.246194	0.0293788	NA	FALSE	0.370288	0.00227784	0.312341	0.00549617	NA	FALSE	NA	FALSE	NA	FALSE	NA	FALSE	NA	FALSE	NA	FALSE	NA	FALSE	NA	FALSE	NA	FALSE	NA	FALSE	NA	FALSE	NA	FALSE	5	0	0.00159076	1
LOC664787	0.271555	0.024352	NA	FALSE	0.226074	0.0491887	0.156148	0.0299683	NA	FALSE	NA	FALSE	NA	FALSE	0.193646	0.0460948	NA	FALSE	0.61477	7.98935e-05	NA	FALSE	NA	FALSE	NA	FALSE	NA	FALSE	NA	FALSE	NA	FALSE	NA	FALSE	NA	FALSE	NA	FALSE	NA	FALSE	NA	FALSE	NA	FALSE	5	0	0.000419537	1
Ldb3	0.268265	0.0256987	NA	FALSE	NA	FALSE	NA	FALSE	0.295803	0.00329768	NA	FALSE	0.26409	0.0201332	NA	FALSE	0.432777	0.0168183	NA	FALSE	0.261441	0.0262298	NA	FALSE	NA	FALSE	NA	FALSE	-0.337496	0.000920376	NA	FALSE	NA	FALSE	NA	FALSE	NA	FALSE	NA	FALSE	-0.25063	0.00254172	NA	FALSE	5	2	0.00267804	0.297529
1110003E01Rik	0.238845	0.0260588	NA	FALSE	0.774622	0.000735327	0.388685	0.0030639	NA	FALSE	NA	FALSE	NA	FALSE	NA	FALSE	0.283984	0.0219925	0.201197	0.0285606	NA	FALSE	NA	FALSE	NA	FALSE	NA	FALSE	NA	FALSE	NA	FALSE	NA	FALSE	NA	FALSE	NA	FALSE	NA	FALSE	NA	FALSE	NA	FALSE	5	0	0.00159076	1
Cryab	0.166285	0.0260836	0.115978	0.0451585	0.538756	0.00120681	0.27061	0.00299268	NA	FALSE	NA	FALSE	0.452044	0.00571348	NA	FALSE	NA	FALSE	NA	FALSE	NA	FALSE	NA	FALSE	NA	FALSE	NA	FALSE	NA	FALSE	NA	FALSE	NA	FALSE	NA	FALSE	NA	FALSE	NA	FALSE	NA	FALSE	NA	FALSE	5	0	0.00267804	1
Csde1	0.289583	0.0276532	0.233776	0.0209333	NA	FALSE	NA	FALSE	0.166204	0.0494069	NA	FALSE	0.39121	0.0179564	NA	FALSE	0.258705	0.0421079	NA	FALSE	NA	FALSE	NA	FALSE	NA	FALSE	NA	FALSE	NA	FALSE	NA	FALSE	NA	FALSE	NA	FALSE	-0.284746	0.0245603	NA	FALSE	NA	FALSE	NA	FALSE	5	1	0.00159076	0.646645
S100a11	NA	FALSE	NA	FALSE	0.788747	0.000301486	0.252802	0.0231766	NA	FALSE	0.201945	0.0137089	0.268023	0.0144086	NA	FALSE	NA	FALSE	0.295355	0.00386821	NA	FALSE	-0.319629	0.0278579	NA	FALSE	NA	FALSE	NA	FALSE	NA	FALSE	NA	FALSE	NA	FALSE	NA	FALSE	NA	FALSE	NA	FALSE	NA	FALSE	5	1	0.00159076	0.646645
Xdh	0.583345	0.0291956	0.407527	0.0353114	NA	FALSE	NA	FALSE	NA	FALSE	NA	FALSE	NA	FALSE	0.353683	0.00131648	0.649925	0.00172729	0.363323	0.00164586	NA	FALSE	NA	FALSE	NA	FALSE	NA	FALSE	NA	FALSE	-0.527171	0.00208543	NA	FALSE	-0.300714	0.0484684	NA	FALSE	NA	FALSE	NA	FALSE	-0.398697	0.0144624	5	3	0.00267804	0.087022
Ltbp3	0.299063	0.0292911	NA	FALSE	0.516413	0.0278444	NA	FALSE	NA	FALSE	NA	FALSE	0.40242	0.00428819	NA	FALSE	0.269262	0.0152071	0.239294	0.0238305	NA	FALSE	NA	FALSE	NA	FALSE	NA	FALSE	NA	FALSE	NA	FALSE	NA	FALSE	NA	FALSE	NA	FALSE	NA	FALSE	NA	FALSE	-0.280374	0.0151536	5	1	0.00159076	0.646645
Ube2a	NA	FALSE	0.180762	0.00460104	NA	FALSE	0.694496	5.49492e-06	0.204131	0.00499902	0.450818	0.000533928	NA	FALSE	NA	FALSE	NA	FALSE	NA	FALSE	0.240304	0.00652801	-0.257209	0.0314841	NA	FALSE	NA	FALSE	NA	FALSE	NA	FALSE	NA	FALSE	NA	FALSE	NA	FALSE	NA	FALSE	NA	FALSE	NA	FALSE	5	1	0.00267804	0.681556
Tubb2a	NA	FALSE	NA	FALSE	0.979898	4.20981e-05	0.811253	1.09203e-07	NA	FALSE	0.364625	0.00493182	0.63048	0.00310456	NA	FALSE	NA	FALSE	0.493254	0.0172155	NA	FALSE	-0.222943	0.0317083	NA	FALSE	NA	FALSE	NA	FALSE	NA	FALSE	NA	FALSE	NA	FALSE	NA	FALSE	NA	FALSE	NA	FALSE	NA	FALSE	5	1	0.00159076	0.646645
Ftl1	0.272726	0.0327678	NA	FALSE	0.50146	0.0159089	NA	FALSE	NA	FALSE	NA	FALSE	NA	FALSE	0.295318	0.0320951	0.343733	0.019002	0.477109	0.00759111	NA	FALSE	NA	FALSE	NA	FALSE	NA	FALSE	NA	FALSE	NA	FALSE	NA	FALSE	NA	FALSE	NA	FALSE	NA	FALSE	NA	FALSE	NA	FALSE	5	0	0.000866383	1
2410022L05Rik	0.164394	0.0359598	NA	FALSE	NA	FALSE	0.54102	0.000499739	0.202979	0.00469452	0.503402	1.02005e-05	0.228335	0.0471205	NA	FALSE	NA	FALSE	NA	FALSE	NA	FALSE	NA	FALSE	NA	FALSE	NA	FALSE	NA	FALSE	NA	FALSE	NA	FALSE	NA	FALSE	NA	FALSE	NA	FALSE	NA	FALSE	NA	FALSE	5	0	0.00267804	1
Rab3a	0.221606	0.0363674	NA	FALSE	NA	FALSE	0.294266	0.00140383	0.176631	0.0337139	NA	FALSE	0.340279	0.020847	NA	FALSE	NA	FALSE	NA	FALSE	0.394406	0.03028	NA	FALSE	NA	FALSE	NA	FALSE	NA	FALSE	NA	FALSE	NA	FALSE	NA	FALSE	NA	FALSE	NA	FALSE	-0.170258	0.0374595	NA	FALSE	5	1	0.00159076	0.646645
Pfkl	NA	FALSE	0.186802	0.0187895	0.323712	0.00569049	0.731867	7.07259e-06	NA	FALSE	0.391639	0.00193331	1.18209	0.000277901	NA	FALSE	NA	FALSE	NA	FALSE	NA	FALSE	-0.265877	0.0375107	NA	FALSE	NA	FALSE	NA	FALSE	NA	FALSE	NA	FALSE	NA	FALSE	NA	FALSE	NA	FALSE	NA	FALSE	NA	FALSE	5	1	0.00267804	0.681556
Tmem126a	NA	FALSE	0.163562	0.0461969	0.1937	0.0326952	0.409242	2.18957e-06	0.224368	0.00850958	NA	FALSE	NA	FALSE	NA	FALSE	NA	FALSE	NA	FALSE	0.238114	0.0355925	-0.183192	0.0415094	NA	FALSE	NA	FALSE	NA	FALSE	NA	FALSE	NA	FALSE	NA	FALSE	NA	FALSE	NA	FALSE	NA	FALSE	NA	FALSE	5	1	0.00267804	0.681556
NA	0.321698	0.0439597	NA	FALSE	0.145235	0.0355696	0.383786	7.73513e-05	0.141376	0.0192009	NA	FALSE	NA	FALSE	NA	FALSE	NA	FALSE	0.808966	2.85518e-06	NA	FALSE	NA	FALSE	NA	FALSE	NA	FALSE	NA	FALSE	NA	FALSE	NA	FALSE	NA	FALSE	NA	FALSE	NA	FALSE	NA	FALSE	NA	FALSE	5	0	0.000419537	1
C130026I21Rik	0.321698	0.0439597	NA	FALSE	0.145235	0.0355696	0.383786	7.73513e-05	0.141376	0.0192009	NA	FALSE	NA	FALSE	NA	FALSE	NA	FALSE	0.808966	2.85518e-06	NA	FALSE	NA	FALSE	NA	FALSE	NA	FALSE	NA	FALSE	NA	FALSE	NA	FALSE	NA	FALSE	NA	FALSE	NA	FALSE	NA	FALSE	NA	FALSE	5	0	0.000866383	1
Cd209g	0.234521	0.0449318	NA	FALSE	NA	FALSE	0.530745	0.00067236	NA	FALSE	NA	FALSE	0.250121	0.00522749	0.184984	0.00636259	0.262362	0.0239366	NA	FALSE	NA	FALSE	NA	FALSE	NA	FALSE	NA	FALSE	NA	FALSE	NA	FALSE	NA	FALSE	NA	FALSE	NA	FALSE	NA	FALSE	NA	FALSE	NA	FALSE	5	0	0.000419537	1
Pja2	0.286463	0.0449704	NA	FALSE	0.223537	0.0301111	NA	FALSE	0.295471	0.000858832	NA	FALSE	0.297624	0.00912649	NA	FALSE	0.389708	0.0029849	NA	FALSE	NA	FALSE	NA	FALSE	NA	FALSE	NA	FALSE	-0.270404	0.00299158	NA	FALSE	NA	FALSE	NA	FALSE	NA	FALSE	NA	FALSE	NA	FALSE	NA	FALSE	5	1	0.000866383	0.607906
Prkcq	0.741999	0.046895	0.246184	0.00523053	0.151113	0.0446425	0.416204	0.000353709	NA	FALSE	NA	FALSE	NA	FALSE	NA	FALSE	NA	FALSE	0.423013	8.2914e-06	NA	FALSE	NA	FALSE	NA	FALSE	NA	FALSE	NA	FALSE	NA	FALSE	NA	FALSE	NA	FALSE	NA	FALSE	NA	FALSE	NA	FALSE	-0.457654	0.00184192	5	1	0.00267804	0.681556
Maoa	0.22946	0.0476528	0.114771	0.0482935	NA	FALSE	NA	FALSE	0.185229	0.00794011	NA	FALSE	0.128001	0.0275937	0.177574	0.0290949	NA	FALSE	NA	FALSE	NA	FALSE	NA	FALSE	NA	FALSE	NA	FALSE	NA	FALSE	NA	FALSE	NA	FALSE	NA	FALSE	NA	FALSE	NA	FALSE	NA	FALSE	-1.2515	0.000112745	5	1	0.00267804	0.681556
Itga6	0.283221	0.0481989	0.2282	0.0059163	NA	FALSE	0.284528	0.00639511	NA	FALSE	0.350216	0.00479648	NA	FALSE	NA	FALSE	NA	FALSE	NA	FALSE	0.396083	0.00592599	NA	FALSE	NA	FALSE	NA	FALSE	NA	FALSE	NA	FALSE	NA	FALSE	NA	FALSE	-0.284936	0.0469201	NA	FALSE	NA	FALSE	NA	FALSE	5	1	0.00267804	0.681556
Myeov2	0.174163	0.0484168	NA	FALSE	0.360895	0.02812	0.345012	0.000676598	NA	FALSE	NA	FALSE	NA	FALSE	0.238075	0.00334608	NA	FALSE	0.271071	0.0294704	NA	FALSE	NA	FALSE	NA	FALSE	NA	FALSE	NA	FALSE	NA	FALSE	NA	FALSE	NA	FALSE	NA	FALSE	NA	FALSE	NA	FALSE	NA	FALSE	5	0	0.00159076	1
Dynll1	NA	FALSE	NA	FALSE	0.823094	0.000154729	0.946677	1.12139e-06	NA	FALSE	0.239702	0.0225354	NA	FALSE	0.43409	0.0266618	NA	FALSE	0.451429	6.33866e-05	NA	FALSE	-0.512171	0.0495329	-0.678307	0.00537386	NA	FALSE	NA	FALSE	NA	FALSE	NA	FALSE	NA	FALSE	NA	FALSE	NA	FALSE	NA	FALSE	NA	FALSE	5	2	0.00159076	0.259255
Ndn	NA	FALSE	NA	FALSE	0.471165	0.0141998	NA	FALSE	NA	FALSE	0.332421	0.0330175	NA	FALSE	NA	FALSE	0.497122	0.00156835	0.681766	0.00210548	0.568323	0.000353834	NA	FALSE	NA	FALSE	NA	FALSE	-0.169633	0.0328031	NA	FALSE	NA	FALSE	NA	FALSE	NA	FALSE	NA	FALSE	NA	FALSE	NA	FALSE	5	1	0.00267804	0.681556
Coq10a	NA	FALSE	NA	FALSE	NA	FALSE	0.248972	0.00155663	0.202382	0.0081314	0.243426	0.00352833	0.658585	0.00574375	NA	FALSE	NA	FALSE	NA	FALSE	0.517223	0.000571118	NA	FALSE	NA	FALSE	NA	FALSE	NA	FALSE	NA	FALSE	NA	FALSE	NA	FALSE	NA	FALSE	NA	FALSE	-0.24324	0.0160227	NA	FALSE	5	1	0.00267804	0.681556
Rrad	NA	FALSE	0.399073	0.00177293	NA	FALSE	0.713312	0.000218062	0.420481	0.0168861	NA	FALSE	1.16278	0.000187217	NA	FALSE	NA	FALSE	NA	FALSE	0.497879	0.00349662	NA	FALSE	NA	FALSE	NA	FALSE	NA	FALSE	NA	FALSE	NA	FALSE	NA	FALSE	NA	FALSE	-0.552721	0.0161434	NA	FALSE	NA	FALSE	5	1	0.00267804	0.681556
Tmem141	NA	FALSE	NA	FALSE	NA	FALSE	0.256769	0.00145477	0.320784	0.000175016	0.226465	0.0045433	NA	FALSE	NA	FALSE	NA	FALSE	0.151001	0.0496813	0.342314	0.00486128	NA	FALSE	NA	FALSE	NA	FALSE	NA	FALSE	NA	FALSE	NA	FALSE	NA	FALSE	NA	FALSE	NA	FALSE	NA	FALSE	NA	FALSE	5	0	0.00267804	1
Mff	NA	FALSE	NA	FALSE	0.740612	0.00333381	0.340355	0.00358679	0.218766	0.00107148	0.357117	0.0336068	NA	FALSE	NA	FALSE	NA	FALSE	NA	FALSE	0.245925	0.00672545	NA	FALSE	NA	FALSE	NA	FALSE	NA	FALSE	NA	FALSE	NA	FALSE	NA	FALSE	NA	FALSE	NA	FALSE	NA	FALSE	NA	FALSE	5	0	0.00267804	1
BC004004	NA	FALSE	0.505907	1.72865e-05	0.69257	0.00613003	NA	FALSE	0.259838	0.0145225	NA	FALSE	NA	FALSE	NA	FALSE	0.579878	0.00201971	NA	FALSE	0.202997	0.0133275	NA	FALSE	NA	FALSE	NA	FALSE	NA	FALSE	NA	FALSE	NA	FALSE	NA	FALSE	NA	FALSE	NA	FALSE	NA	FALSE	NA	FALSE	5	0	0.00267804	1
Cd36	NA	FALSE	0.178748	0.0274186	NA	FALSE	NA	FALSE	0.371905	0.00256128	NA	FALSE	NA	FALSE	NA	FALSE	0.370306	0.00295718	0.406159	0.0090772	0.151859	0.025793	NA	FALSE	NA	FALSE	NA	FALSE	-0.290883	0.0121606	-0.363544	0.00373217	NA	FALSE	-0.506396	0.000361442	-0.314806	0.0264485	NA	FALSE	NA	FALSE	NA	FALSE	5	4	0.00267804	0.0177872
Samm50	NA	FALSE	0.356878	6.96452e-05	0.517475	0.0035603	NA	FALSE	0.222333	0.0094532	NA	FALSE	NA	FALSE	NA	FALSE	0.349204	0.00101923	NA	FALSE	0.289947	0.0263768	NA	FALSE	NA	FALSE	NA	FALSE	NA	FALSE	NA	FALSE	NA	FALSE	NA	FALSE	-0.440255	0.0311576	NA	FALSE	NA	FALSE	NA	FALSE	5	1	0.00267804	0.681556
Egln1	NA	FALSE	0.471022	7.03461e-06	NA	FALSE	0.345239	0.000471905	0.348111	5.19378e-05	NA	FALSE	0.573073	1.14799e-05	NA	FALSE	0.302204	0.0278177	NA	FALSE	NA	FALSE	NA	FALSE	NA	FALSE	NA	FALSE	NA	FALSE	NA	FALSE	NA	FALSE	NA	FALSE	NA	FALSE	NA	FALSE	NA	FALSE	-0.293337	0.0125311	5	1	0.00267804	0.681556
Il33	NA	FALSE	NA	FALSE	0.428549	0.0486108	0.464998	0.000455429	NA	FALSE	NA	FALSE	NA	FALSE	0.323989	0.0111459	0.406578	0.000288704	0.897098	0.00111711	NA	FALSE	NA	FALSE	NA	FALSE	NA	FALSE	NA	FALSE	NA	FALSE	NA	FALSE	NA	FALSE	NA	FALSE	NA	FALSE	NA	FALSE	-0.633234	1.55763e-05	5	1	0.000866383	0.607906
Sfrp1	NA	FALSE	NA	FALSE	0.185806	0.00808116	NA	FALSE	0.264607	0.00325741	NA	FALSE	0.630813	0.0147984	NA	FALSE	0.280178	0.0247982	0.32433	0.0181103	NA	FALSE	NA	FALSE	NA	FALSE	NA	FALSE	-0.348837	0.00631779	NA	FALSE	NA	FALSE	NA	FALSE	NA	FALSE	NA	FALSE	NA	FALSE	-0.410699	0.000375252	5	2	0.00267804	0.297529
Tmem106a	NA	FALSE	NA	FALSE	0.244235	0.0331127	0.246939	0.00270534	NA	FALSE	NA	FALSE	0.209141	0.0188398	0.302016	0.00118496	0.179597	0.0346601	NA	FALSE	NA	FALSE	NA	FALSE	NA	FALSE	NA	FALSE	NA	FALSE	NA	FALSE	NA	FALSE	NA	FALSE	NA	FALSE	NA	FALSE	NA	FALSE	-0.478075	0.000458741	5	1	0.000866383	0.607906
Arpc3	NA	FALSE	NA	FALSE	0.272154	0.00757895	0.474535	8.32603e-05	NA	FALSE	0.220456	0.0147653	NA	FALSE	0.276961	0.00971117	NA	FALSE	0.533407	0.000190158	NA	FALSE	NA	FALSE	NA	FALSE	NA	FALSE	NA	FALSE	NA	FALSE	NA	FALSE	NA	FALSE	NA	FALSE	NA	FALSE	NA	FALSE	-0.402202	0.000656867	5	1	0.00267804	0.681556
Ctgf	NA	FALSE	0.628257	0.00199039	1.90472	0.000407165	NA	FALSE	NA	FALSE	NA	FALSE	NA	FALSE	0.44384	0.0325549	0.946347	0.000161164	1.4538	8.01778e-07	NA	FALSE	NA	FALSE	NA	FALSE	NA	FALSE	-1.58057	9.52097e-09	-0.518246	0.00977451	NA	FALSE	NA	FALSE	NA	FALSE	NA	FALSE	NA	FALSE	-1.17807	0.000746222	5	3	0.00267804	0.087022
S100a4	NA	FALSE	NA	FALSE	0.548778	0.00225569	0.399666	0.000508962	0.128187	0.0403267	NA	FALSE	NA	FALSE	NA	FALSE	0.31522	0.0416527	0.993708	0.000634143	NA	FALSE	NA	FALSE	NA	FALSE	NA	FALSE	NA	FALSE	NA	FALSE	NA	FALSE	NA	FALSE	NA	FALSE	NA	FALSE	NA	FALSE	-0.911982	0.000790154	5	1	0.00267804	0.681556
C1s	NA	FALSE	NA	FALSE	NA	FALSE	0.278238	0.000907901	0.479022	0.0011732	NA	FALSE	NA	FALSE	0.407796	0.0232964	0.439599	0.00760312	0.878184	1.89891e-05	NA	FALSE	NA	FALSE	NA	FALSE	NA	FALSE	NA	FALSE	NA	FALSE	NA	FALSE	NA	FALSE	NA	FALSE	NA	FALSE	NA	FALSE	-0.596143	0.00195658	5	1	0.000866383	0.607906
Slc25a39	NA	FALSE	0.18197	0.00290465	0.439321	0.0130401	NA	FALSE	0.215918	0.0327594	NA	FALSE	0.264406	0.0220082	NA	FALSE	0.291825	0.0171114	NA	FALSE	NA	FALSE	NA	FALSE	NA	FALSE	NA	FALSE	NA	FALSE	NA	FALSE	NA	FALSE	NA	FALSE	NA	FALSE	NA	FALSE	-0.311909	0.00125635	-0.266517	0.00226221	5	2	0.00267804	0.297529
Gpx3	NA	FALSE	NA	FALSE	0.409697	0.0263797	NA	FALSE	NA	FALSE	NA	FALSE	0.472775	0.0486308	0.610564	0.00190605	0.341318	0.00404033	0.306907	0.004474	NA	FALSE	NA	FALSE	NA	FALSE	NA	FALSE	NA	FALSE	NA	FALSE	NA	FALSE	NA	FALSE	NA	FALSE	NA	FALSE	NA	FALSE	-0.592685	0.00814706	5	1	0.00267804	0.681556
Gas6	NA	FALSE	NA	FALSE	NA	FALSE	NA	FALSE	0.359852	0.000809962	NA	FALSE	0.25351	0.0162578	0.481073	0.00547181	0.352073	8.90828e-05	0.484364	0.000758486	NA	FALSE	NA	FALSE	NA	FALSE	NA	FALSE	NA	FALSE	NA	FALSE	NA	FALSE	NA	FALSE	NA	FALSE	NA	FALSE	NA	FALSE	-0.345629	0.00932469	5	1	0.00267804	0.681556
C1qa	NA	FALSE	NA	FALSE	0.593234	0.0160332	0.75093	0.000615711	NA	FALSE	0.279985	0.0499981	NA	FALSE	0.602115	0.00411294	NA	FALSE	0.894009	4.26247e-06	NA	FALSE	NA	FALSE	NA	FALSE	NA	FALSE	NA	FALSE	NA	FALSE	NA	FALSE	NA	FALSE	NA	FALSE	NA	FALSE	NA	FALSE	-0.705397	0.00992867	5	1	0.00267804	0.681556
Gdf15	NA	FALSE	NA	FALSE	NA	FALSE	0.317697	0.00402483	NA	FALSE	NA	FALSE	1.76854	0.000228603	0.29361	0.00987885	0.36181	0.00883853	0.823549	0.000345603	NA	FALSE	NA	FALSE	NA	FALSE	NA	FALSE	NA	FALSE	NA	FALSE	NA	FALSE	NA	FALSE	NA	FALSE	NA	FALSE	NA	FALSE	-0.224353	0.0105844	5	1	0.00267804	0.681556
Ms4a6d	NA	FALSE	NA	FALSE	NA	FALSE	0.422016	0.00200298	0.12161	0.0324717	NA	FALSE	NA	FALSE	0.238352	0.0075126	0.197618	0.0183251	0.754457	2.06849e-05	NA	FALSE	NA	FALSE	NA	FALSE	NA	FALSE	NA	FALSE	NA	FALSE	-0.215149	0.0442998	NA	FALSE	NA	FALSE	NA	FALSE	NA	FALSE	-0.331889	0.0136775	5	2	0.000866383	0.221032
Rexo2	NA	FALSE	NA	FALSE	0.455105	0.00703787	0.337905	5.17476e-05	NA	FALSE	0.359086	0.0237387	NA	FALSE	NA	FALSE	0.155187	0.038076	0.25231	0.0102548	NA	FALSE	NA	FALSE	-0.21308	0.0256745	NA	FALSE	NA	FALSE	NA	FALSE	NA	FALSE	NA	FALSE	NA	FALSE	NA	FALSE	NA	FALSE	-0.222748	0.0142691	5	2	0.00267804	0.297529
S100a6	NA	FALSE	NA	FALSE	0.937629	7.67814e-06	0.1812	0.0468584	0.429967	7.96796e-05	NA	FALSE	NA	FALSE	NA	FALSE	0.294947	0.00378468	0.504304	0.00611611	NA	FALSE	NA	FALSE	-0.359329	0.0306022	NA	FALSE	NA	FALSE	NA	FALSE	NA	FALSE	NA	FALSE	NA	FALSE	NA	FALSE	NA	FALSE	-0.618124	0.024863	5	2	0.00267804	0.297529
B2m	NA	FALSE	NA	FALSE	NA	FALSE	1.04682	2.68889e-06	0.553057	0.0468769	0.896726	0.00206902	NA	FALSE	0.557419	0.00106636	NA	FALSE	0.698511	8.74701e-05	NA	FALSE	NA	FALSE	NA	FALSE	NA	FALSE	NA	FALSE	NA	FALSE	NA	FALSE	NA	FALSE	NA	FALSE	NA	FALSE	NA	FALSE	-0.161352	0.036453	5	1	0.00267804	0.681556
Pkm	NA	FALSE	0.353359	0.000263701	NA	FALSE	0.186945	0.0382737	0.152598	0.00893916	NA	FALSE	0.580885	0.0104585	NA	FALSE	0.183002	0.0279039	NA	FALSE	NA	FALSE	NA	FALSE	NA	FALSE	NA	FALSE	NA	FALSE	NA	FALSE	NA	FALSE	NA	FALSE	NA	FALSE	NA	FALSE	NA	FALSE	NA	FALSE	5	0	0.00159076	1
Comtd1	NA	FALSE	NA	FALSE	NA	FALSE	0.331363	0.00070921	NA	FALSE	NA	FALSE	0.454846	6.34304e-05	0.304285	0.0020225	0.224107	0.004295	0.49554	0.0016771	NA	FALSE	NA	FALSE	-0.189605	0.00136056	NA	FALSE	NA	FALSE	NA	FALSE	NA	FALSE	NA	FALSE	NA	FALSE	NA	FALSE	NA	FALSE	NA	FALSE	5	1	0.00159076	0.646645
Rps27l	NA	FALSE	NA	FALSE	0.200697	0.0253638	0.555964	3.2178e-05	NA	FALSE	0.186594	0.0122805	NA	FALSE	0.364294	0.0201649	NA	FALSE	0.221797	0.0116643	NA	FALSE	NA	FALSE	-0.222805	0.00332091	NA	FALSE	NA	FALSE	NA	FALSE	NA	FALSE	NA	FALSE	NA	FALSE	NA	FALSE	NA	FALSE	NA	FALSE	5	1	0.00159076	0.646645
Atp6v1h	NA	FALSE	0.203046	0.00371625	NA	FALSE	NA	FALSE	0.13947	0.0497956	NA	FALSE	NA	FALSE	0.397201	0.0430066	0.22419	0.0346872	0.247832	0.0198114	NA	FALSE	NA	FALSE	NA	FALSE	NA	FALSE	NA	FALSE	NA	FALSE	NA	FALSE	NA	FALSE	NA	FALSE	NA	FALSE	NA	FALSE	NA	FALSE	5	0	0.00267804	1
Meox2	NA	FALSE	0.276761	0.00486254	NA	FALSE	0.368282	3.19009e-05	NA	FALSE	0.8656	0.0026922	0.358421	0.00222898	NA	FALSE	0.237117	0.0331267	NA	FALSE	NA	FALSE	NA	FALSE	NA	FALSE	NA	FALSE	NA	FALSE	NA	FALSE	NA	FALSE	NA	FALSE	NA	FALSE	NA	FALSE	NA	FALSE	NA	FALSE	5	0	0.00267804	1
Snap47	NA	FALSE	0.201537	0.00909935	0.32215	0.0249982	0.493485	1.44395e-06	NA	FALSE	NA	FALSE	0.377292	0.0028376	NA	FALSE	0.182223	0.0187633	NA	FALSE	NA	FALSE	NA	FALSE	NA	FALSE	NA	FALSE	NA	FALSE	NA	FALSE	NA	FALSE	NA	FALSE	NA	FALSE	NA	FALSE	NA	FALSE	NA	FALSE	5	0	0.00159076	1
Ctla2a	NA	FALSE	0.242194	0.00920909	0.847081	0.0102129	NA	FALSE	NA	FALSE	NA	FALSE	NA	FALSE	0.495602	0.00876245	0.487163	0.000778772	0.382418	0.0343977	NA	FALSE	NA	FALSE	NA	FALSE	NA	FALSE	NA	FALSE	NA	FALSE	NA	FALSE	NA	FALSE	NA	FALSE	NA	FALSE	NA	FALSE	NA	FALSE	5	0	0.00159076	1
Arpp19	NA	FALSE	0.169114	0.018149	NA	FALSE	0.231622	0.00156062	0.165829	0.0251119	NA	FALSE	NA	FALSE	0.172369	0.0476431	NA	FALSE	0.21484	0.0331083	NA	FALSE	NA	FALSE	NA	FALSE	NA	FALSE	NA	FALSE	NA	FALSE	NA	FALSE	NA	FALSE	NA	FALSE	NA	FALSE	NA	FALSE	NA	FALSE	5	0	0.00267804	1
Ndufaf4	NA	FALSE	0.199012	0.019996	0.464331	0.00151848	0.409504	0.00301928	0.150039	0.0152765	0.360945	0.0297475	NA	FALSE	NA	FALSE	NA	FALSE	NA	FALSE	NA	FALSE	NA	FALSE	NA	FALSE	NA	FALSE	NA	FALSE	NA	FALSE	NA	FALSE	NA	FALSE	-0.340867	0.0471492	NA	FALSE	-0.309826	0.00457836	NA	FALSE	5	2	0.00159076	0.259255
Rwdd4a	NA	FALSE	0.128429	0.0202438	0.570095	0.00151917	0.264877	0.0161451	0.188096	0.0339007	NA	FALSE	NA	FALSE	NA	FALSE	0.36462	0.0172057	NA	FALSE	NA	FALSE	NA	FALSE	NA	FALSE	NA	FALSE	NA	FALSE	NA	FALSE	NA	FALSE	NA	FALSE	NA	FALSE	NA	FALSE	NA	FALSE	NA	FALSE	5	0	0.00159076	1
C1rb	NA	FALSE	NA	FALSE	0.167783	0.0483155	0.16528	0.0103427	NA	FALSE	NA	FALSE	0.160543	0.0407983	NA	FALSE	0.353683	0.00778462	0.277019	0.0273362	NA	FALSE	NA	FALSE	-0.208348	0.0323038	NA	FALSE	NA	FALSE	NA	FALSE	NA	FALSE	NA	FALSE	NA	FALSE	NA	FALSE	NA	FALSE	NA	FALSE	5	1	0.000866383	0.607906
Itm2b	NA	FALSE	0.157106	0.0337071	0.28629	0.0443255	NA	FALSE	0.184965	0.00402402	NA	FALSE	NA	FALSE	NA	FALSE	0.218143	0.0208003	0.210074	0.0144101	NA	FALSE	NA	FALSE	NA	FALSE	NA	FALSE	-0.241401	0.00253407	NA	FALSE	NA	FALSE	NA	FALSE	NA	FALSE	NA	FALSE	NA	FALSE	NA	FALSE	5	1	0.00267804	0.681556
Plk2	NA	FALSE	0.159745	0.036237	NA	FALSE	0.404985	0.000178638	NA	FALSE	0.166009	0.00773228	0.621594	0.00161183	NA	FALSE	NA	FALSE	0.357004	0.0247795	NA	FALSE	NA	FALSE	NA	FALSE	NA	FALSE	NA	FALSE	NA	FALSE	NA	FALSE	NA	FALSE	NA	FALSE	NA	FALSE	NA	FALSE	NA	FALSE	5	0	0.00267804	1
Lyz1	NA	FALSE	NA	FALSE	1.11937	0.00182073	1.17458	2.98314e-07	NA	FALSE	NA	FALSE	NA	FALSE	0.307153	0.00694919	0.77144	0.00594439	0.838156	0.00360661	NA	FALSE	NA	FALSE	NA	FALSE	NA	FALSE	NA	FALSE	NA	FALSE	NA	FALSE	NA	FALSE	NA	FALSE	NA	FALSE	NA	FALSE	NA	FALSE	5	0	0.000866383	1
AW112010	NA	FALSE	NA	FALSE	NA	FALSE	0.918973	3.58851e-07	NA	FALSE	0.275027	0.00482786	0.534315	0.0173142	0.259151	0.0360033	NA	FALSE	0.314802	0.0240767	NA	FALSE	NA	FALSE	NA	FALSE	NA	FALSE	NA	FALSE	NA	FALSE	NA	FALSE	NA	FALSE	NA	FALSE	NA	FALSE	NA	FALSE	NA	FALSE	5	0	0.00159076	1
Lgals3	NA	FALSE	NA	FALSE	0.843699	3.02939e-05	0.627536	0.000124635	NA	FALSE	NA	FALSE	NA	FALSE	0.570056	0.0166026	0.772223	0.00610996	1.01418	0.0492954	NA	FALSE	NA	FALSE	NA	FALSE	NA	FALSE	NA	FALSE	NA	FALSE	NA	FALSE	NA	FALSE	NA	FALSE	NA	FALSE	NA	FALSE	NA	FALSE	5	0	0.00159076	1
Tmem176b	NA	FALSE	NA	FALSE	0.502415	0.00848013	0.523011	0.000262744	NA	FALSE	NA	FALSE	NA	FALSE	0.481925	0.00154247	0.466406	0.0169021	0.683151	1.55875e-05	NA	FALSE	NA	FALSE	NA	FALSE	NA	FALSE	NA	FALSE	NA	FALSE	NA	FALSE	NA	FALSE	NA	FALSE	NA	FALSE	NA	FALSE	NA	FALSE	5	0	0.00267804	1
Gm12481	NA	FALSE	NA	FALSE	0.272129	0.0301774	0.277572	0.000580722	NA	FALSE	NA	FALSE	0.284117	0.00203455	0.24561	0.0201965	NA	FALSE	0.281457	0.0147525	NA	FALSE	NA	FALSE	NA	FALSE	NA	FALSE	NA	FALSE	NA	FALSE	NA	FALSE	NA	FALSE	NA	FALSE	NA	FALSE	NA	FALSE	NA	FALSE	5	0	0.000866383	1
P2ry6	NA	FALSE	NA	FALSE	0.376749	0.00210641	0.259837	0.00236719	NA	FALSE	NA	FALSE	0.261493	0.00975923	NA	FALSE	0.312656	0.0262553	0.382442	0.011087	NA	FALSE	NA	FALSE	NA	FALSE	NA	FALSE	NA	FALSE	NA	FALSE	NA	FALSE	NA	FALSE	NA	FALSE	NA	FALSE	NA	FALSE	NA	FALSE	5	0	0.000866383	1
Akr1a1	NA	FALSE	NA	FALSE	0.655423	0.000570505	0.194995	0.00751659	0.229022	0.0100316	NA	FALSE	NA	FALSE	NA	FALSE	0.247615	0.0104852	0.497843	0.000149879	NA	FALSE	NA	FALSE	NA	FALSE	NA	FALSE	NA	FALSE	NA	FALSE	NA	FALSE	NA	FALSE	NA	FALSE	NA	FALSE	NA	FALSE	NA	FALSE	5	0	0.00267804	1
Fcgr3	NA	FALSE	NA	FALSE	0.371778	0.0138231	0.369837	0.0134339	0.294593	0.0210401	NA	FALSE	NA	FALSE	NA	FALSE	0.589048	0.00327922	0.866947	9.82381e-05	NA	FALSE	NA	FALSE	NA	FALSE	NA	FALSE	NA	FALSE	NA	FALSE	NA	FALSE	NA	FALSE	NA	FALSE	NA	FALSE	NA	FALSE	NA	FALSE	5	0	0.00159076	1
Bgn	NA	FALSE	NA	FALSE	0.797248	5.18455e-05	NA	FALSE	NA	FALSE	NA	FALSE	0.727555	0.012598	0.217863	0.0143328	0.475397	0.00651472	0.582302	0.000586081	NA	FALSE	NA	FALSE	NA	FALSE	NA	FALSE	-0.315021	0.0192844	NA	FALSE	NA	FALSE	NA	FALSE	NA	FALSE	NA	FALSE	NA	FALSE	NA	FALSE	5	1	0.00159076	0.646645
Dbnl	NA	FALSE	NA	FALSE	0.169185	0.0375539	0.208232	0.0242537	NA	FALSE	NA	FALSE	0.3059	0.0309578	0.280932	0.0139747	NA	FALSE	0.222725	0.0148016	NA	FALSE	NA	FALSE	NA	FALSE	NA	FALSE	NA	FALSE	NA	FALSE	NA	FALSE	NA	FALSE	NA	FALSE	NA	FALSE	NA	FALSE	NA	FALSE	5	0	0.00267804	1
Cygb	NA	FALSE	NA	FALSE	0.553353	0.000325574	NA	FALSE	0.366463	0.0107282	NA	FALSE	0.861587	0.00605451	NA	FALSE	0.34415	0.0225735	0.316738	0.00768175	NA	FALSE	NA	FALSE	NA	FALSE	NA	FALSE	NA	FALSE	NA	FALSE	NA	FALSE	NA	FALSE	NA	FALSE	NA	FALSE	NA	FALSE	NA	FALSE	5	0	0.000866383	1
Fbxw11	NA	FALSE	0.168976	0.0141105	0.713265	0.000546659	0.326456	0.00299326	0.231531	0.0285049	NA	FALSE	NA	FALSE	NA	FALSE	NA	FALSE	NA	FALSE	NA	FALSE	-0.966056	9.77991e-09	NA	FALSE	NA	FALSE	NA	FALSE	NA	FALSE	NA	FALSE	NA	FALSE	NA	FALSE	NA	FALSE	NA	FALSE	NA	FALSE	4	1	0.0181585	0.681556
Sypl	NA	FALSE	0.21628	0.00367121	0.583088	0.00436701	NA	FALSE	0.274329	0.013563	NA	FALSE	NA	FALSE	NA	FALSE	NA	FALSE	NA	FALSE	0.16539	0.0499922	-1.08879	1.70024e-07	NA	FALSE	NA	FALSE	NA	FALSE	NA	FALSE	NA	FALSE	NA	FALSE	NA	FALSE	NA	FALSE	NA	FALSE	NA	FALSE	4	1	0.0181585	0.681556
Tpm1	1.44486	2.02267e-07	NA	FALSE	NA	FALSE	0.448409	0.0306223	0.200643	0.00300815	0.285174	0.00357933	NA	FALSE	NA	FALSE	NA	FALSE	NA	FALSE	NA	FALSE	NA	FALSE	-0.171315	0.00386199	NA	FALSE	NA	FALSE	NA	FALSE	NA	FALSE	NA	FALSE	NA	FALSE	NA	FALSE	NA	FALSE	NA	FALSE	4	1	0.0125292	0.646645
Cct3	NA	FALSE	0.268304	0.0186705	0.376524	0.00168566	0.270215	0.000200085	NA	FALSE	NA	FALSE	0.188276	0.00588536	NA	FALSE	NA	FALSE	NA	FALSE	NA	FALSE	-1.06045	2.09974e-07	NA	FALSE	-0.209791	0.0094624	NA	FALSE	NA	FALSE	NA	FALSE	NA	FALSE	NA	FALSE	-0.222342	0.0115769	NA	FALSE	NA	FALSE	4	3	0.0181585	0.087022
Klc1	NA	FALSE	NA	FALSE	NA	FALSE	0.258216	0.00610793	0.380801	0.00577561	0.233533	0.0185284	0.480774	0.00258061	NA	FALSE	NA	FALSE	NA	FALSE	NA	FALSE	-1.50179	2.23077e-07	-0.323514	0.000263003	NA	FALSE	NA	FALSE	NA	FALSE	NA	FALSE	NA	FALSE	NA	FALSE	NA	FALSE	NA	FALSE	NA	FALSE	4	2	0.0181585	0.297529
Azin1	NA	FALSE	0.194359	0.0258241	NA	FALSE	0.217654	0.0349554	NA	FALSE	NA	FALSE	0.231178	0.0300089	NA	FALSE	NA	FALSE	0.206143	0.0448033	NA	FALSE	-0.955351	3.13618e-07	NA	FALSE	NA	FALSE	NA	FALSE	NA	FALSE	NA	FALSE	NA	FALSE	NA	FALSE	NA	FALSE	NA	FALSE	NA	FALSE	4	1	0.0181585	0.681556
Ccng1	NA	FALSE	0.485215	7.83371e-05	NA	FALSE	0.460784	0.000479994	0.623994	0.000504403	NA	FALSE	0.310778	0.0310181	NA	FALSE	NA	FALSE	NA	FALSE	NA	FALSE	-1.41222	5.40811e-07	NA	FALSE	NA	FALSE	NA	FALSE	NA	FALSE	NA	FALSE	NA	FALSE	-0.294402	0.0362149	NA	FALSE	NA	FALSE	NA	FALSE	4	2	0.0181585	0.297529
Alas1	NA	FALSE	0.352819	0.000206131	NA	FALSE	1.27124	4.79265e-06	NA	FALSE	1.02116	5.97206e-07	0.497469	0.00059552	NA	FALSE	NA	FALSE	NA	FALSE	NA	FALSE	-0.914352	5.65695e-07	NA	FALSE	NA	FALSE	NA	FALSE	NA	FALSE	NA	FALSE	NA	FALSE	NA	FALSE	-0.271019	0.0302497	NA	FALSE	NA	FALSE	4	2	0.0125292	0.259255
Serinc3	NA	FALSE	NA	FALSE	0.652329	0.00040553	NA	FALSE	0.488179	0.00839248	NA	FALSE	NA	FALSE	NA	FALSE	0.340983	0.0020008	0.343977	0.00483132	NA	FALSE	-1.52411	5.69085e-07	NA	FALSE	NA	FALSE	NA	FALSE	NA	FALSE	NA	FALSE	-0.315874	0.00271658	NA	FALSE	NA	FALSE	NA	FALSE	NA	FALSE	4	2	0.0181585	0.297529
Gm13363	0.88395	7.30764e-07	NA	FALSE	0.748978	0.0025681	NA	FALSE	NA	FALSE	NA	FALSE	NA	FALSE	NA	FALSE	0.558165	0.00243245	0.537054	0.0258621	NA	FALSE	NA	FALSE	NA	FALSE	NA	FALSE	-0.611862	1.2645e-05	NA	FALSE	NA	FALSE	NA	FALSE	NA	FALSE	NA	FALSE	NA	FALSE	NA	FALSE	4	1	0.00491497	0.56492
Hsp90b1	NA	FALSE	NA	FALSE	0.401816	0.00639174	NA	FALSE	0.407778	0.0425235	NA	FALSE	0.323327	0.0295545	NA	FALSE	0.285561	0.0127625	NA	FALSE	NA	FALSE	-1.07373	8.52175e-07	NA	FALSE	NA	FALSE	NA	FALSE	NA	FALSE	NA	FALSE	NA	FALSE	NA	FALSE	NA	FALSE	NA	FALSE	NA	FALSE	4	1	0.0181585	0.681556
Eepd1	0.724407	9.60958e-07	0.153287	0.0281122	NA	FALSE	0.199903	0.0354326	NA	FALSE	NA	FALSE	NA	FALSE	NA	FALSE	NA	FALSE	NA	FALSE	0.20359	0.0393643	NA	FALSE	NA	FALSE	NA	FALSE	NA	FALSE	NA	FALSE	NA	FALSE	NA	FALSE	-0.300214	0.027242	NA	FALSE	-0.195903	0.013894	NA	FALSE	4	2	0.0181585	0.297529
Phf1	0.586546	1.11904e-06	NA	FALSE	NA	FALSE	NA	FALSE	NA	FALSE	NA	FALSE	0.36851	0.0389003	0.141093	0.0352061	NA	FALSE	0.352311	0.0186245	NA	FALSE	NA	FALSE	-0.158819	0.00346101	NA	FALSE	NA	FALSE	NA	FALSE	NA	FALSE	NA	FALSE	NA	FALSE	NA	FALSE	NA	FALSE	NA	FALSE	4	1	0.0125292	0.646645
Eif3c	0.569317	1.77047e-06	0.393	0.000192835	0.420286	0.000930099	NA	FALSE	NA	FALSE	NA	FALSE	NA	FALSE	NA	FALSE	0.544741	0.0191776	NA	FALSE	NA	FALSE	NA	FALSE	NA	FALSE	-0.12772	0.0193526	-0.600661	1.21324e-05	NA	FALSE	NA	FALSE	-0.216672	0.0280927	NA	FALSE	NA	FALSE	NA	FALSE	NA	FALSE	4	3	0.0181585	0.087022
Hsd17b12	NA	FALSE	NA	FALSE	0.41014	0.00134202	0.499651	0.0376221	NA	FALSE	0.188432	0.0153031	NA	FALSE	0.411495	0.0207721	NA	FALSE	NA	FALSE	NA	FALSE	-1.38114	1.7771e-06	NA	FALSE	NA	FALSE	NA	FALSE	NA	FALSE	NA	FALSE	NA	FALSE	NA	FALSE	NA	FALSE	NA	FALSE	-0.18768	0.0333943	4	2	0.0181585	0.297529
Dnm1l	NA	FALSE	0.263648	0.00454115	NA	FALSE	0.6527	1.64347e-05	0.230201	0.0417382	NA	FALSE	0.174055	0.0431472	NA	FALSE	NA	FALSE	NA	FALSE	NA	FALSE	-1.31568	2.03775e-06	NA	FALSE	NA	FALSE	NA	FALSE	NA	FALSE	NA	FALSE	NA	FALSE	NA	FALSE	NA	FALSE	NA	FALSE	NA	FALSE	4	1	0.0181585	0.681556
Wdr1	NA	FALSE	0.242783	0.0029389	NA	FALSE	0.302812	0.0270681	0.31279	0.000296191	NA	FALSE	0.229136	0.00590219	NA	FALSE	NA	FALSE	NA	FALSE	NA	FALSE	-0.913673	2.42572e-06	NA	FALSE	NA	FALSE	NA	FALSE	NA	FALSE	NA	FALSE	NA	FALSE	NA	FALSE	NA	FALSE	NA	FALSE	NA	FALSE	4	1	0.0181585	0.681556
Tubb4b	NA	FALSE	NA	FALSE	0.59522	0.000183575	0.938915	7.13058e-05	NA	FALSE	NA	FALSE	0.817335	3.01537e-05	NA	FALSE	NA	FALSE	0.27234	0.0160955	NA	FALSE	-0.632516	2.46346e-06	NA	FALSE	NA	FALSE	NA	FALSE	NA	FALSE	NA	FALSE	NA	FALSE	NA	FALSE	NA	FALSE	NA	FALSE	NA	FALSE	4	1	0.0125292	0.646645
Atg13	0.71635	3.66691e-06	0.257617	0.00502624	NA	FALSE	NA	FALSE	0.193687	0.0322606	NA	FALSE	NA	FALSE	NA	FALSE	NA	FALSE	0.256763	0.000908337	NA	FALSE	NA	FALSE	NA	FALSE	NA	FALSE	-0.328617	0.0021027	-0.150703	0.0230666	NA	FALSE	NA	FALSE	NA	FALSE	NA	FALSE	NA	FALSE	NA	FALSE	4	2	0.0125292	0.259255
Mvp	0.642518	3.9619e-06	NA	FALSE	NA	FALSE	NA	FALSE	0.227809	0.00138375	NA	FALSE	NA	FALSE	NA	FALSE	0.338437	0.000761212	0.318948	0.0119511	NA	FALSE	NA	FALSE	NA	FALSE	NA	FALSE	NA	FALSE	NA	FALSE	NA	FALSE	NA	FALSE	NA	FALSE	NA	FALSE	NA	FALSE	NA	FALSE	4	0	0.0181585	1
Sh3kbp1	NA	FALSE	NA	FALSE	0.419008	0.0143506	0.590352	1.5044e-05	0.277922	0.00545978	NA	FALSE	0.438986	0.00539132	NA	FALSE	NA	FALSE	NA	FALSE	NA	FALSE	-1.42941	4.18021e-06	NA	FALSE	NA	FALSE	NA	FALSE	NA	FALSE	NA	FALSE	NA	FALSE	NA	FALSE	NA	FALSE	NA	FALSE	NA	FALSE	4	1	0.00815384	0.607906
P4ha1	NA	FALSE	NA	FALSE	NA	FALSE	0.68072	6.67568e-07	NA	FALSE	0.278805	0.0108364	0.869844	1.54543e-06	NA	FALSE	NA	FALSE	0.384747	0.00333266	NA	FALSE	-1.54009	4.61383e-06	NA	FALSE	-0.255615	0.0246568	NA	FALSE	NA	FALSE	NA	FALSE	NA	FALSE	NA	FALSE	NA	FALSE	NA	FALSE	NA	FALSE	4	2	0.0125292	0.259255
NA	NA	FALSE	NA	FALSE	0.988154	1.30404e-05	0.681364	3.00454e-05	NA	FALSE	NA	FALSE	0.198708	0.0468158	NA	FALSE	NA	FALSE	0.189679	0.0421754	NA	FALSE	-1.3327	4.8326e-06	-0.33879	0.0110768	-0.26178	0.0354	NA	FALSE	NA	FALSE	NA	FALSE	NA	FALSE	NA	FALSE	NA	FALSE	NA	FALSE	NA	FALSE	4	3	0.00815384	0.0513779
Ywhaq	NA	FALSE	NA	FALSE	0.988154	1.30404e-05	0.681364	3.00454e-05	NA	FALSE	NA	FALSE	0.198708	0.0468158	NA	FALSE	NA	FALSE	0.189679	0.0421754	NA	FALSE	-1.3327	4.8326e-06	-0.33879	0.0110768	-0.26178	0.0354	NA	FALSE	NA	FALSE	NA	FALSE	NA	FALSE	NA	FALSE	NA	FALSE	NA	FALSE	NA	FALSE	4	3	0.0125292	0.0681398
Rnf115	0.516774	4.84627e-06	NA	FALSE	0.776835	0.00223079	0.226754	0.00872259	NA	FALSE	NA	FALSE	0.364262	0.019527	NA	FALSE	NA	FALSE	NA	FALSE	NA	FALSE	NA	FALSE	NA	FALSE	NA	FALSE	NA	FALSE	NA	FALSE	NA	FALSE	NA	FALSE	NA	FALSE	NA	FALSE	NA	FALSE	NA	FALSE	4	0	0.00815384	1
Tmod3	NA	FALSE	NA	FALSE	0.247126	0.00856633	0.248298	0.0323763	NA	FALSE	NA	FALSE	0.186412	0.0255174	NA	FALSE	0.574352	0.00759048	NA	FALSE	NA	FALSE	-1.43465	5.09544e-06	NA	FALSE	NA	FALSE	NA	FALSE	NA	FALSE	NA	FALSE	NA	FALSE	NA	FALSE	NA	FALSE	NA	FALSE	NA	FALSE	4	1	0.0181585	0.681556
Isca1	NA	FALSE	0.218311	0.0137608	NA	FALSE	0.219257	0.00356111	0.40032	0.00811572	NA	FALSE	NA	FALSE	NA	FALSE	NA	FALSE	NA	FALSE	0.194575	0.0171716	-1.28824	5.28034e-06	NA	FALSE	NA	FALSE	NA	FALSE	NA	FALSE	NA	FALSE	NA	FALSE	NA	FALSE	NA	FALSE	NA	FALSE	NA	FALSE	4	1	0.0181585	0.681556
Amd1	0.654157	5.95654e-06	0.253829	0.00749781	NA	FALSE	0.522863	0.0133142	NA	FALSE	NA	FALSE	NA	FALSE	NA	FALSE	0.352832	0.0121774	NA	FALSE	NA	FALSE	NA	FALSE	NA	FALSE	-0.182853	0.0374933	NA	FALSE	NA	FALSE	NA	FALSE	NA	FALSE	NA	FALSE	NA	FALSE	NA	FALSE	NA	FALSE	4	1	0.0125292	0.646645
Mbd1	0.633751	6.98624e-06	NA	FALSE	0.198866	0.0384208	NA	FALSE	NA	FALSE	NA	FALSE	NA	FALSE	NA	FALSE	0.302034	0.00695486	0.541772	0.0138202	NA	FALSE	NA	FALSE	NA	FALSE	NA	FALSE	-0.490456	0.00170013	NA	FALSE	NA	FALSE	-0.738349	0.000289769	NA	FALSE	NA	FALSE	NA	FALSE	NA	FALSE	4	2	0.0125292	0.259255
Cdv3	0.790294	7.80969e-06	0.233238	0.000506507	NA	FALSE	NA	FALSE	NA	FALSE	NA	FALSE	0.31016	0.0273316	NA	FALSE	NA	FALSE	0.21269	0.0128277	NA	FALSE	NA	FALSE	NA	FALSE	NA	FALSE	NA	FALSE	NA	FALSE	NA	FALSE	NA	FALSE	NA	FALSE	NA	FALSE	NA	FALSE	NA	FALSE	4	0	0.0181585	1
Clic4	NA	FALSE	0.453964	4.43823e-06	0.272154	0.00907151	NA	FALSE	0.400046	0.000657659	0.187771	0.0369179	NA	FALSE	NA	FALSE	NA	FALSE	NA	FALSE	NA	FALSE	-0.856434	9.59756e-06	NA	FALSE	NA	FALSE	NA	FALSE	NA	FALSE	NA	FALSE	NA	FALSE	NA	FALSE	NA	FALSE	NA	FALSE	NA	FALSE	4	1	0.0181585	0.681556
Fyttd1	NA	FALSE	NA	FALSE	0.316145	0.00608047	NA	FALSE	0.340121	0.00452764	NA	FALSE	NA	FALSE	NA	FALSE	0.500307	0.0222553	NA	FALSE	0.348042	0.0178041	-1.14828	1.00006e-05	NA	FALSE	NA	FALSE	-0.461997	0.000277985	NA	FALSE	NA	FALSE	NA	FALSE	NA	FALSE	NA	FALSE	NA	FALSE	NA	FALSE	4	2	0.0181585	0.297529
Htatip2	0.670332	1.01444e-05	NA	FALSE	NA	FALSE	NA	FALSE	0.331388	0.00160775	NA	FALSE	NA	FALSE	NA	FALSE	0.324509	0.00106474	0.41043	0.000209104	NA	FALSE	NA	FALSE	NA	FALSE	NA	FALSE	NA	FALSE	NA	FALSE	NA	FALSE	NA	FALSE	NA	FALSE	NA	FALSE	NA	FALSE	-0.559077	0.000942651	4	1	0.0181585	0.681556
Abcb4	0.637767	1.49774e-05	0.289843	0.000164443	NA	FALSE	NA	FALSE	NA	FALSE	NA	FALSE	0.196495	0.00979163	NA	FALSE	0.288479	0.0364733	NA	FALSE	NA	FALSE	NA	FALSE	NA	FALSE	NA	FALSE	NA	FALSE	NA	FALSE	NA	FALSE	NA	FALSE	NA	FALSE	NA	FALSE	NA	FALSE	NA	FALSE	4	0	0.0181585	1
Trim54	0.790212	1.53221e-05	NA	FALSE	NA	FALSE	NA	FALSE	0.246994	0.0244543	NA	FALSE	NA	FALSE	0.237829	0.0356935	0.503171	0.00214451	NA	FALSE	NA	FALSE	NA	FALSE	NA	FALSE	NA	FALSE	NA	FALSE	NA	FALSE	NA	FALSE	NA	FALSE	NA	FALSE	NA	FALSE	NA	FALSE	NA	FALSE	4	0	0.00815384	1
Comt	0.956618	1.98386e-05	NA	FALSE	NA	FALSE	NA	FALSE	NA	FALSE	NA	FALSE	NA	FALSE	0.368504	0.0162938	0.397461	0.000660847	0.23712	0.00708675	NA	FALSE	NA	FALSE	NA	FALSE	NA	FALSE	NA	FALSE	-1.17258	8.73259e-06	NA	FALSE	-0.768942	0.000169564	NA	FALSE	NA	FALSE	NA	FALSE	NA	FALSE	4	2	0.0181585	0.297529
Gusb	NA	FALSE	0.209988	0.00791934	NA	FALSE	0.433791	3.79799e-05	NA	FALSE	NA	FALSE	NA	FALSE	0.350176	0.0154759	NA	FALSE	0.333761	0.0139869	NA	FALSE	-0.595138	2.03117e-05	NA	FALSE	NA	FALSE	NA	FALSE	NA	FALSE	NA	FALSE	NA	FALSE	NA	FALSE	NA	FALSE	NA	FALSE	-0.492453	0.000918469	4	2	0.0181585	0.297529
Nisch	0.443988	2.0873e-05	0.369817	0.000597729	0.253262	0.0333365	NA	FALSE	NA	FALSE	NA	FALSE	NA	FALSE	NA	FALSE	0.281824	0.0476465	NA	FALSE	NA	FALSE	NA	FALSE	NA	FALSE	-0.152843	0.0104286	-0.169792	0.0476807	NA	FALSE	NA	FALSE	NA	FALSE	NA	FALSE	NA	FALSE	NA	FALSE	NA	FALSE	4	2	0.0181585	0.297529
Smarca2	0.914141	2.2343e-05	0.27015	0.0328228	NA	FALSE	NA	FALSE	NA	FALSE	NA	FALSE	NA	FALSE	NA	FALSE	0.250248	0.0269496	NA	FALSE	0.272763	0.00433828	NA	FALSE	NA	FALSE	NA	FALSE	-0.265894	0.00513859	NA	FALSE	-0.270675	0.0137593	NA	FALSE	NA	FALSE	NA	FALSE	NA	FALSE	NA	FALSE	4	2	0.0181585	0.297529
Ttr	1.03274	2.40491e-05	NA	FALSE	NA	FALSE	NA	FALSE	0.106925	0.0390519	NA	FALSE	NA	FALSE	0.274676	0.0039273	0.778177	0.00133491	NA	FALSE	NA	FALSE	NA	FALSE	NA	FALSE	NA	FALSE	NA	FALSE	NA	FALSE	NA	FALSE	NA	FALSE	NA	FALSE	NA	FALSE	NA	FALSE	-0.214657	0.0305303	4	1	0.0181585	0.681556
Flt1	0.792017	2.405e-05	0.213919	0.0217772	NA	FALSE	NA	FALSE	NA	FALSE	NA	FALSE	0.38258	0.0375191	NA	FALSE	NA	FALSE	NA	FALSE	0.21586	0.0366772	NA	FALSE	NA	FALSE	NA	FALSE	-0.314907	0.00142141	NA	FALSE	-0.281013	0.00932906	NA	FALSE	NA	FALSE	NA	FALSE	NA	FALSE	NA	FALSE	4	2	0.0181585	0.297529
Ckap4	0.601291	2.56122e-05	NA	FALSE	0.444038	0.000478386	NA	FALSE	0.175738	0.0416314	NA	FALSE	0.244394	0.0112044	NA	FALSE	NA	FALSE	NA	FALSE	NA	FALSE	NA	FALSE	NA	FALSE	NA	FALSE	NA	FALSE	NA	FALSE	NA	FALSE	NA	FALSE	NA	FALSE	NA	FALSE	NA	FALSE	-0.261355	0.00621263	4	1	0.0181585	0.681556
Sdcbp	NA	FALSE	0.198482	0.0106171	0.299367	0.00395714	NA	FALSE	0.207029	0.0192103	NA	FALSE	NA	FALSE	NA	FALSE	NA	FALSE	0.310662	0.00176943	NA	FALSE	-0.438815	2.70203e-05	NA	FALSE	NA	FALSE	NA	FALSE	NA	FALSE	NA	FALSE	NA	FALSE	NA	FALSE	NA	FALSE	NA	FALSE	NA	FALSE	4	1	0.0181585	0.681556
Foxk2	0.577071	3.08026e-05	0.235288	0.000463622	NA	FALSE	0.150602	0.0328824	NA	FALSE	NA	FALSE	NA	FALSE	NA	FALSE	NA	FALSE	NA	FALSE	0.174598	0.043379	NA	FALSE	NA	FALSE	-0.17457	0.037246	NA	FALSE	NA	FALSE	NA	FALSE	NA	FALSE	NA	FALSE	NA	FALSE	NA	FALSE	NA	FALSE	4	1	0.0181585	0.681556
Pbxip1	0.761367	3.196e-05	NA	FALSE	NA	FALSE	NA	FALSE	0.188724	0.0111421	NA	FALSE	NA	FALSE	0.242003	0.00804278	0.325283	0.00437937	NA	FALSE	NA	FALSE	NA	FALSE	NA	FALSE	NA	FALSE	-0.179492	0.0442065	NA	FALSE	NA	FALSE	NA	FALSE	NA	FALSE	NA	FALSE	NA	FALSE	-0.257844	0.0310235	4	2	0.00815384	0.221032
Tmed7	NA	FALSE	0.491621	3.40009e-05	0.250976	0.0135193	0.252425	0.0279299	0.150313	0.0467984	NA	FALSE	NA	FALSE	NA	FALSE	NA	FALSE	NA	FALSE	NA	FALSE	-1.02655	3.23817e-05	NA	FALSE	NA	FALSE	NA	FALSE	NA	FALSE	NA	FALSE	NA	FALSE	NA	FALSE	NA	FALSE	NA	FALSE	NA	FALSE	4	1	0.0181585	0.681556
Mtap4	0.848488	3.27877e-05	0.163525	0.0299167	NA	FALSE	NA	FALSE	0.291672	0.00590146	NA	FALSE	NA	FALSE	NA	FALSE	NA	FALSE	0.35479	0.0150443	NA	FALSE	NA	FALSE	NA	FALSE	NA	FALSE	-0.188706	0.0297992	NA	FALSE	NA	FALSE	NA	FALSE	NA	FALSE	NA	FALSE	NA	FALSE	NA	FALSE	4	1	0.0181585	0.681556
Serpinh1	1.21275	3.37298e-05	NA	FALSE	NA	FALSE	0.514147	0.00425754	NA	FALSE	0.361399	0.0097149	1.49216	0.000220175	NA	FALSE	NA	FALSE	NA	FALSE	NA	FALSE	NA	FALSE	NA	FALSE	NA	FALSE	NA	FALSE	NA	FALSE	NA	FALSE	NA	FALSE	NA	FALSE	-0.378005	0.0058447	NA	FALSE	NA	FALSE	4	1	0.0181585	0.681556
Metap1	NA	FALSE	NA	FALSE	NA	FALSE	0.200523	0.00685123	0.141462	0.0461573	0.147719	0.0498528	NA	FALSE	NA	FALSE	NA	FALSE	NA	FALSE	0.227693	0.0291585	-0.685354	4.07272e-05	NA	FALSE	NA	FALSE	NA	FALSE	NA	FALSE	-0.189764	0.0237928	NA	FALSE	NA	FALSE	NA	FALSE	NA	FALSE	NA	FALSE	4	2	0.0181585	0.297529
Limch1	NA	FALSE	0.133167	0.0245728	NA	FALSE	0.211046	0.0282255	NA	FALSE	0.604294	0.00488602	0.437597	0.0108404	NA	FALSE	NA	FALSE	NA	FALSE	NA	FALSE	-0.928876	4.13706e-05	NA	FALSE	NA	FALSE	NA	FALSE	NA	FALSE	-0.338903	0.0142652	NA	FALSE	NA	FALSE	NA	FALSE	NA	FALSE	NA	FALSE	4	2	0.0181585	0.297529
Vamp2	0.594431	4.32291e-05	NA	FALSE	0.68631	4.09537e-05	NA	FALSE	0.183519	0.0435966	NA	FALSE	0.608402	0.0359649	NA	FALSE	NA	FALSE	NA	FALSE	NA	FALSE	NA	FALSE	-0.234251	0.0157479	NA	FALSE	NA	FALSE	NA	FALSE	NA	FALSE	NA	FALSE	NA	FALSE	NA	FALSE	-0.321226	0.0283778	-0.177429	0.0354064	4	3	0.0181585	0.087022
Ube2g2	NA	FALSE	NA	FALSE	NA	FALSE	NA	FALSE	NA	FALSE	NA	FALSE	NA	FALSE	0.147764	0.0437148	0.144726	0.0312905	0.159344	0.0323461	0.4305	0.00964275	-1.05719	4.37327e-05	NA	FALSE	NA	FALSE	-0.198174	0.0297703	NA	FALSE	NA	FALSE	NA	FALSE	NA	FALSE	NA	FALSE	NA	FALSE	NA	FALSE	4	2	0.00815384	0.221032
Sh3gl2	0.927981	4.73732e-05	NA	FALSE	NA	FALSE	NA	FALSE	0.155242	0.034462	0.244402	0.0138544	0.220512	0.0160598	NA	FALSE	NA	FALSE	NA	FALSE	NA	FALSE	NA	FALSE	NA	FALSE	NA	FALSE	NA	FALSE	NA	FALSE	-0.204082	0.0236381	NA	FALSE	NA	FALSE	NA	FALSE	NA	FALSE	NA	FALSE	4	1	0.0181585	0.681556
Syk	0.642273	4.87057e-05	NA	FALSE	0.187165	0.0138395	0.24327	0.00183568	NA	FALSE	NA	FALSE	NA	FALSE	NA	FALSE	NA	FALSE	0.241457	0.00210215	NA	FALSE	NA	FALSE	NA	FALSE	NA	FALSE	NA	FALSE	NA	FALSE	NA	FALSE	NA	FALSE	NA	FALSE	NA	FALSE	NA	FALSE	-0.631486	0.00306472	4	1	0.0181585	0.681556
Atp6v0b	0.489774	5.14435e-05	NA	FALSE	NA	FALSE	0.436729	7.20303e-05	0.187321	0.00714327	NA	FALSE	0.212386	0.00887605	NA	FALSE	NA	FALSE	NA	FALSE	NA	FALSE	NA	FALSE	-0.163163	0.0174715	NA	FALSE	NA	FALSE	NA	FALSE	NA	FALSE	NA	FALSE	NA	FALSE	NA	FALSE	NA	FALSE	NA	FALSE	4	1	0.0125292	0.646645
Ddit3	0.492602	5.1953e-05	NA	FALSE	NA	FALSE	0.374531	5.30622e-05	NA	FALSE	NA	FALSE	0.595183	0.000324173	NA	FALSE	NA	FALSE	0.302682	0.0108425	NA	FALSE	NA	FALSE	NA	FALSE	NA	FALSE	NA	FALSE	NA	FALSE	NA	FALSE	NA	FALSE	NA	FALSE	NA	FALSE	NA	FALSE	-0.333143	0.0054223	4	1	0.0181585	0.681556
Smg5	0.381684	5.21432e-05	NA	FALSE	NA	FALSE	0.3099	0.000144742	NA	FALSE	NA	FALSE	0.245694	0.00709328	NA	FALSE	NA	FALSE	NA	FALSE	0.297027	0.0142337	NA	FALSE	NA	FALSE	NA	FALSE	NA	FALSE	NA	FALSE	NA	FALSE	NA	FALSE	NA	FALSE	-0.152594	0.0359888	NA	FALSE	NA	FALSE	4	1	0.0181585	0.681556
Pkia	NA	FALSE	0.296305	0.00272179	NA	FALSE	0.217232	0.0447526	0.39474	0.0418856	NA	FALSE	NA	FALSE	NA	FALSE	NA	FALSE	NA	FALSE	0.305908	0.0271296	-1.25381	6.60809e-05	NA	FALSE	NA	FALSE	NA	FALSE	NA	FALSE	NA	FALSE	NA	FALSE	NA	FALSE	NA	FALSE	NA	FALSE	NA	FALSE	4	1	0.0181585	0.681556
Gpm6b	NA	FALSE	NA	FALSE	NA	FALSE	0.329223	0.00227055	NA	FALSE	NA	FALSE	NA	FALSE	0.265776	0.0364968	0.35046	0.0334581	0.324988	0.00411332	NA	FALSE	-0.890808	7.87534e-05	NA	FALSE	NA	FALSE	NA	FALSE	NA	FALSE	NA	FALSE	NA	FALSE	NA	FALSE	NA	FALSE	NA	FALSE	-0.344997	0.0149027	4	2	0.0181585	0.297529
Insig2	NA	FALSE	NA	FALSE	NA	FALSE	0.171096	0.036657	0.457076	0.00172661	NA	FALSE	NA	FALSE	NA	FALSE	0.194398	0.0258222	0.348821	0.0492071	NA	FALSE	-0.725889	8.18591e-05	NA	FALSE	NA	FALSE	NA	FALSE	NA	FALSE	NA	FALSE	NA	FALSE	NA	FALSE	NA	FALSE	NA	FALSE	NA	FALSE	4	1	0.00815384	0.607906
Stx2	0.425676	8.60634e-05	NA	FALSE	NA	FALSE	0.190942	0.0322387	NA	FALSE	NA	FALSE	0.197841	0.0164799	NA	FALSE	NA	FALSE	NA	FALSE	0.192353	0.0452927	NA	FALSE	NA	FALSE	NA	FALSE	NA	FALSE	NA	FALSE	NA	FALSE	NA	FALSE	NA	FALSE	NA	FALSE	NA	FALSE	NA	FALSE	4	0	0.0181585	1
Dnajb2	0.619017	8.839e-05	NA	FALSE	0.323602	0.00723521	NA	FALSE	0.198408	0.00936553	0.331573	0.0222036	NA	FALSE	NA	FALSE	NA	FALSE	NA	FALSE	NA	FALSE	NA	FALSE	NA	FALSE	NA	FALSE	NA	FALSE	NA	FALSE	NA	FALSE	NA	FALSE	-0.264017	0.0206523	NA	FALSE	NA	FALSE	NA	FALSE	4	1	0.0181585	0.681556
Smyd1	NA	FALSE	0.134227	0.0404329	NA	FALSE	NA	FALSE	0.495839	0.000483802	NA	FALSE	0.457154	0.00663268	NA	FALSE	NA	FALSE	NA	FALSE	0.367508	0.00712152	-1.30874	8.98662e-05	NA	FALSE	NA	FALSE	NA	FALSE	NA	FALSE	NA	FALSE	NA	FALSE	NA	FALSE	NA	FALSE	NA	FALSE	NA	FALSE	4	1	0.0181585	0.681556
Hif1a	NA	FALSE	NA	FALSE	0.439631	0.00753926	0.181598	0.0113754	NA	FALSE	NA	FALSE	0.29924	0.0100765	NA	FALSE	NA	FALSE	NA	FALSE	0.245554	0.00467981	-0.538185	9.10482e-05	NA	FALSE	NA	FALSE	NA	FALSE	NA	FALSE	NA	FALSE	NA	FALSE	NA	FALSE	NA	FALSE	NA	FALSE	NA	FALSE	4	1	0.0181585	0.681556
Mapk9	NA	FALSE	0.122901	0.0280867	NA	FALSE	0.20105	0.0123757	0.20255	0.0433346	NA	FALSE	NA	FALSE	NA	FALSE	NA	FALSE	NA	FALSE	0.346657	0.0266183	-0.48367	9.34958e-05	NA	FALSE	NA	FALSE	NA	FALSE	NA	FALSE	-0.295354	0.0108908	NA	FALSE	NA	FALSE	-0.174273	0.0268968	NA	FALSE	NA	FALSE	4	3	0.0181585	0.087022
Serpinf1	NA	FALSE	NA	FALSE	0.34743	0.00218048	NA	FALSE	NA	FALSE	NA	FALSE	0.605764	0.0146091	NA	FALSE	0.326644	0.0392816	0.537431	0.000333854	NA	FALSE	-1.03101	9.58071e-05	-0.204437	0.0147526	NA	FALSE	NA	FALSE	NA	FALSE	NA	FALSE	NA	FALSE	NA	FALSE	NA	FALSE	NA	FALSE	NA	FALSE	4	2	0.0125292	0.259255
Atxn2	0.408336	0.000104839	0.462676	0.000130829	NA	FALSE	0.459951	0.000342337	NA	FALSE	0.309107	0.00715877	NA	FALSE	NA	FALSE	NA	FALSE	NA	FALSE	NA	FALSE	NA	FALSE	NA	FALSE	-0.19984	0.0179138	NA	FALSE	NA	FALSE	-0.201732	0.017083	NA	FALSE	NA	FALSE	NA	FALSE	NA	FALSE	NA	FALSE	4	2	0.0181585	0.297529
Gm20559	0.392639	0.000107793	NA	FALSE	NA	FALSE	0.242267	0.000807249	NA	FALSE	NA	FALSE	NA	FALSE	NA	FALSE	0.195313	0.0398775	0.244692	0.0385045	NA	FALSE	NA	FALSE	NA	FALSE	NA	FALSE	NA	FALSE	NA	FALSE	NA	FALSE	NA	FALSE	NA	FALSE	NA	FALSE	NA	FALSE	NA	FALSE	4	0	0.00491497	1
Tuba4a	NA	FALSE	0.243947	0.0113717	0.345179	0.00575233	1.17795	0.000678595	NA	FALSE	NA	FALSE	0.951672	2.9798e-05	NA	FALSE	NA	FALSE	NA	FALSE	NA	FALSE	-0.556183	0.000114835	NA	FALSE	NA	FALSE	NA	FALSE	NA	FALSE	NA	FALSE	NA	FALSE	NA	FALSE	NA	FALSE	-0.285688	0.000740393	NA	FALSE	4	2	0.0125292	0.259255
Plekho1	0.511806	0.000115718	NA	FALSE	0.278533	0.00358503	0.251923	0.0238909	NA	FALSE	NA	FALSE	0.522221	0.00144108	NA	FALSE	NA	FALSE	NA	FALSE	NA	FALSE	NA	FALSE	NA	FALSE	NA	FALSE	NA	FALSE	NA	FALSE	NA	FALSE	NA	FALSE	NA	FALSE	NA	FALSE	NA	FALSE	NA	FALSE	4	0	0.0181585	1
Slc38a3	0.736106	0.000116044	NA	FALSE	NA	FALSE	0.187987	0.0164309	NA	FALSE	NA	FALSE	0.386179	0.0145256	NA	FALSE	NA	FALSE	NA	FALSE	0.539792	0.000498592	NA	FALSE	NA	FALSE	NA	FALSE	NA	FALSE	NA	FALSE	NA	FALSE	NA	FALSE	NA	FALSE	NA	FALSE	-0.219973	0.0121025	NA	FALSE	4	1	0.00815384	0.607906
Tmbim1	0.795783	0.000117489	NA	FALSE	0.275905	0.0108912	NA	FALSE	NA	FALSE	NA	FALSE	NA	FALSE	NA	FALSE	0.477499	0.00131449	0.433271	0.0040662	NA	FALSE	NA	FALSE	NA	FALSE	NA	FALSE	-0.256019	0.0138586	NA	FALSE	NA	FALSE	NA	FALSE	NA	FALSE	NA	FALSE	NA	FALSE	-0.438863	0.010263	4	2	0.0181585	0.297529
Atp6v0a1	NA	FALSE	0.309954	0.0110918	NA	FALSE	0.287498	0.000454539	0.201955	0.0197606	NA	FALSE	0.591163	0.00213031	NA	FALSE	NA	FALSE	NA	FALSE	NA	FALSE	-0.904717	0.000121945	NA	FALSE	NA	FALSE	NA	FALSE	NA	FALSE	NA	FALSE	NA	FALSE	NA	FALSE	NA	FALSE	-0.177992	0.0449012	NA	FALSE	4	2	0.0125292	0.259255
Ywhag	NA	FALSE	0.292833	0.00207079	NA	FALSE	NA	FALSE	0.304456	0.01141	NA	FALSE	0.364553	0.0154084	NA	FALSE	0.244694	0.0223371	NA	FALSE	NA	FALSE	-1.36073	0.000132265	NA	FALSE	NA	FALSE	NA	FALSE	NA	FALSE	NA	FALSE	NA	FALSE	NA	FALSE	NA	FALSE	NA	FALSE	NA	FALSE	4	1	0.0181585	0.681556
Eif3a	0.569159	0.000138727	0.196551	0.0285835	NA	FALSE	NA	FALSE	0.191098	0.00429626	NA	FALSE	NA	FALSE	NA	FALSE	0.245858	0.0124758	NA	FALSE	NA	FALSE	NA	FALSE	NA	FALSE	NA	FALSE	-0.210271	0.00181649	NA	FALSE	-0.391901	0.0361332	NA	FALSE	NA	FALSE	NA	FALSE	NA	FALSE	NA	FALSE	4	2	0.0181585	0.297529
Ube2d3	NA	FALSE	0.342834	0.000291276	NA	FALSE	0.336663	0.0342509	0.197196	0.0136523	NA	FALSE	NA	FALSE	NA	FALSE	NA	FALSE	0.184295	0.0328841	NA	FALSE	-0.580866	0.000139111	NA	FALSE	NA	FALSE	NA	FALSE	NA	FALSE	NA	FALSE	NA	FALSE	NA	FALSE	NA	FALSE	NA	FALSE	NA	FALSE	4	1	0.0125292	0.646645
Lect1	1.1374	0.000144244	NA	FALSE	0.336034	0.00216509	NA	FALSE	0.145435	0.0230127	NA	FALSE	NA	FALSE	NA	FALSE	NA	FALSE	0.545086	0.014011	NA	FALSE	NA	FALSE	NA	FALSE	NA	FALSE	NA	FALSE	NA	FALSE	NA	FALSE	NA	FALSE	NA	FALSE	NA	FALSE	NA	FALSE	NA	FALSE	4	0	0.00815384	1
Spnb2	0.88823	0.000150491	0.186436	0.0104661	0.645577	0.00362627	NA	FALSE	NA	FALSE	NA	FALSE	NA	FALSE	NA	FALSE	0.514693	0.0135181	NA	FALSE	NA	FALSE	NA	FALSE	NA	FALSE	NA	FALSE	-0.445737	0.00177679	NA	FALSE	NA	FALSE	NA	FALSE	-0.236207	0.030723	NA	FALSE	-0.301912	0.00813818	NA	FALSE	4	3	0.0181585	0.087022
Dlst	0.50028	0.000155511	0.214925	0.0355645	NA	FALSE	0.393362	0.00121612	0.152166	0.0148093	NA	FALSE	NA	FALSE	NA	FALSE	NA	FALSE	NA	FALSE	NA	FALSE	NA	FALSE	NA	FALSE	NA	FALSE	NA	FALSE	NA	FALSE	NA	FALSE	NA	FALSE	NA	FALSE	NA	FALSE	NA	FALSE	NA	FALSE	4	0	0.0181585	1
Irx4	0.618908	0.000157585	NA	FALSE	NA	FALSE	0.314903	0.00782009	0.320934	0.0026289	NA	FALSE	0.426066	0.00370865	NA	FALSE	NA	FALSE	NA	FALSE	NA	FALSE	NA	FALSE	NA	FALSE	NA	FALSE	NA	FALSE	NA	FALSE	NA	FALSE	NA	FALSE	NA	FALSE	NA	FALSE	-0.358817	0.00350941	-0.434678	0.000118905	4	2	0.00815384	0.221032
Ankrd17	0.371116	0.000161924	NA	FALSE	NA	FALSE	NA	FALSE	0.161715	0.0239145	NA	FALSE	NA	FALSE	NA	FALSE	0.39708	0.00396056	NA	FALSE	0.224089	0.00479165	NA	FALSE	NA	FALSE	NA	FALSE	NA	FALSE	-0.147962	0.0150275	-0.41089	0.00144044	NA	FALSE	NA	FALSE	NA	FALSE	NA	FALSE	NA	FALSE	4	2	0.0181585	0.297529
Atxn10	0.362881	0.000166884	0.425574	3.60626e-05	0.64925	0.00963119	NA	FALSE	NA	FALSE	NA	FALSE	NA	FALSE	NA	FALSE	0.127609	0.0380411	NA	FALSE	NA	FALSE	NA	FALSE	NA	FALSE	NA	FALSE	NA	FALSE	NA	FALSE	NA	FALSE	NA	FALSE	NA	FALSE	NA	FALSE	NA	FALSE	NA	FALSE	4	0	0.0181585	1
Bambi	0.815376	0.000172332	NA	FALSE	NA	FALSE	0.430872	3.52379e-05	NA	FALSE	NA	FALSE	0.474969	0.0134796	NA	FALSE	0.34124	0.0288099	NA	FALSE	NA	FALSE	NA	FALSE	NA	FALSE	NA	FALSE	NA	FALSE	NA	FALSE	NA	FALSE	NA	FALSE	NA	FALSE	NA	FALSE	NA	FALSE	NA	FALSE	4	0	0.00815384	1
Phka1	0.689519	0.000175453	0.317272	0.0105543	NA	FALSE	0.251661	0.022215	0.622782	0.000225237	NA	FALSE	NA	FALSE	NA	FALSE	NA	FALSE	NA	FALSE	NA	FALSE	NA	FALSE	NA	FALSE	NA	FALSE	NA	FALSE	NA	FALSE	NA	FALSE	NA	FALSE	NA	FALSE	NA	FALSE	NA	FALSE	NA	FALSE	4	0	0.0181585	1
Itgb5	0.555138	0.00018004	NA	FALSE	0.610932	0.00352203	NA	FALSE	NA	FALSE	NA	FALSE	NA	FALSE	NA	FALSE	0.467746	0.00967998	0.381113	0.00355599	NA	FALSE	NA	FALSE	NA	FALSE	NA	FALSE	-0.345195	0.000213194	NA	FALSE	NA	FALSE	NA	FALSE	NA	FALSE	NA	FALSE	NA	FALSE	NA	FALSE	4	1	0.0181585	0.681556
Efhd2	0.575316	0.000194378	NA	FALSE	NA	FALSE	NA	FALSE	NA	FALSE	NA	FALSE	NA	FALSE	0.313923	0.0093168	0.264417	0.0497145	0.425737	7.2491e-05	NA	FALSE	NA	FALSE	-0.197149	0.0104901	NA	FALSE	-0.181994	0.0152812	NA	FALSE	NA	FALSE	-0.491902	0.000446662	NA	FALSE	NA	FALSE	NA	FALSE	-0.6762	0.00180391	4	4	0.0181585	0.0177872
Rnf13	NA	FALSE	0.346112	0.000553137	NA	FALSE	NA	FALSE	0.346802	0.0050076	NA	FALSE	NA	FALSE	NA	FALSE	0.30328	0.00357151	0.334245	0.0119283	NA	FALSE	-1.11208	0.000194598	NA	FALSE	NA	FALSE	NA	FALSE	NA	FALSE	NA	FALSE	NA	FALSE	NA	FALSE	NA	FALSE	NA	FALSE	NA	FALSE	4	1	0.0125292	0.646645
Vegfa	NA	FALSE	NA	FALSE	NA	FALSE	0.376244	0.00123783	NA	FALSE	0.409512	0.0120475	0.839561	2.28577e-06	NA	FALSE	NA	FALSE	NA	FALSE	0.360753	0.0163956	-0.982218	0.000206112	NA	FALSE	NA	FALSE	NA	FALSE	NA	FALSE	NA	FALSE	NA	FALSE	NA	FALSE	NA	FALSE	NA	FALSE	NA	FALSE	4	1	0.0181585	0.681556
Cyp4b1	0.51787	0.000212658	0.33376	0.00214706	NA	FALSE	NA	FALSE	NA	FALSE	NA	FALSE	NA	FALSE	0.382592	0.00591355	0.410421	0.021428	NA	FALSE	NA	FALSE	NA	FALSE	NA	FALSE	NA	FALSE	NA	FALSE	NA	FALSE	NA	FALSE	-0.225933	0.0481221	NA	FALSE	NA	FALSE	NA	FALSE	NA	FALSE	4	1	0.0181585	0.681556
Jun	0.479417	0.000215749	NA	FALSE	NA	FALSE	NA	FALSE	0.403031	0.0030033	NA	FALSE	0.504701	0.0490503	NA	FALSE	0.346685	0.0232035	NA	FALSE	NA	FALSE	NA	FALSE	NA	FALSE	NA	FALSE	NA	FALSE	NA	FALSE	NA	FALSE	NA	FALSE	NA	FALSE	NA	FALSE	NA	FALSE	-0.226479	0.0149251	4	1	0.0181585	0.681556
Slc12a7	NA	FALSE	0.47866	4.3225e-05	NA	FALSE	0.404779	4.07772e-05	0.338372	0.00339157	NA	FALSE	0.991826	0.00111998	NA	FALSE	NA	FALSE	NA	FALSE	NA	FALSE	-0.776748	0.000217043	NA	FALSE	NA	FALSE	NA	FALSE	NA	FALSE	NA	FALSE	NA	FALSE	NA	FALSE	NA	FALSE	NA	FALSE	NA	FALSE	4	1	0.0181585	0.681556
Ube2l3	NA	FALSE	0.155981	0.00771739	0.174693	0.0476805	NA	FALSE	NA	FALSE	NA	FALSE	0.220366	0.00593521	NA	FALSE	NA	FALSE	0.255292	0.0247379	NA	FALSE	-0.556135	0.000225129	NA	FALSE	NA	FALSE	NA	FALSE	NA	FALSE	NA	FALSE	NA	FALSE	NA	FALSE	NA	FALSE	NA	FALSE	NA	FALSE	4	1	0.0125292	0.646645
Hnrpdl	NA	FALSE	NA	FALSE	0.356819	0.0346554	NA	FALSE	0.322486	0.0383569	0.197386	0.0464816	NA	FALSE	NA	FALSE	NA	FALSE	0.233163	0.0215018	NA	FALSE	-0.882165	0.000225399	-0.447704	0.0130782	NA	FALSE	NA	FALSE	NA	FALSE	NA	FALSE	-0.622925	0.00623899	NA	FALSE	NA	FALSE	NA	FALSE	NA	FALSE	4	3	0.0181585	0.087022
Zkscan3	0.648057	0.000226323	NA	FALSE	NA	FALSE	0.335983	0.0102518	NA	FALSE	NA	FALSE	NA	FALSE	NA	FALSE	0.187406	0.0377726	NA	FALSE	0.308325	0.0236811	NA	FALSE	-0.203613	0.00372119	-0.235384	0.0132289	NA	FALSE	NA	FALSE	NA	FALSE	NA	FALSE	NA	FALSE	NA	FALSE	NA	FALSE	NA	FALSE	4	2	0.0181585	0.297529
Ankrd10	0.556651	0.000228974	NA	FALSE	0.439314	0.0147577	0.438688	0.00388498	NA	FALSE	NA	FALSE	NA	FALSE	NA	FALSE	NA	FALSE	NA	FALSE	0.238792	0.0184696	NA	FALSE	NA	FALSE	NA	FALSE	NA	FALSE	NA	FALSE	NA	FALSE	NA	FALSE	NA	FALSE	NA	FALSE	NA	FALSE	NA	FALSE	4	0	0.0181585	1
Gstm1	0.460564	0.000232013	0.167355	0.0102237	NA	FALSE	NA	FALSE	NA	FALSE	NA	FALSE	NA	FALSE	0.271018	0.00353995	0.194944	0.022412	NA	FALSE	NA	FALSE	NA	FALSE	NA	FALSE	NA	FALSE	-0.432953	2.05487e-05	-0.228525	0.0213401	NA	FALSE	NA	FALSE	NA	FALSE	NA	FALSE	NA	FALSE	NA	FALSE	4	2	0.0125292	0.259255
Nqo1	0.875458	0.00023474	0.517384	7.00437e-06	NA	FALSE	NA	FALSE	NA	FALSE	NA	FALSE	0.445144	0.000297516	NA	FALSE	NA	FALSE	0.29662	0.0290705	NA	FALSE	NA	FALSE	NA	FALSE	NA	FALSE	NA	FALSE	NA	FALSE	NA	FALSE	NA	FALSE	NA	FALSE	NA	FALSE	NA	FALSE	-0.297276	0.00182689	4	1	0.0181585	0.681556
Tmx2	NA	FALSE	0.217454	0.0415315	NA	FALSE	0.287345	0.00188951	NA	FALSE	0.546669	0.00742836	0.538502	0.0222433	NA	FALSE	NA	FALSE	NA	FALSE	NA	FALSE	-0.778623	0.000251423	NA	FALSE	NA	FALSE	NA	FALSE	NA	FALSE	NA	FALSE	NA	FALSE	NA	FALSE	NA	FALSE	-0.316763	0.00730335	NA	FALSE	4	2	0.0181585	0.297529
Grina	0.565828	0.000255614	NA	FALSE	0.62181	0.0231871	NA	FALSE	0.215917	0.0138039	NA	FALSE	NA	FALSE	NA	FALSE	0.280066	0.00486457	NA	FALSE	NA	FALSE	NA	FALSE	NA	FALSE	NA	FALSE	NA	FALSE	NA	FALSE	NA	FALSE	NA	FALSE	NA	FALSE	NA	FALSE	NA	FALSE	NA	FALSE	4	0	0.0181585	1
Rbpms	0.377844	0.000258368	NA	FALSE	0.574528	0.00495964	NA	FALSE	0.527066	0.00145325	NA	FALSE	NA	FALSE	NA	FALSE	0.311483	0.0387751	NA	FALSE	NA	FALSE	NA	FALSE	NA	FALSE	NA	FALSE	-0.360699	0.00130732	NA	FALSE	NA	FALSE	NA	FALSE	NA	FALSE	NA	FALSE	NA	FALSE	NA	FALSE	4	1	0.0181585	0.681556
Snx5	NA	FALSE	NA	FALSE	0.185236	0.0191159	0.158187	0.0101388	NA	FALSE	NA	FALSE	0.217187	0.0270381	NA	FALSE	NA	FALSE	0.486124	0.00272184	NA	FALSE	-0.852622	0.000260482	-0.150866	0.0164294	NA	FALSE	NA	FALSE	NA	FALSE	NA	FALSE	NA	FALSE	NA	FALSE	NA	FALSE	NA	FALSE	NA	FALSE	4	2	0.0181585	0.297529
Ddrgk1	0.350022	0.000264115	0.180394	0.00469271	NA	FALSE	NA	FALSE	0.260518	0.00804644	NA	FALSE	NA	FALSE	NA	FALSE	0.414096	0.000428208	NA	FALSE	NA	FALSE	NA	FALSE	NA	FALSE	NA	FALSE	-0.320629	0.0038074	NA	FALSE	NA	FALSE	NA	FALSE	NA	FALSE	NA	FALSE	NA	FALSE	NA	FALSE	4	1	0.0181585	0.681556
Carhsp1	NA	FALSE	0.110623	0.021282	NA	FALSE	NA	FALSE	NA	FALSE	NA	FALSE	0.189221	0.0404904	0.266357	0.0437128	NA	FALSE	0.267517	0.00883077	NA	FALSE	-0.727387	0.000269192	NA	FALSE	NA	FALSE	NA	FALSE	NA	FALSE	NA	FALSE	NA	FALSE	NA	FALSE	NA	FALSE	NA	FALSE	-0.268247	0.0476927	4	2	0.0181585	0.297529
Vcam1	NA	FALSE	NA	FALSE	0.896291	0.0026587	0.574738	0.00196138	NA	FALSE	NA	FALSE	NA	FALSE	0.611497	0.00249495	NA	FALSE	0.880504	6.08116e-05	NA	FALSE	-0.582038	0.00027633	NA	FALSE	NA	FALSE	NA	FALSE	NA	FALSE	NA	FALSE	NA	FALSE	NA	FALSE	NA	FALSE	NA	FALSE	-0.708828	0.00233819	4	2	0.0181585	0.297529
Etv5	0.685847	0.000277477	NA	FALSE	NA	FALSE	NA	FALSE	NA	FALSE	NA	FALSE	0.376809	0.00334149	0.481552	0.00289374	NA	FALSE	0.306247	0.00659787	NA	FALSE	NA	FALSE	NA	FALSE	NA	FALSE	NA	FALSE	NA	FALSE	NA	FALSE	NA	FALSE	NA	FALSE	NA	FALSE	NA	FALSE	NA	FALSE	4	0	0.00491497	1
Podxl	0.671414	0.000290612	NA	FALSE	NA	FALSE	0.178248	0.00782663	0.234674	0.0286886	NA	FALSE	0.728999	0.00153113	NA	FALSE	NA	FALSE	NA	FALSE	NA	FALSE	NA	FALSE	NA	FALSE	NA	FALSE	NA	FALSE	NA	FALSE	NA	FALSE	NA	FALSE	NA	FALSE	NA	FALSE	-0.200672	0.0398551	NA	FALSE	4	1	0.0181585	0.681556
Nf2	NA	FALSE	0.137116	0.0276837	NA	FALSE	0.1669	0.0462614	0.170528	0.033946	NA	FALSE	0.311782	0.0101218	NA	FALSE	NA	FALSE	NA	FALSE	NA	FALSE	-0.586176	0.000302514	NA	FALSE	NA	FALSE	NA	FALSE	NA	FALSE	NA	FALSE	NA	FALSE	NA	FALSE	NA	FALSE	NA	FALSE	NA	FALSE	4	1	0.0181585	0.681556
Cct4	0.501449	0.000314817	0.221572	0.00192353	0.999908	0.000211046	NA	FALSE	NA	FALSE	NA	FALSE	NA	FALSE	NA	FALSE	NA	FALSE	NA	FALSE	0.144745	0.0373918	NA	FALSE	NA	FALSE	-0.217496	0.00214239	NA	FALSE	NA	FALSE	NA	FALSE	NA	FALSE	NA	FALSE	NA	FALSE	-0.17402	0.0287358	NA	FALSE	4	2	0.0181585	0.297529
Sspn	NA	FALSE	0.194365	0.0381772	NA	FALSE	NA	FALSE	NA	FALSE	NA	FALSE	0.561589	0.000178259	NA	FALSE	0.284732	0.00348242	NA	FALSE	0.473553	0.000273747	-1.24771	0.000321791	NA	FALSE	NA	FALSE	NA	FALSE	NA	FALSE	NA	FALSE	NA	FALSE	-0.367202	0.0267105	NA	FALSE	-0.467763	4.17427e-05	NA	FALSE	4	3	0.0181585	0.087022
Akt1	NA	FALSE	NA	FALSE	0.401459	0.000821722	0.271508	0.00411667	0.675081	1.08275e-06	NA	FALSE	1.01393	0.033978	NA	FALSE	NA	FALSE	NA	FALSE	NA	FALSE	-0.755655	0.000341846	NA	FALSE	NA	FALSE	NA	FALSE	NA	FALSE	NA	FALSE	NA	FALSE	NA	FALSE	NA	FALSE	-0.22407	0.00833346	NA	FALSE	4	2	0.0125292	0.259255
Ptpn21	0.489312	0.000394055	NA	FALSE	0.275819	0.00782079	NA	FALSE	NA	FALSE	NA	FALSE	0.124929	0.048828	NA	FALSE	NA	FALSE	NA	FALSE	0.246958	0.0390208	NA	FALSE	NA	FALSE	NA	FALSE	NA	FALSE	NA	FALSE	NA	FALSE	NA	FALSE	-0.178018	0.0374931	NA	FALSE	-0.202586	0.0205246	NA	FALSE	4	2	0.0181585	0.297529
St3gal5	0.66412	0.000397674	NA	FALSE	0.286788	0.0018215	NA	FALSE	0.400263	0.00043475	0.158306	0.02191	NA	FALSE	NA	FALSE	NA	FALSE	NA	FALSE	NA	FALSE	NA	FALSE	NA	FALSE	NA	FALSE	NA	FALSE	NA	FALSE	NA	FALSE	NA	FALSE	NA	FALSE	NA	FALSE	NA	FALSE	NA	FALSE	4	0	0.0181585	1
Slc2a4	NA	FALSE	0.220803	0.0100375	NA	FALSE	NA	FALSE	0.337181	0.000713014	0.424449	0.00557093	0.668017	0.000456361	NA	FALSE	NA	FALSE	NA	FALSE	NA	FALSE	-0.966907	0.000414724	NA	FALSE	NA	FALSE	NA	FALSE	NA	FALSE	NA	FALSE	NA	FALSE	NA	FALSE	NA	FALSE	-0.212952	0.00972656	NA	FALSE	4	2	0.0125292	0.259255
Sprr1a	0.336604	0.00042368	NA	FALSE	NA	FALSE	NA	FALSE	NA	FALSE	NA	FALSE	NA	FALSE	0.214825	0.00638107	0.21637	0.0497442	0.787982	5.87348e-05	NA	FALSE	NA	FALSE	NA	FALSE	NA	FALSE	NA	FALSE	NA	FALSE	NA	FALSE	NA	FALSE	NA	FALSE	NA	FALSE	NA	FALSE	-0.241681	0.0118998	4	1	0.0181585	0.681556
Gaa	0.610876	0.000481477	0.12096	0.0178095	NA	FALSE	NA	FALSE	0.168289	0.0170284	NA	FALSE	NA	FALSE	NA	FALSE	0.199809	0.0127332	NA	FALSE	NA	FALSE	NA	FALSE	NA	FALSE	NA	FALSE	NA	FALSE	NA	FALSE	NA	FALSE	NA	FALSE	NA	FALSE	NA	FALSE	NA	FALSE	NA	FALSE	4	0	0.0125292	1
Anxa4	0.353437	0.000587865	NA	FALSE	0.269734	0.0233383	NA	FALSE	NA	FALSE	NA	FALSE	NA	FALSE	0.190333	0.0104286	NA	FALSE	0.248361	0.0231411	NA	FALSE	NA	FALSE	NA	FALSE	NA	FALSE	NA	FALSE	NA	FALSE	NA	FALSE	NA	FALSE	NA	FALSE	NA	FALSE	NA	FALSE	NA	FALSE	4	0	0.0181585	1
Cst6	0.41984	0.00059624	NA	FALSE	NA	FALSE	0.24148	0.0103176	NA	FALSE	NA	FALSE	0.171937	0.0369172	NA	FALSE	0.32802	0.001321	NA	FALSE	NA	FALSE	NA	FALSE	NA	FALSE	NA	FALSE	NA	FALSE	NA	FALSE	NA	FALSE	NA	FALSE	NA	FALSE	NA	FALSE	NA	FALSE	NA	FALSE	4	0	0.00815384	1
Ctnnal1	1.03604	0.000601235	NA	FALSE	NA	FALSE	NA	FALSE	0.322321	0.00284118	NA	FALSE	NA	FALSE	NA	FALSE	NA	FALSE	0.277713	0.00996888	0.481916	0.00787658	NA	FALSE	NA	FALSE	NA	FALSE	NA	FALSE	NA	FALSE	NA	FALSE	NA	FALSE	NA	FALSE	NA	FALSE	NA	FALSE	NA	FALSE	4	0	0.0181585	1
Trak1	NA	FALSE	0.147795	0.0158469	NA	FALSE	NA	FALSE	NA	FALSE	0.22325	0.0106602	0.445568	0.00356805	NA	FALSE	NA	FALSE	NA	FALSE	0.495251	0.00472352	-1.15331	0.000602983	NA	FALSE	NA	FALSE	-0.178846	0.0091653	NA	FALSE	NA	FALSE	NA	FALSE	-0.379074	0.0391925	-0.26286	0.0223982	-0.290451	0.00161663	NA	FALSE	4	5	0.0181585	0.00260657
Gpr137b	NA	FALSE	NA	FALSE	0.492796	0.00651018	0.33759	0.000215517	NA	FALSE	NA	FALSE	0.325618	0.00299791	NA	FALSE	0.23182	0.0153341	NA	FALSE	NA	FALSE	-0.712964	0.000640796	NA	FALSE	NA	FALSE	NA	FALSE	NA	FALSE	NA	FALSE	NA	FALSE	NA	FALSE	NA	FALSE	NA	FALSE	-0.292286	0.0208552	4	2	0.0181585	0.297529
Cnot7	NA	FALSE	NA	FALSE	0.511443	0.00190496	0.376103	0.00469123	0.25268	0.0314901	NA	FALSE	NA	FALSE	NA	FALSE	NA	FALSE	NA	FALSE	0.203534	0.0329637	-0.701177	0.000651768	NA	FALSE	NA	FALSE	NA	FALSE	NA	FALSE	NA	FALSE	NA	FALSE	NA	FALSE	NA	FALSE	NA	FALSE	NA	FALSE	4	1	0.0181585	0.681556
Leprot	NA	FALSE	NA	FALSE	0.345267	0.00161178	NA	FALSE	0.267606	0.0365652	NA	FALSE	NA	FALSE	NA	FALSE	0.319294	0.0193832	0.398657	0.000883592	NA	FALSE	-0.528476	0.000661761	NA	FALSE	NA	FALSE	-0.275696	0.000928174	NA	FALSE	NA	FALSE	NA	FALSE	NA	FALSE	NA	FALSE	NA	FALSE	NA	FALSE	4	2	0.0181585	0.297529
1810020D17Rik	0.253118	0.000664014	NA	FALSE	NA	FALSE	0.145066	0.0233919	0.179016	0.0177521	NA	FALSE	NA	FALSE	NA	FALSE	NA	FALSE	0.299247	0.0116329	NA	FALSE	NA	FALSE	NA	FALSE	NA	FALSE	NA	FALSE	NA	FALSE	NA	FALSE	NA	FALSE	NA	FALSE	NA	FALSE	NA	FALSE	NA	FALSE	4	0	0.0125292	1
Sqstm1	0.466562	0.000704901	0.251402	0.000319008	NA	FALSE	NA	FALSE	NA	FALSE	NA	FALSE	NA	FALSE	NA	FALSE	0.382917	0.00233192	0.401317	0.00487932	NA	FALSE	NA	FALSE	NA	FALSE	NA	FALSE	-0.617186	0.000234699	-0.477146	0.000460713	-0.513557	0.0467085	NA	FALSE	NA	FALSE	NA	FALSE	NA	FALSE	NA	FALSE	4	3	0.0181585	0.087022
Ryr2	NA	FALSE	0.356881	0.00273851	NA	FALSE	NA	FALSE	0.676059	0.00767224	0.371196	0.0381273	NA	FALSE	NA	FALSE	NA	FALSE	NA	FALSE	0.255516	0.00413902	-0.760319	0.000705775	NA	FALSE	NA	FALSE	NA	FALSE	NA	FALSE	NA	FALSE	NA	FALSE	-0.472528	0.0121692	NA	FALSE	-0.276423	0.0022016	NA	FALSE	4	3	0.0181585	0.087022
Hk1	NA	FALSE	NA	FALSE	0.548387	1.33598e-05	0.254089	0.00487531	0.633179	3.9305e-05	NA	FALSE	0.653692	1.56484e-05	NA	FALSE	NA	FALSE	NA	FALSE	NA	FALSE	-0.570016	0.000748193	NA	FALSE	NA	FALSE	NA	FALSE	NA	FALSE	NA	FALSE	NA	FALSE	NA	FALSE	NA	FALSE	NA	FALSE	NA	FALSE	4	1	0.0125292	0.646645
Mrps23	NA	FALSE	NA	FALSE	NA	FALSE	0.216222	0.000973549	0.294881	0.000626989	NA	FALSE	0.525791	0.0118991	NA	FALSE	NA	FALSE	0.182496	0.047496	NA	FALSE	-0.674904	0.000822414	NA	FALSE	NA	FALSE	NA	FALSE	NA	FALSE	NA	FALSE	NA	FALSE	NA	FALSE	NA	FALSE	NA	FALSE	NA	FALSE	4	1	0.00815384	0.607906
Adamtsl5	NA	FALSE	NA	FALSE	NA	FALSE	0.240679	0.0273577	0.19235	0.0348412	NA	FALSE	0.711478	0.000728476	NA	FALSE	NA	FALSE	0.125919	0.0425056	NA	FALSE	-0.567861	0.000871113	NA	FALSE	NA	FALSE	NA	FALSE	NA	FALSE	NA	FALSE	NA	FALSE	NA	FALSE	NA	FALSE	NA	FALSE	NA	FALSE	4	1	0.00491497	0.56492
Tcta	0.470578	0.000874214	NA	FALSE	0.297348	0.0153797	NA	FALSE	NA	FALSE	NA	FALSE	NA	FALSE	NA	FALSE	0.457067	0.000434728	0.473312	0.00156232	NA	FALSE	NA	FALSE	-0.294208	0.00179589	NA	FALSE	NA	FALSE	-0.163594	0.0433235	NA	FALSE	NA	FALSE	NA	FALSE	NA	FALSE	NA	FALSE	NA	FALSE	4	2	0.0125292	0.259255
Plscr1	0.560358	0.000891831	NA	FALSE	NA	FALSE	0.20667	0.0389383	0.183622	0.0030574	NA	FALSE	NA	FALSE	NA	FALSE	0.243402	0.00863795	NA	FALSE	NA	FALSE	NA	FALSE	NA	FALSE	NA	FALSE	NA	FALSE	NA	FALSE	NA	FALSE	NA	FALSE	NA	FALSE	NA	FALSE	NA	FALSE	NA	FALSE	4	0	0.0125292	1
Ipo5	0.414622	0.000894676	0.490178	1.02702e-05	NA	FALSE	NA	FALSE	0.33139	0.00284526	NA	FALSE	NA	FALSE	NA	FALSE	0.246179	0.00278563	NA	FALSE	NA	FALSE	NA	FALSE	NA	FALSE	NA	FALSE	-0.147773	0.0464417	NA	FALSE	-0.167595	0.0340158	NA	FALSE	NA	FALSE	NA	FALSE	NA	FALSE	NA	FALSE	4	2	0.0181585	0.297529
Hbb-b2	NA	FALSE	NA	FALSE	NA	FALSE	0.731963	0.0376424	NA	FALSE	0.647988	0.00872259	1.17852	1.889e-06	NA	FALSE	0.979838	0.0050077	NA	FALSE	NA	FALSE	-0.313756	0.000903077	-0.412665	0.00156483	NA	FALSE	NA	FALSE	NA	FALSE	NA	FALSE	NA	FALSE	NA	FALSE	NA	FALSE	-0.455213	0.0388562	NA	FALSE	4	3	0.0125292	0.0681398
1110067D22Rik	0.641908	0.000920667	0.20916	0.0349418	0.560821	0.00145224	NA	FALSE	NA	FALSE	NA	FALSE	NA	FALSE	NA	FALSE	0.384308	0.0468876	NA	FALSE	NA	FALSE	NA	FALSE	NA	FALSE	NA	FALSE	-0.390667	0.00110049	NA	FALSE	NA	FALSE	NA	FALSE	NA	FALSE	NA	FALSE	NA	FALSE	NA	FALSE	4	1	0.0181585	0.681556
Tomm22	NA	FALSE	NA	FALSE	0.501006	0.0386865	0.403106	0.000578653	0.246061	0.0146548	NA	FALSE	0.211096	0.0322113	NA	FALSE	NA	FALSE	NA	FALSE	NA	FALSE	-0.468741	0.000969365	NA	FALSE	NA	FALSE	NA	FALSE	NA	FALSE	NA	FALSE	NA	FALSE	NA	FALSE	NA	FALSE	NA	FALSE	NA	FALSE	4	1	0.00815384	0.607906
Zdhhc9	0.574894	0.000973954	NA	FALSE	0.265371	0.0142389	0.198252	0.0350892	NA	FALSE	NA	FALSE	0.41887	0.017021	NA	FALSE	NA	FALSE	NA	FALSE	NA	FALSE	NA	FALSE	NA	FALSE	NA	FALSE	NA	FALSE	NA	FALSE	NA	FALSE	NA	FALSE	NA	FALSE	NA	FALSE	NA	FALSE	-0.232495	0.0313449	4	1	0.0181585	0.681556
Sgcb	NA	FALSE	NA	FALSE	NA	FALSE	0.294573	0.000763591	0.256922	0.00617378	NA	FALSE	NA	FALSE	NA	FALSE	NA	FALSE	0.257985	0.00811617	0.369921	0.0088807	-0.42871	0.00098562	NA	FALSE	NA	FALSE	NA	FALSE	NA	FALSE	NA	FALSE	NA	FALSE	NA	FALSE	NA	FALSE	NA	FALSE	NA	FALSE	4	1	0.0181585	0.681556
Hsp90ab1	0.317914	0.00102916	NA	FALSE	NA	FALSE	NA	FALSE	NA	FALSE	NA	FALSE	0.256495	0.0331233	NA	FALSE	0.309167	0.0153085	NA	FALSE	0.178139	0.0405117	NA	FALSE	NA	FALSE	NA	FALSE	-0.391305	4.89205e-05	NA	FALSE	NA	FALSE	NA	FALSE	NA	FALSE	NA	FALSE	NA	FALSE	NA	FALSE	4	1	0.0181585	0.681556
Gns	0.557568	0.00103952	0.465105	1.57629e-06	0.794899	0.0031838	NA	FALSE	NA	FALSE	NA	FALSE	NA	FALSE	NA	FALSE	0.349338	0.00661545	NA	FALSE	NA	FALSE	NA	FALSE	NA	FALSE	NA	FALSE	NA	FALSE	NA	FALSE	NA	FALSE	NA	FALSE	NA	FALSE	NA	FALSE	NA	FALSE	NA	FALSE	4	0	0.0181585	1
Apbb2	0.621232	0.00103958	NA	FALSE	NA	FALSE	NA	FALSE	NA	FALSE	NA	FALSE	0.549185	0.00527786	NA	FALSE	0.322149	0.038921	NA	FALSE	0.288393	0.00917521	NA	FALSE	NA	FALSE	NA	FALSE	-0.266354	0.00526074	NA	FALSE	NA	FALSE	NA	FALSE	-0.316054	0.0252245	NA	FALSE	-0.239111	0.00745857	NA	FALSE	4	3	0.0181585	0.087022
Tmed2	NA	FALSE	0.270835	5.91556e-05	0.514949	0.000116359	NA	FALSE	0.359713	0.00182643	NA	FALSE	NA	FALSE	NA	FALSE	0.206262	0.0294227	NA	FALSE	NA	FALSE	-1.17624	0.00107377	NA	FALSE	NA	FALSE	NA	FALSE	NA	FALSE	NA	FALSE	NA	FALSE	NA	FALSE	NA	FALSE	NA	FALSE	NA	FALSE	4	1	0.0181585	0.681556
2610507B11Rik	0.37466	0.00107554	0.20984	0.00555727	NA	FALSE	NA	FALSE	NA	FALSE	NA	FALSE	0.290898	0.0229128	NA	FALSE	0.655252	0.0107334	NA	FALSE	NA	FALSE	NA	FALSE	NA	FALSE	NA	FALSE	NA	FALSE	NA	FALSE	NA	FALSE	NA	FALSE	NA	FALSE	NA	FALSE	NA	FALSE	NA	FALSE	4	0	0.0181585	1
Tpm3	NA	FALSE	NA	FALSE	0.5079	8.51102e-05	0.229759	0.0355322	0.174684	0.00130342	NA	FALSE	0.21906	0.0120744	NA	FALSE	NA	FALSE	NA	FALSE	NA	FALSE	-0.803533	0.00109809	NA	FALSE	NA	FALSE	NA	FALSE	NA	FALSE	NA	FALSE	NA	FALSE	NA	FALSE	NA	FALSE	NA	FALSE	-0.479728	0.000864532	4	2	0.0181585	0.297529
Chchd3	0.291097	0.00112405	0.205012	0.000632923	NA	FALSE	NA	FALSE	0.206283	0.0279141	NA	FALSE	NA	FALSE	NA	FALSE	NA	FALSE	NA	FALSE	0.354209	0.0328673	NA	FALSE	NA	FALSE	NA	FALSE	-0.245259	0.0322453	NA	FALSE	NA	FALSE	NA	FALSE	NA	FALSE	NA	FALSE	-0.154175	0.0268186	NA	FALSE	4	2	0.0181585	0.297529
Kpnb1	NA	FALSE	NA	FALSE	0.193302	0.00793569	0.229434	0.0336135	0.355776	0.000390103	NA	FALSE	0.220614	0.0312891	NA	FALSE	NA	FALSE	NA	FALSE	NA	FALSE	-0.73723	0.00112409	NA	FALSE	NA	FALSE	NA	FALSE	NA	FALSE	NA	FALSE	NA	FALSE	NA	FALSE	NA	FALSE	NA	FALSE	NA	FALSE	4	1	0.0181585	0.681556
Cttn	0.362292	0.00112731	NA	FALSE	NA	FALSE	NA	FALSE	0.192026	0.0306535	NA	FALSE	NA	FALSE	NA	FALSE	0.283139	0.0338529	0.294943	0.000866288	NA	FALSE	NA	FALSE	NA	FALSE	NA	FALSE	NA	FALSE	NA	FALSE	-0.387007	0.0150857	NA	FALSE	NA	FALSE	NA	FALSE	NA	FALSE	NA	FALSE	4	1	0.0181585	0.681556
NA	0.49198	0.00113657	NA	FALSE	0.392132	0.0222272	NA	FALSE	0.172643	0.0340115	NA	FALSE	NA	FALSE	NA	FALSE	0.205907	0.0361988	NA	FALSE	NA	FALSE	NA	FALSE	-0.174304	0.0170803	NA	FALSE	NA	FALSE	NA	FALSE	NA	FALSE	NA	FALSE	NA	FALSE	NA	FALSE	NA	FALSE	NA	FALSE	4	1	0.00815384	0.607906
Ero1l	NA	FALSE	0.119486	0.0455839	0.534713	5.60759e-05	NA	FALSE	NA	FALSE	NA	FALSE	NA	FALSE	0.299517	0.0383081	NA	FALSE	0.243763	0.0246878	NA	FALSE	-0.564298	0.00115257	NA	FALSE	NA	FALSE	NA	FALSE	NA	FALSE	NA	FALSE	-0.207555	0.0252809	NA	FALSE	NA	FALSE	NA	FALSE	-0.186024	0.040127	4	3	0.0181585	0.087022
Myo10	0.425147	0.00122515	0.1809	0.00187908	NA	FALSE	NA	FALSE	NA	FALSE	NA	FALSE	0.403247	0.00223213	NA	FALSE	NA	FALSE	NA	FALSE	0.2751	0.0139924	NA	FALSE	NA	FALSE	NA	FALSE	NA	FALSE	NA	FALSE	NA	FALSE	NA	FALSE	NA	FALSE	NA	FALSE	-0.246433	0.0178718	NA	FALSE	4	1	0.0181585	0.681556
Fah	1.04182	0.00130271	0.448209	0.00657187	NA	FALSE	NA	FALSE	NA	FALSE	NA	FALSE	NA	FALSE	0.400247	0.00254195	0.348216	0.011308	NA	FALSE	NA	FALSE	NA	FALSE	NA	FALSE	NA	FALSE	NA	FALSE	NA	FALSE	NA	FALSE	-0.464327	0.00077872	NA	FALSE	NA	FALSE	NA	FALSE	-0.469865	2.12073e-05	4	2	0.0181585	0.297529
Anxa1	NA	FALSE	NA	FALSE	0.469429	0.0149731	0.258627	0.0257698	NA	FALSE	NA	FALSE	NA	FALSE	NA	FALSE	0.363311	0.00829442	0.807288	0.00215752	NA	FALSE	-0.663978	0.00136111	-0.181176	0.0347883	NA	FALSE	NA	FALSE	NA	FALSE	NA	FALSE	NA	FALSE	NA	FALSE	NA	FALSE	NA	FALSE	-0.344529	0.00629622	4	3	0.0181585	0.087022
Nr2f6	0.402892	0.00138496	NA	FALSE	NA	FALSE	0.262769	0.00841471	NA	FALSE	NA	FALSE	0.346122	0.002518	NA	FALSE	NA	FALSE	NA	FALSE	0.313152	0.0252242	NA	FALSE	NA	FALSE	NA	FALSE	NA	FALSE	NA	FALSE	-0.230877	0.0298751	NA	FALSE	NA	FALSE	NA	FALSE	-0.268515	0.00999118	NA	FALSE	4	2	0.0181585	0.297529
Ctsz	NA	FALSE	0.215249	0.0397195	NA	FALSE	0.444205	0.0129858	NA	FALSE	NA	FALSE	0.35726	0.0403167	0.814204	0.00831078	NA	FALSE	NA	FALSE	NA	FALSE	-0.379439	0.00149722	NA	FALSE	NA	FALSE	NA	FALSE	NA	FALSE	NA	FALSE	NA	FALSE	NA	FALSE	NA	FALSE	NA	FALSE	NA	FALSE	4	1	0.0125292	0.646645
Nupr1	NA	FALSE	NA	FALSE	0.181819	0.0453392	NA	FALSE	NA	FALSE	NA	FALSE	NA	FALSE	0.178507	0.0450109	0.373968	0.0127984	0.513564	0.00257024	NA	FALSE	-0.585138	0.00157768	-0.25989	0.00225297	NA	FALSE	NA	FALSE	NA	FALSE	NA	FALSE	NA	FALSE	NA	FALSE	NA	FALSE	NA	FALSE	-1.06911	0.000994099	4	3	0.0125292	0.0681398
Slc15a4	0.579964	0.00163774	NA	FALSE	NA	FALSE	0.204877	0.037729	NA	FALSE	NA	FALSE	NA	FALSE	NA	FALSE	0.242798	0.00243511	0.213057	0.01808	NA	FALSE	NA	FALSE	NA	FALSE	NA	FALSE	NA	FALSE	NA	FALSE	NA	FALSE	NA	FALSE	NA	FALSE	NA	FALSE	NA	FALSE	NA	FALSE	4	0	0.00815384	1
Gna13	0.520375	0.00167078	NA	FALSE	0.267279	0.038843	NA	FALSE	NA	FALSE	NA	FALSE	NA	FALSE	0.314988	0.0312148	NA	FALSE	0.284431	0.00704074	NA	FALSE	NA	FALSE	NA	FALSE	NA	FALSE	-0.302524	0.00107868	NA	FALSE	NA	FALSE	NA	FALSE	NA	FALSE	NA	FALSE	NA	FALSE	NA	FALSE	4	1	0.0125292	0.646645
Becn1	NA	FALSE	NA	FALSE	0.422204	0.0381466	0.2647	0.00745124	NA	FALSE	NA	FALSE	NA	FALSE	NA	FALSE	0.278541	0.0385448	0.40274	0.0295261	NA	FALSE	-0.442712	0.0016739	NA	FALSE	NA	FALSE	NA	FALSE	NA	FALSE	NA	FALSE	NA	FALSE	NA	FALSE	NA	FALSE	NA	FALSE	-0.179479	0.0162985	4	2	0.0181585	0.297529
Tspan4	0.418344	0.00179343	NA	FALSE	NA	FALSE	NA	FALSE	NA	FALSE	NA	FALSE	0.436281	0.0203579	NA	FALSE	0.212177	0.038186	0.306614	0.0386026	NA	FALSE	NA	FALSE	NA	FALSE	NA	FALSE	NA	FALSE	-0.398048	0.000418355	NA	FALSE	NA	FALSE	NA	FALSE	NA	FALSE	NA	FALSE	NA	FALSE	4	1	0.0181585	0.681556
Socs3	0.482565	0.00187788	NA	FALSE	0.728213	0.00633207	NA	FALSE	0.1749	0.0344585	NA	FALSE	NA	FALSE	NA	FALSE	NA	FALSE	0.592939	0.00363988	NA	FALSE	NA	FALSE	NA	FALSE	NA	FALSE	NA	FALSE	-0.180735	0.00758081	NA	FALSE	NA	FALSE	NA	FALSE	NA	FALSE	NA	FALSE	NA	FALSE	4	1	0.0181585	0.681556
Smagp	0.363431	0.0018844	NA	FALSE	0.195003	0.0133201	NA	FALSE	NA	FALSE	NA	FALSE	0.341158	0.002083	NA	FALSE	0.232637	0.0127804	NA	FALSE	NA	FALSE	NA	FALSE	NA	FALSE	NA	FALSE	NA	FALSE	NA	FALSE	NA	FALSE	NA	FALSE	NA	FALSE	NA	FALSE	NA	FALSE	NA	FALSE	4	0	0.0125292	1
Ppp1cb	NA	FALSE	NA	FALSE	0.331405	0.00353917	0.183209	0.0284832	0.252019	0.0412136	NA	FALSE	NA	FALSE	NA	FALSE	0.166869	0.0311169	NA	FALSE	NA	FALSE	-0.354064	0.00196971	NA	FALSE	NA	FALSE	NA	FALSE	NA	FALSE	NA	FALSE	NA	FALSE	-0.338754	0.00782112	NA	FALSE	NA	FALSE	NA	FALSE	4	2	0.0181585	0.297529
BC003331	0.425582	0.00199253	NA	FALSE	NA	FALSE	NA	FALSE	0.103383	0.0472322	NA	FALSE	NA	FALSE	NA	FALSE	0.256829	0.0203992	0.164071	0.0394549	NA	FALSE	NA	FALSE	NA	FALSE	NA	FALSE	-0.232339	0.00466845	NA	FALSE	NA	FALSE	NA	FALSE	NA	FALSE	NA	FALSE	NA	FALSE	NA	FALSE	4	1	0.00815384	0.607906
Rad23b	0.444908	0.0020085	0.214374	0.0105064	NA	FALSE	NA	FALSE	0.277796	0.0227066	NA	FALSE	NA	FALSE	NA	FALSE	NA	FALSE	NA	FALSE	0.320473	0.0167607	NA	FALSE	NA	FALSE	NA	FALSE	NA	FALSE	NA	FALSE	NA	FALSE	NA	FALSE	NA	FALSE	NA	FALSE	NA	FALSE	NA	FALSE	4	0	0.0181585	1
Id2	NA	FALSE	NA	FALSE	0.42129	0.00903457	0.246918	0.0221468	NA	FALSE	NA	FALSE	NA	FALSE	0.306447	0.000880344	NA	FALSE	0.456618	0.00295958	NA	FALSE	-0.387067	0.00205665	-0.643816	3.6698e-07	NA	FALSE	NA	FALSE	NA	FALSE	NA	FALSE	NA	FALSE	NA	FALSE	NA	FALSE	NA	FALSE	NA	FALSE	4	2	0.0125292	0.259255
Flot1	0.300013	0.00206054	NA	FALSE	NA	FALSE	NA	FALSE	0.248179	0.000817832	NA	FALSE	NA	FALSE	NA	FALSE	0.135647	0.0363508	0.201937	0.0311448	NA	FALSE	NA	FALSE	NA	FALSE	NA	FALSE	NA	FALSE	NA	FALSE	NA	FALSE	NA	FALSE	NA	FALSE	NA	FALSE	NA	FALSE	NA	FALSE	4	0	0.0181585	1
Tdrd7	0.349085	0.00211264	NA	FALSE	0.17242	0.0330321	0.182797	0.00823102	NA	FALSE	NA	FALSE	NA	FALSE	NA	FALSE	NA	FALSE	0.233315	0.0103103	NA	FALSE	NA	FALSE	NA	FALSE	NA	FALSE	NA	FALSE	NA	FALSE	NA	FALSE	NA	FALSE	NA	FALSE	NA	FALSE	NA	FALSE	NA	FALSE	4	0	0.00815384	1
Hsd17b11	0.39705	0.00214689	NA	FALSE	NA	FALSE	NA	FALSE	NA	FALSE	NA	FALSE	NA	FALSE	0.25144	0.0154393	0.499337	0.0216652	0.519304	0.000906394	NA	FALSE	NA	FALSE	NA	FALSE	NA	FALSE	-0.237718	0.0158992	-0.5448	0.000846369	NA	FALSE	NA	FALSE	NA	FALSE	NA	FALSE	NA	FALSE	-0.32843	0.00409967	4	3	0.0181585	0.087022
Gadd45g	0.475796	0.00221323	NA	FALSE	NA	FALSE	NA	FALSE	NA	FALSE	NA	FALSE	NA	FALSE	NA	FALSE	0.335569	0.024891	0.87442	0.000166508	0.351085	0.047902	NA	FALSE	-0.197353	0.000520479	NA	FALSE	-0.387537	0.0311771	NA	FALSE	NA	FALSE	NA	FALSE	NA	FALSE	NA	FALSE	NA	FALSE	NA	FALSE	4	2	0.0181585	0.297529
Il13ra1	NA	FALSE	0.242114	0.0069333	NA	FALSE	0.291755	0.00648307	0.299356	0.0276325	NA	FALSE	0.463811	3.01336e-05	NA	FALSE	NA	FALSE	NA	FALSE	NA	FALSE	-0.954358	0.00225469	NA	FALSE	NA	FALSE	NA	FALSE	NA	FALSE	NA	FALSE	NA	FALSE	NA	FALSE	NA	FALSE	NA	FALSE	NA	FALSE	4	1	0.0181585	0.681556
Mycn	NA	FALSE	NA	FALSE	NA	FALSE	NA	FALSE	NA	FALSE	0.224897	0.0186697	0.208313	0.00420725	0.195784	0.0345805	NA	FALSE	NA	FALSE	0.326822	0.0492146	-0.450748	0.00227699	NA	FALSE	NA	FALSE	-0.241167	0.0234354	NA	FALSE	-0.176351	0.0398381	NA	FALSE	NA	FALSE	NA	FALSE	-0.201478	0.025192	NA	FALSE	4	4	0.0181585	0.0177872
Mrpl50	NA	FALSE	NA	FALSE	NA	FALSE	0.306742	0.00572365	0.325346	0.0107492	0.20304	0.0461034	NA	FALSE	NA	FALSE	NA	FALSE	NA	FALSE	0.253143	0.00696576	-0.627317	0.00227923	NA	FALSE	NA	FALSE	NA	FALSE	NA	FALSE	NA	FALSE	NA	FALSE	NA	FALSE	NA	FALSE	NA	FALSE	NA	FALSE	4	1	0.0181585	0.681556
Map2k2	0.309105	0.00228951	NA	FALSE	NA	FALSE	0.152874	0.00896036	NA	FALSE	0.121415	0.0397182	0.214068	0.0182849	NA	FALSE	NA	FALSE	NA	FALSE	NA	FALSE	NA	FALSE	NA	FALSE	NA	FALSE	NA	FALSE	NA	FALSE	NA	FALSE	NA	FALSE	NA	FALSE	NA	FALSE	-0.178474	0.0382879	NA	FALSE	4	1	0.0125292	0.646645
Bmp6	0.71349	0.00230457	0.231278	0.00179098	NA	FALSE	NA	FALSE	NA	FALSE	NA	FALSE	NA	FALSE	0.305669	0.00979876	0.385898	0.0235525	NA	FALSE	NA	FALSE	NA	FALSE	NA	FALSE	NA	FALSE	-0.477997	0.000129308	NA	FALSE	NA	FALSE	NA	FALSE	NA	FALSE	NA	FALSE	NA	FALSE	NA	FALSE	4	1	0.0125292	0.646645
Zc3h15	NA	FALSE	0.156188	0.00811991	0.36207	0.00717024	NA	FALSE	0.146286	0.0265099	NA	FALSE	NA	FALSE	NA	FALSE	0.327541	0.0354583	NA	FALSE	NA	FALSE	-0.580085	0.00231484	NA	FALSE	NA	FALSE	NA	FALSE	NA	FALSE	NA	FALSE	NA	FALSE	NA	FALSE	NA	FALSE	NA	FALSE	NA	FALSE	4	1	0.0181585	0.681556
Slc12a5	0.298493	0.00232937	NA	FALSE	0.332957	0.0209825	0.35754	0.00280992	0.153682	0.0373008	NA	FALSE	NA	FALSE	NA	FALSE	NA	FALSE	NA	FALSE	NA	FALSE	NA	FALSE	NA	FALSE	NA	FALSE	NA	FALSE	NA	FALSE	NA	FALSE	NA	FALSE	-0.154818	0.0322062	NA	FALSE	NA	FALSE	NA	FALSE	4	1	0.0181585	0.681556
Lbh	0.444846	0.00235386	NA	FALSE	NA	FALSE	0.178044	0.0347366	0.492982	0.00190394	NA	FALSE	0.293659	0.0191574	NA	FALSE	NA	FALSE	NA	FALSE	NA	FALSE	NA	FALSE	NA	FALSE	NA	FALSE	NA	FALSE	NA	FALSE	NA	FALSE	NA	FALSE	NA	FALSE	NA	FALSE	NA	FALSE	NA	FALSE	4	0	0.00815384	1
Pea15a	NA	FALSE	NA	FALSE	NA	FALSE	0.203806	0.003196	NA	FALSE	0.138027	0.018603	0.589658	5.75032e-05	NA	FALSE	NA	FALSE	0.249198	0.00744492	NA	FALSE	-0.464619	0.00238305	NA	FALSE	NA	FALSE	NA	FALSE	NA	FALSE	NA	FALSE	NA	FALSE	NA	FALSE	NA	FALSE	NA	FALSE	-0.233841	0.0461796	4	2	0.0181585	0.297529
Afg3l1	0.294884	0.00245549	NA	FALSE	NA	FALSE	0.257669	0.003084	NA	FALSE	NA	FALSE	0.109641	0.0453276	NA	FALSE	NA	FALSE	NA	FALSE	0.355202	0.0030719	NA	FALSE	NA	FALSE	NA	FALSE	NA	FALSE	NA	FALSE	NA	FALSE	NA	FALSE	NA	FALSE	NA	FALSE	NA	FALSE	NA	FALSE	4	0	0.0181585	1
Fuca1	NA	FALSE	NA	FALSE	NA	FALSE	NA	FALSE	0.30449	0.000493549	NA	FALSE	NA	FALSE	0.212235	0.0182659	0.291795	0.00144928	0.264196	0.00159027	NA	FALSE	-0.529233	0.00256503	NA	FALSE	NA	FALSE	NA	FALSE	NA	FALSE	NA	FALSE	NA	FALSE	NA	FALSE	NA	FALSE	NA	FALSE	-0.392413	0.00267638	4	2	0.0181585	0.297529
Rpn1	NA	FALSE	0.14089	0.00672494	0.649129	1.13829e-05	0.498898	2.39614e-05	NA	FALSE	NA	FALSE	0.338186	0.00661244	NA	FALSE	NA	FALSE	NA	FALSE	NA	FALSE	-0.249203	0.00262884	NA	FALSE	NA	FALSE	NA	FALSE	NA	FALSE	NA	FALSE	NA	FALSE	NA	FALSE	-0.150744	0.0273739	NA	FALSE	NA	FALSE	4	2	0.0125292	0.259255
Thbd	0.433622	0.00268328	0.351788	0.0174474	0.480332	0.0134264	0.586387	5.74997e-05	NA	FALSE	NA	FALSE	NA	FALSE	NA	FALSE	NA	FALSE	NA	FALSE	NA	FALSE	NA	FALSE	NA	FALSE	NA	FALSE	NA	FALSE	NA	FALSE	NA	FALSE	NA	FALSE	NA	FALSE	NA	FALSE	NA	FALSE	NA	FALSE	4	0	0.0181585	1
C80913	0.35543	0.00269045	NA	FALSE	0.222272	0.0301748	NA	FALSE	0.171386	0.0294821	NA	FALSE	NA	FALSE	NA	FALSE	NA	FALSE	NA	FALSE	0.169031	0.0412877	NA	FALSE	NA	FALSE	NA	FALSE	-0.563792	5.83445e-05	NA	FALSE	NA	FALSE	-0.497574	0.000272341	NA	FALSE	NA	FALSE	NA	FALSE	NA	FALSE	4	2	0.0181585	0.297529
Creg1	0.311691	0.00277636	NA	FALSE	NA	FALSE	NA	FALSE	0.36108	6.17799e-05	NA	FALSE	NA	FALSE	NA	FALSE	0.420106	0.000138914	0.170667	0.0129008	NA	FALSE	NA	FALSE	NA	FALSE	NA	FALSE	NA	FALSE	NA	FALSE	NA	FALSE	NA	FALSE	NA	FALSE	NA	FALSE	NA	FALSE	-0.273126	0.0163088	4	1	0.0181585	0.681556
Laptm4a	NA	FALSE	0.161055	0.0075256	NA	FALSE	NA	FALSE	0.235421	0.006341	0.327328	0.00132645	NA	FALSE	NA	FALSE	NA	FALSE	NA	FALSE	0.181625	0.0474229	-0.449819	0.00290911	NA	FALSE	NA	FALSE	NA	FALSE	NA	FALSE	NA	FALSE	NA	FALSE	NA	FALSE	NA	FALSE	NA	FALSE	NA	FALSE	4	1	0.0181585	0.681556
Serpinb6a	0.298391	0.00309454	0.268584	0.0353766	0.2092	0.0485418	NA	FALSE	NA	FALSE	NA	FALSE	NA	FALSE	NA	FALSE	NA	FALSE	0.293658	0.00553744	NA	FALSE	NA	FALSE	NA	FALSE	NA	FALSE	NA	FALSE	NA	FALSE	NA	FALSE	NA	FALSE	NA	FALSE	NA	FALSE	NA	FALSE	NA	FALSE	4	0	0.0125292	1
Stap2	0.407262	0.00313551	NA	FALSE	NA	FALSE	0.388637	0.000215996	0.144297	0.0290851	NA	FALSE	NA	FALSE	NA	FALSE	NA	FALSE	0.242942	0.0132037	NA	FALSE	NA	FALSE	NA	FALSE	NA	FALSE	NA	FALSE	NA	FALSE	NA	FALSE	NA	FALSE	NA	FALSE	NA	FALSE	NA	FALSE	NA	FALSE	4	0	0.00491497	1
Strn	0.571534	0.00320595	0.31315	4.26534e-05	0.247759	0.00982699	0.190055	0.0484797	NA	FALSE	NA	FALSE	NA	FALSE	NA	FALSE	NA	FALSE	NA	FALSE	NA	FALSE	NA	FALSE	NA	FALSE	NA	FALSE	NA	FALSE	NA	FALSE	NA	FALSE	NA	FALSE	NA	FALSE	-0.220729	0.0380359	NA	FALSE	NA	FALSE	4	1	0.0181585	0.681556
Kitl	NA	FALSE	0.365904	0.00200681	NA	FALSE	0.383661	0.00594178	NA	FALSE	NA	FALSE	0.433817	0.031437	NA	FALSE	NA	FALSE	NA	FALSE	0.371916	0.00182587	-0.347374	0.00328984	NA	FALSE	NA	FALSE	NA	FALSE	NA	FALSE	NA	FALSE	NA	FALSE	-0.372467	0.000335253	NA	FALSE	NA	FALSE	NA	FALSE	4	2	0.0181585	0.297529
Txnl1	NA	FALSE	NA	FALSE	0.757968	0.00340233	0.460145	0.0108813	0.261513	0.0285212	NA	FALSE	NA	FALSE	NA	FALSE	NA	FALSE	NA	FALSE	0.643305	0.00412757	-0.245028	0.00329148	NA	FALSE	NA	FALSE	NA	FALSE	NA	FALSE	NA	FALSE	NA	FALSE	NA	FALSE	NA	FALSE	-0.286066	0.00379436	NA	FALSE	4	2	0.0125292	0.259255
Prelid1	NA	FALSE	NA	FALSE	0.653315	0.00440388	0.413677	4.54378e-05	NA	FALSE	NA	FALSE	NA	FALSE	0.466789	0.021542	NA	FALSE	0.270126	0.00385567	NA	FALSE	-0.706822	0.00330077	-0.20087	0.0128784	NA	FALSE	NA	FALSE	NA	FALSE	NA	FALSE	NA	FALSE	NA	FALSE	NA	FALSE	NA	FALSE	NA	FALSE	4	2	0.0181585	0.297529
Pdgfa	0.379238	0.00331382	NA	FALSE	0.152369	0.040315	NA	FALSE	NA	FALSE	0.149624	0.0186114	0.247128	0.0041328	NA	FALSE	NA	FALSE	NA	FALSE	NA	FALSE	NA	FALSE	-0.248177	0.0195112	NA	FALSE	NA	FALSE	NA	FALSE	NA	FALSE	NA	FALSE	-0.197094	0.0134438	NA	FALSE	NA	FALSE	NA	FALSE	4	2	0.0181585	0.297529
Rpl13	NA	FALSE	NA	FALSE	0.726266	0.000573769	0.375443	0.00877238	NA	FALSE	NA	FALSE	0.460842	0.0460297	NA	FALSE	NA	FALSE	0.215015	0.00483143	NA	FALSE	-0.316044	0.00335498	NA	FALSE	NA	FALSE	NA	FALSE	NA	FALSE	NA	FALSE	NA	FALSE	NA	FALSE	NA	FALSE	NA	FALSE	NA	FALSE	4	1	0.0125292	0.646645
Rabep1	0.430359	0.00337018	0.151173	0.0130869	NA	FALSE	NA	FALSE	NA	FALSE	0.0989762	0.0347511	NA	FALSE	NA	FALSE	NA	FALSE	NA	FALSE	0.233676	0.00399689	NA	FALSE	NA	FALSE	NA	FALSE	NA	FALSE	NA	FALSE	NA	FALSE	NA	FALSE	-0.259972	0.0420337	NA	FALSE	NA	FALSE	NA	FALSE	4	1	0.0181585	0.681556
Pdpn	0.486219	0.00342137	NA	FALSE	0.201386	0.0106254	NA	FALSE	0.23485	0.012281	NA	FALSE	0.435591	0.00113322	NA	FALSE	NA	FALSE	NA	FALSE	NA	FALSE	NA	FALSE	NA	FALSE	NA	FALSE	NA	FALSE	-0.203438	0.0358705	NA	FALSE	NA	FALSE	NA	FALSE	NA	FALSE	NA	FALSE	-0.571155	0.000697588	4	2	0.0181585	0.297529
Ivns1abp	0.363875	0.00342309	NA	FALSE	0.698369	0.00114216	NA	FALSE	0.495696	0.00575353	NA	FALSE	NA	FALSE	NA	FALSE	0.348108	0.00720677	NA	FALSE	NA	FALSE	NA	FALSE	NA	FALSE	NA	FALSE	-0.60993	0.0014413	NA	FALSE	NA	FALSE	NA	FALSE	NA	FALSE	NA	FALSE	NA	FALSE	-0.59837	8.13027e-05	4	2	0.0181585	0.297529
Igfbp7	0.309287	0.00344399	NA	FALSE	NA	FALSE	NA	FALSE	0.270777	0.00423915	NA	FALSE	0.530826	0.0277326	NA	FALSE	NA	FALSE	0.388134	0.000382419	NA	FALSE	NA	FALSE	NA	FALSE	NA	FALSE	-0.172243	0.019154	NA	FALSE	-0.358447	0.0113316	NA	FALSE	NA	FALSE	NA	FALSE	NA	FALSE	NA	FALSE	4	2	0.0125292	0.259255
Hspa4l	NA	FALSE	0.202958	0.0165632	NA	FALSE	0.295946	0.00308562	NA	FALSE	0.137481	0.0303678	0.393949	0.0338214	NA	FALSE	NA	FALSE	NA	FALSE	NA	FALSE	-0.343025	0.00351152	NA	FALSE	NA	FALSE	NA	FALSE	NA	FALSE	NA	FALSE	NA	FALSE	NA	FALSE	NA	FALSE	NA	FALSE	-0.328802	0.0261689	4	2	0.0181585	0.297529
Psmd6	0.412151	0.00353767	0.221471	0.00943116	0.85533	0.000649423	NA	FALSE	NA	FALSE	NA	FALSE	NA	FALSE	NA	FALSE	NA	FALSE	NA	FALSE	0.234081	0.0165409	NA	FALSE	NA	FALSE	NA	FALSE	NA	FALSE	NA	FALSE	NA	FALSE	NA	FALSE	-0.204251	0.0297849	NA	FALSE	NA	FALSE	NA	FALSE	4	1	0.0181585	0.681556
Rassf3	0.360835	0.00360352	NA	FALSE	NA	FALSE	NA	FALSE	0.293724	0.00492015	NA	FALSE	0.251058	0.00957703	NA	FALSE	NA	FALSE	NA	FALSE	0.471296	0.00162334	NA	FALSE	NA	FALSE	NA	FALSE	NA	FALSE	NA	FALSE	-0.464817	0.0212377	NA	FALSE	NA	FALSE	NA	FALSE	NA	FALSE	NA	FALSE	4	1	0.00815384	0.607906
Lonp2	0.297328	0.00362389	0.123704	0.0282378	NA	FALSE	NA	FALSE	0.193317	0.00738196	NA	FALSE	NA	FALSE	NA	FALSE	NA	FALSE	NA	FALSE	0.232458	0.0397388	NA	FALSE	NA	FALSE	NA	FALSE	NA	FALSE	NA	FALSE	NA	FALSE	NA	FALSE	NA	FALSE	NA	FALSE	NA	FALSE	NA	FALSE	4	0	0.0181585	1
Timm8a1	NA	FALSE	NA	FALSE	NA	FALSE	0.310952	0.0003713	NA	FALSE	0.353125	0.0119594	0.413057	0.0123595	NA	FALSE	NA	FALSE	NA	FALSE	0.344423	0.0289059	-0.29059	0.00371982	NA	FALSE	NA	FALSE	NA	FALSE	NA	FALSE	NA	FALSE	NA	FALSE	NA	FALSE	NA	FALSE	NA	FALSE	NA	FALSE	4	1	0.0181585	0.681556
Gnpda2	NA	FALSE	NA	FALSE	0.13877	0.0462295	0.159169	0.0206187	0.203572	0.00711808	NA	FALSE	NA	FALSE	NA	FALSE	NA	FALSE	0.337681	0.0037218	NA	FALSE	-0.684606	0.00373474	NA	FALSE	NA	FALSE	NA	FALSE	NA	FALSE	NA	FALSE	NA	FALSE	NA	FALSE	NA	FALSE	NA	FALSE	NA	FALSE	4	1	0.00491497	0.56492
Tpcn1	0.325054	0.00375278	NA	FALSE	0.253257	0.00625891	0.53622	3.97616e-05	NA	FALSE	NA	FALSE	0.357148	0.00748666	NA	FALSE	NA	FALSE	NA	FALSE	NA	FALSE	NA	FALSE	NA	FALSE	NA	FALSE	NA	FALSE	NA	FALSE	NA	FALSE	NA	FALSE	NA	FALSE	NA	FALSE	NA	FALSE	NA	FALSE	4	0	0.00815384	1
Hist1h4i	0.451746	0.00375314	NA	FALSE	NA	FALSE	0.229542	0.00433373	NA	FALSE	NA	FALSE	0.31364	0.0143665	0.317176	0.0465119	NA	FALSE	NA	FALSE	NA	FALSE	NA	FALSE	NA	FALSE	NA	FALSE	NA	FALSE	NA	FALSE	NA	FALSE	NA	FALSE	NA	FALSE	NA	FALSE	NA	FALSE	-0.727682	3.12776e-05	4	1	0.00815384	0.607906
Hist1h4n	0.451746	0.00375314	NA	FALSE	NA	FALSE	0.229542	0.00433373	NA	FALSE	NA	FALSE	0.31364	0.0143665	0.317176	0.0465119	NA	FALSE	NA	FALSE	NA	FALSE	NA	FALSE	NA	FALSE	NA	FALSE	NA	FALSE	NA	FALSE	NA	FALSE	NA	FALSE	NA	FALSE	NA	FALSE	NA	FALSE	-0.727682	3.12776e-05	4	1	0.00815384	0.607906
Hist1h4a	0.451746	0.00375314	NA	FALSE	NA	FALSE	0.229542	0.00433373	NA	FALSE	NA	FALSE	0.31364	0.0143665	0.317176	0.0465119	NA	FALSE	NA	FALSE	NA	FALSE	NA	FALSE	NA	FALSE	NA	FALSE	NA	FALSE	NA	FALSE	NA	FALSE	NA	FALSE	NA	FALSE	NA	FALSE	NA	FALSE	-0.727682	3.12776e-05	4	1	0.00815384	0.607906
Hist1h4b	0.451746	0.00375314	NA	FALSE	NA	FALSE	0.229542	0.00433373	NA	FALSE	NA	FALSE	0.31364	0.0143665	0.317176	0.0465119	NA	FALSE	NA	FALSE	NA	FALSE	NA	FALSE	NA	FALSE	NA	FALSE	NA	FALSE	NA	FALSE	NA	FALSE	NA	FALSE	NA	FALSE	NA	FALSE	NA	FALSE	-0.727682	3.12776e-05	4	1	0.00815384	0.607906
Lmo7	0.443129	0.00387036	0.408859	0.000433101	0.297349	0.0165754	NA	FALSE	NA	FALSE	NA	FALSE	NA	FALSE	NA	FALSE	0.326586	0.0471272	NA	FALSE	NA	FALSE	NA	FALSE	NA	FALSE	NA	FALSE	NA	FALSE	NA	FALSE	NA	FALSE	NA	FALSE	NA	FALSE	NA	FALSE	NA	FALSE	NA	FALSE	4	0	0.0181585	1
Stmn2	0.543839	0.0038946	NA	FALSE	0.231479	0.00594978	NA	FALSE	NA	FALSE	NA	FALSE	NA	FALSE	NA	FALSE	0.261204	0.0179795	0.20017	0.0495913	NA	FALSE	NA	FALSE	NA	FALSE	NA	FALSE	NA	FALSE	NA	FALSE	NA	FALSE	NA	FALSE	NA	FALSE	NA	FALSE	NA	FALSE	-0.159414	0.0404476	4	1	0.0181585	0.681556
Hspb7	0.526016	0.00397614	NA	FALSE	0.392905	0.0453267	NA	FALSE	0.595058	0.00290585	NA	FALSE	1.42069	0.0188472	NA	FALSE	NA	FALSE	NA	FALSE	NA	FALSE	NA	FALSE	NA	FALSE	NA	FALSE	-0.823561	6.46496e-05	NA	FALSE	NA	FALSE	NA	FALSE	NA	FALSE	NA	FALSE	NA	FALSE	NA	FALSE	4	1	0.00815384	0.607906
Med1	0.263847	0.00412517	0.141296	0.036022	NA	FALSE	0.382038	7.60164e-05	NA	FALSE	NA	FALSE	0.18966	0.0200878	NA	FALSE	NA	FALSE	NA	FALSE	NA	FALSE	NA	FALSE	NA	FALSE	-0.163974	0.019536	NA	FALSE	NA	FALSE	-0.290413	0.00415186	NA	FALSE	NA	FALSE	NA	FALSE	NA	FALSE	NA	FALSE	4	2	0.0181585	0.297529
Mrpl19	0.390191	0.00413781	NA	FALSE	NA	FALSE	0.391822	0.00636419	0.263626	0.0149337	NA	FALSE	0.446701	0.0205004	NA	FALSE	NA	FALSE	NA	FALSE	NA	FALSE	NA	FALSE	NA	FALSE	NA	FALSE	NA	FALSE	NA	FALSE	NA	FALSE	NA	FALSE	NA	FALSE	-0.214155	0.0391658	NA	FALSE	NA	FALSE	4	1	0.00815384	0.607906
Ldlrap1	0.317283	0.0042318	NA	FALSE	NA	FALSE	NA	FALSE	0.167855	0.0270354	NA	FALSE	0.415356	0.0176033	NA	FALSE	NA	FALSE	NA	FALSE	0.232543	0.0401914	NA	FALSE	NA	FALSE	NA	FALSE	-0.151405	0.0139049	NA	FALSE	NA	FALSE	NA	FALSE	NA	FALSE	NA	FALSE	NA	FALSE	NA	FALSE	4	1	0.00815384	0.607906
Aspn	NA	FALSE	NA	FALSE	0.201992	0.0238905	NA	FALSE	0.226408	0.00899873	NA	FALSE	NA	FALSE	NA	FALSE	0.74701	0.00150073	0.534377	0.00284073	NA	FALSE	-0.786723	0.0042671	NA	FALSE	NA	FALSE	NA	FALSE	NA	FALSE	NA	FALSE	NA	FALSE	NA	FALSE	NA	FALSE	NA	FALSE	NA	FALSE	4	1	0.00815384	0.607906
Mapt	0.634612	0.0043115	0.105866	0.0408401	NA	FALSE	NA	FALSE	NA	FALSE	NA	FALSE	0.383633	0.000191437	NA	FALSE	0.457775	0.0101419	NA	FALSE	NA	FALSE	NA	FALSE	NA	FALSE	NA	FALSE	NA	FALSE	NA	FALSE	NA	FALSE	NA	FALSE	NA	FALSE	NA	FALSE	-0.230684	0.0134394	NA	FALSE	4	1	0.0125292	0.646645
Serbp1	0.278856	0.00441069	0.226913	0.0151992	0.830926	8.32445e-05	NA	FALSE	NA	FALSE	NA	FALSE	0.178412	0.0220605	NA	FALSE	NA	FALSE	NA	FALSE	NA	FALSE	NA	FALSE	NA	FALSE	-0.132319	0.0317553	-0.28751	0.0243512	NA	FALSE	NA	FALSE	NA	FALSE	NA	FALSE	NA	FALSE	NA	FALSE	NA	FALSE	4	2	0.0181585	0.297529
Mrpl3	NA	FALSE	NA	FALSE	0.297624	0.0166464	0.263437	0.00195119	0.132168	0.0491685	NA	FALSE	NA	FALSE	NA	FALSE	NA	FALSE	NA	FALSE	0.205176	0.0264071	-0.383849	0.00449863	NA	FALSE	NA	FALSE	NA	FALSE	NA	FALSE	NA	FALSE	NA	FALSE	NA	FALSE	NA	FALSE	NA	FALSE	NA	FALSE	4	1	0.0181585	0.681556
Myoc	0.401262	0.00450336	NA	FALSE	0.398802	0.000606687	NA	FALSE	NA	FALSE	NA	FALSE	0.385609	0.00672079	NA	FALSE	NA	FALSE	0.125166	0.0486558	NA	FALSE	NA	FALSE	NA	FALSE	NA	FALSE	NA	FALSE	NA	FALSE	NA	FALSE	NA	FALSE	NA	FALSE	NA	FALSE	NA	FALSE	-0.36204	0.00484182	4	1	0.0181585	0.681556
Pacsin3	0.322644	0.00454527	NA	FALSE	NA	FALSE	0.214424	0.0229146	0.234469	0.00713102	NA	FALSE	0.731001	0.0161121	NA	FALSE	NA	FALSE	NA	FALSE	NA	FALSE	NA	FALSE	NA	FALSE	NA	FALSE	NA	FALSE	NA	FALSE	NA	FALSE	NA	FALSE	NA	FALSE	NA	FALSE	NA	FALSE	NA	FALSE	4	0	0.00815384	1
Prrx1	NA	FALSE	0.265711	0.00409204	NA	FALSE	0.239851	0.0277894	NA	FALSE	NA	FALSE	0.299617	0.00183467	NA	FALSE	0.329967	0.018025	NA	FALSE	NA	FALSE	-0.646157	0.00455598	NA	FALSE	NA	FALSE	NA	FALSE	NA	FALSE	NA	FALSE	NA	FALSE	NA	FALSE	NA	FALSE	NA	FALSE	NA	FALSE	4	1	0.0181585	0.681556
Pttg1ip	0.268845	0.00460862	0.162932	0.0264248	0.564737	0.00304011	NA	FALSE	NA	FALSE	NA	FALSE	NA	FALSE	NA	FALSE	0.334065	0.0367207	NA	FALSE	NA	FALSE	NA	FALSE	NA	FALSE	NA	FALSE	-0.284967	0.0192973	NA	FALSE	NA	FALSE	NA	FALSE	NA	FALSE	NA	FALSE	NA	FALSE	NA	FALSE	4	1	0.0181585	0.681556
Sod2	0.188201	0.00470684	NA	FALSE	0.321377	0.0460765	NA	FALSE	0.182476	0.00448601	NA	FALSE	NA	FALSE	NA	FALSE	NA	FALSE	NA	FALSE	0.341994	0.0231827	NA	FALSE	NA	FALSE	NA	FALSE	NA	FALSE	NA	FALSE	NA	FALSE	NA	FALSE	NA	FALSE	NA	FALSE	-0.152073	0.0222244	NA	FALSE	4	1	0.0181585	0.681556
Ehbp1l1	0.532911	0.00471114	NA	FALSE	NA	FALSE	0.368979	0.000899935	0.320431	0.000645184	NA	FALSE	0.85097	0.00333162	NA	FALSE	NA	FALSE	NA	FALSE	NA	FALSE	NA	FALSE	NA	FALSE	NA	FALSE	NA	FALSE	NA	FALSE	NA	FALSE	NA	FALSE	NA	FALSE	NA	FALSE	NA	FALSE	NA	FALSE	4	0	0.00815384	1
Sacm1l	0.225133	0.00498405	0.158861	0.0375155	0.478493	0.00624188	0.243472	0.0290779	NA	FALSE	NA	FALSE	NA	FALSE	NA	FALSE	NA	FALSE	NA	FALSE	NA	FALSE	NA	FALSE	NA	FALSE	NA	FALSE	NA	FALSE	NA	FALSE	NA	FALSE	NA	FALSE	NA	FALSE	NA	FALSE	NA	FALSE	NA	FALSE	4	0	0.0181585	1
Snw1	0.270653	0.00507227	0.268035	0.00280462	0.361924	0.0154414	NA	FALSE	NA	FALSE	NA	FALSE	NA	FALSE	NA	FALSE	0.408407	0.00577747	NA	FALSE	NA	FALSE	NA	FALSE	NA	FALSE	NA	FALSE	-0.411669	0.00280554	NA	FALSE	NA	FALSE	NA	FALSE	NA	FALSE	NA	FALSE	NA	FALSE	NA	FALSE	4	1	0.0125292	0.646645
Ghitm	NA	FALSE	NA	FALSE	NA	FALSE	0.15644	0.0357574	0.332894	0.000876925	NA	FALSE	NA	FALSE	NA	FALSE	NA	FALSE	0.227696	0.029546	0.209898	0.00798721	-0.327917	0.0050932	NA	FALSE	NA	FALSE	NA	FALSE	NA	FALSE	NA	FALSE	NA	FALSE	NA	FALSE	NA	FALSE	NA	FALSE	NA	FALSE	4	1	0.0181585	0.681556
Cdkn1a	0.749195	0.00518543	NA	FALSE	0.506642	0.0404079	NA	FALSE	NA	FALSE	NA	FALSE	NA	FALSE	NA	FALSE	0.280491	0.0052724	0.556227	5.65803e-05	NA	FALSE	NA	FALSE	NA	FALSE	NA	FALSE	-0.914674	3.75636e-06	NA	FALSE	NA	FALSE	-1.19462	0.000160172	NA	FALSE	NA	FALSE	NA	FALSE	NA	FALSE	4	2	0.0181585	0.297529
Calr	0.260222	0.00521089	NA	FALSE	0.377304	4.46813e-05	0.205424	0.0105133	NA	FALSE	NA	FALSE	0.729472	0.000102341	NA	FALSE	NA	FALSE	NA	FALSE	NA	FALSE	NA	FALSE	NA	FALSE	-0.137758	0.0470349	NA	FALSE	NA	FALSE	NA	FALSE	NA	FALSE	NA	FALSE	NA	FALSE	NA	FALSE	NA	FALSE	4	1	0.0181585	0.681556
Gch1	0.325336	0.00535958	NA	FALSE	NA	FALSE	0.212267	0.00619584	NA	FALSE	0.229691	0.0163098	0.127842	0.0280292	NA	FALSE	NA	FALSE	NA	FALSE	NA	FALSE	NA	FALSE	NA	FALSE	NA	FALSE	NA	FALSE	NA	FALSE	NA	FALSE	NA	FALSE	NA	FALSE	NA	FALSE	NA	FALSE	-0.706846	0.00156562	4	1	0.0181585	0.681556
Sh3bgr	NA	FALSE	NA	FALSE	NA	FALSE	0.547309	1.81772e-06	NA	FALSE	1.08023	3.12477e-06	0.877603	0.004252	NA	FALSE	NA	FALSE	0.301079	0.0260917	NA	FALSE	-0.303393	0.00545331	-0.224884	0.0149795	NA	FALSE	NA	FALSE	NA	FALSE	NA	FALSE	NA	FALSE	NA	FALSE	NA	FALSE	NA	FALSE	NA	FALSE	4	2	0.0181585	0.297529
Hbxip	0.358575	0.00553564	NA	FALSE	1.37745	0.00168012	NA	FALSE	NA	FALSE	NA	FALSE	NA	FALSE	NA	FALSE	0.420503	0.00395	0.264945	0.00795835	NA	FALSE	NA	FALSE	NA	FALSE	NA	FALSE	NA	FALSE	NA	FALSE	NA	FALSE	NA	FALSE	NA	FALSE	NA	FALSE	NA	FALSE	NA	FALSE	4	0	0.0125292	1
Anapc11	0.436741	0.00555362	NA	FALSE	NA	FALSE	0.341512	0.000202722	0.169793	0.032796	0.210854	0.0109705	NA	FALSE	NA	FALSE	NA	FALSE	NA	FALSE	NA	FALSE	NA	FALSE	-0.123428	0.031375	NA	FALSE	NA	FALSE	NA	FALSE	NA	FALSE	NA	FALSE	NA	FALSE	NA	FALSE	NA	FALSE	NA	FALSE	4	1	0.0181585	0.681556
Pgp	0.277468	0.00559789	NA	FALSE	NA	FALSE	0.246181	0.0104699	0.159774	0.0210327	NA	FALSE	NA	FALSE	NA	FALSE	NA	FALSE	NA	FALSE	0.241831	0.0371327	NA	FALSE	NA	FALSE	NA	FALSE	NA	FALSE	NA	FALSE	NA	FALSE	NA	FALSE	NA	FALSE	NA	FALSE	-0.150245	0.0377316	NA	FALSE	4	1	0.0181585	0.681556
Serpinb6b	0.458812	0.00560314	NA	FALSE	NA	FALSE	NA	FALSE	NA	FALSE	NA	FALSE	0.482806	0.0312108	NA	FALSE	0.572148	0.00362413	0.379174	0.0224671	NA	FALSE	NA	FALSE	NA	FALSE	NA	FALSE	NA	FALSE	NA	FALSE	NA	FALSE	NA	FALSE	NA	FALSE	NA	FALSE	NA	FALSE	NA	FALSE	4	0	0.00491497	1
Abat	0.552902	0.00566984	NA	FALSE	NA	FALSE	NA	FALSE	NA	FALSE	NA	FALSE	0.496889	0.000965162	0.19563	0.0335576	NA	FALSE	0.32308	0.000234018	NA	FALSE	NA	FALSE	NA	FALSE	NA	FALSE	NA	FALSE	NA	FALSE	NA	FALSE	NA	FALSE	NA	FALSE	NA	FALSE	NA	FALSE	NA	FALSE	4	0	0.00815384	1
3930401B19Rik	0.565813	0.00572097	NA	FALSE	0.795635	0.0256599	NA	FALSE	0.473132	0.000817912	NA	FALSE	NA	FALSE	NA	FALSE	0.391976	0.0395679	NA	FALSE	NA	FALSE	NA	FALSE	NA	FALSE	NA	FALSE	-0.317417	0.0288236	NA	FALSE	NA	FALSE	-0.573327	0.00296914	NA	FALSE	NA	FALSE	NA	FALSE	NA	FALSE	4	2	0.00491497	0.183331
Gna12	NA	FALSE	0.355086	0.000341907	NA	FALSE	NA	FALSE	0.326712	0.0374263	NA	FALSE	0.761122	0.0102011	NA	FALSE	NA	FALSE	NA	FALSE	0.379015	0.0110238	-1.03936	0.00578342	NA	FALSE	NA	FALSE	NA	FALSE	NA	FALSE	NA	FALSE	NA	FALSE	NA	FALSE	NA	FALSE	NA	FALSE	NA	FALSE	4	1	0.0181585	0.681556
Usp47	0.227687	0.00608751	NA	FALSE	NA	FALSE	NA	FALSE	0.343355	0.00195368	NA	FALSE	0.231176	0.0478233	NA	FALSE	0.268708	0.0094535	NA	FALSE	NA	FALSE	NA	FALSE	NA	FALSE	NA	FALSE	NA	FALSE	NA	FALSE	NA	FALSE	NA	FALSE	NA	FALSE	NA	FALSE	NA	FALSE	NA	FALSE	4	0	0.0125292	1
Lrrk1	0.393975	0.00635997	NA	FALSE	NA	FALSE	0.150395	0.0175573	NA	FALSE	NA	FALSE	NA	FALSE	NA	FALSE	0.306537	0.0247814	0.262926	0.00547763	NA	FALSE	NA	FALSE	NA	FALSE	NA	FALSE	NA	FALSE	NA	FALSE	NA	FALSE	NA	FALSE	NA	FALSE	NA	FALSE	NA	FALSE	-0.210472	0.0330301	4	1	0.00815384	0.607906
Atf4	0.535722	0.00657769	NA	FALSE	0.747861	0.00790361	0.393966	0.049873	NA	FALSE	NA	FALSE	NA	FALSE	NA	FALSE	NA	FALSE	0.368711	0.00183556	NA	FALSE	NA	FALSE	-0.123014	0.0297326	-0.118134	0.0433277	NA	FALSE	NA	FALSE	NA	FALSE	NA	FALSE	NA	FALSE	NA	FALSE	NA	FALSE	NA	FALSE	4	2	0.0181585	0.297529
Pgd	NA	FALSE	NA	FALSE	0.79255	0.0115044	0.502386	0.00244468	NA	FALSE	0.157677	0.0225255	0.310774	0.0141162	NA	FALSE	NA	FALSE	NA	FALSE	NA	FALSE	-0.715675	0.00690508	NA	FALSE	NA	FALSE	NA	FALSE	NA	FALSE	NA	FALSE	NA	FALSE	NA	FALSE	NA	FALSE	NA	FALSE	NA	FALSE	4	1	0.0125292	0.646645
Tjp2	0.295302	0.00699009	NA	FALSE	0.16248	0.0348901	NA	FALSE	NA	FALSE	NA	FALSE	0.190547	0.0261097	NA	FALSE	NA	FALSE	NA	FALSE	0.220294	0.030832	NA	FALSE	NA	FALSE	NA	FALSE	NA	FALSE	NA	FALSE	NA	FALSE	NA	FALSE	NA	FALSE	NA	FALSE	NA	FALSE	NA	FALSE	4	0	0.00815384	1
Fam73b	0.244721	0.00705193	NA	FALSE	NA	FALSE	0.34904	0.000436889	NA	FALSE	NA	FALSE	0.386494	0.0116564	NA	FALSE	NA	FALSE	NA	FALSE	0.426363	0.00286862	NA	FALSE	NA	FALSE	NA	FALSE	NA	FALSE	NA	FALSE	NA	FALSE	NA	FALSE	NA	FALSE	NA	FALSE	-0.180924	0.00803527	NA	FALSE	4	1	0.0181585	0.681556
Rprd1a	NA	FALSE	0.236464	0.000428719	NA	FALSE	0.409408	0.00146287	0.353152	0.000866326	NA	FALSE	NA	FALSE	NA	FALSE	NA	FALSE	NA	FALSE	0.273762	0.00831775	-0.474094	0.00755068	NA	FALSE	NA	FALSE	NA	FALSE	NA	FALSE	NA	FALSE	NA	FALSE	NA	FALSE	NA	FALSE	NA	FALSE	NA	FALSE	4	1	0.0181585	0.681556
Chpt1	NA	FALSE	0.294255	0.0165191	NA	FALSE	NA	FALSE	0.652095	0.00050635	NA	FALSE	NA	FALSE	NA	FALSE	0.385569	0.00870955	NA	FALSE	0.63535	0.000497551	-0.546075	0.00756556	NA	FALSE	NA	FALSE	NA	FALSE	NA	FALSE	NA	FALSE	NA	FALSE	NA	FALSE	NA	FALSE	NA	FALSE	NA	FALSE	4	1	0.0181585	0.681556
Itsn1	0.320371	0.00793831	NA	FALSE	NA	FALSE	0.287941	0.000537779	NA	FALSE	0.229623	0.00140645	0.547818	0.000397476	NA	FALSE	NA	FALSE	NA	FALSE	NA	FALSE	NA	FALSE	NA	FALSE	NA	FALSE	NA	FALSE	NA	FALSE	NA	FALSE	NA	FALSE	NA	FALSE	NA	FALSE	NA	FALSE	-0.373743	0.00104644	4	1	0.0181585	0.681556
Nfu1	NA	FALSE	NA	FALSE	0.342796	0.0355514	0.22706	0.0109315	0.217855	0.017832	NA	FALSE	NA	FALSE	NA	FALSE	0.151693	0.0313547	NA	FALSE	NA	FALSE	-0.35713	0.00796512	NA	FALSE	NA	FALSE	NA	FALSE	NA	FALSE	NA	FALSE	NA	FALSE	NA	FALSE	NA	FALSE	NA	FALSE	NA	FALSE	4	1	0.0181585	0.681556
Pecr	0.381405	0.00797452	NA	FALSE	NA	FALSE	NA	FALSE	NA	FALSE	NA	FALSE	NA	FALSE	0.13871	0.032322	0.165533	0.0424281	NA	FALSE	0.439078	0.00398948	NA	FALSE	NA	FALSE	NA	FALSE	NA	FALSE	NA	FALSE	-0.234886	0.0065031	NA	FALSE	NA	FALSE	NA	FALSE	NA	FALSE	NA	FALSE	4	1	0.00815384	0.607906
Suds3	0.192139	0.0081541	0.211723	0.00199489	NA	FALSE	0.137809	0.0380172	NA	FALSE	NA	FALSE	NA	FALSE	NA	FALSE	NA	FALSE	NA	FALSE	0.22642	0.0489732	NA	FALSE	NA	FALSE	NA	FALSE	NA	FALSE	NA	FALSE	NA	FALSE	NA	FALSE	NA	FALSE	NA	FALSE	NA	FALSE	NA	FALSE	4	0	0.0181585	1
Txn1	0.3722	0.00835281	NA	FALSE	0.19253	0.0158745	0.179062	0.0148636	NA	FALSE	NA	FALSE	NA	FALSE	NA	FALSE	NA	FALSE	0.257863	0.0134099	NA	FALSE	NA	FALSE	-0.367325	0.0369984	NA	FALSE	NA	FALSE	NA	FALSE	NA	FALSE	NA	FALSE	NA	FALSE	NA	FALSE	NA	FALSE	NA	FALSE	4	1	0.0181585	0.681556
Ntn1	0.446961	0.00843183	0.338114	9.05924e-05	0.333713	0.038689	NA	FALSE	NA	FALSE	NA	FALSE	0.463757	0.0149718	NA	FALSE	NA	FALSE	NA	FALSE	NA	FALSE	NA	FALSE	NA	FALSE	NA	FALSE	NA	FALSE	NA	FALSE	NA	FALSE	NA	FALSE	NA	FALSE	NA	FALSE	NA	FALSE	NA	FALSE	4	0	0.0181585	1
Pgam1	0.400101	0.0084665	0.159477	0.00788827	0.290175	0.0215929	0.778187	0.000323254	NA	FALSE	NA	FALSE	NA	FALSE	NA	FALSE	NA	FALSE	NA	FALSE	NA	FALSE	NA	FALSE	NA	FALSE	NA	FALSE	NA	FALSE	NA	FALSE	NA	FALSE	NA	FALSE	NA	FALSE	NA	FALSE	NA	FALSE	NA	FALSE	4	0	0.0125292	1
Naa30	0.290747	0.00864304	0.126599	0.0419357	NA	FALSE	NA	FALSE	NA	FALSE	NA	FALSE	NA	FALSE	NA	FALSE	0.157478	0.034026	NA	FALSE	0.226378	0.0181194	NA	FALSE	NA	FALSE	NA	FALSE	NA	FALSE	NA	FALSE	NA	FALSE	NA	FALSE	NA	FALSE	NA	FALSE	NA	FALSE	NA	FALSE	4	0	0.0181585	1
Nagk	0.269049	0.00872559	NA	FALSE	0.184	0.0394236	NA	FALSE	NA	FALSE	NA	FALSE	NA	FALSE	NA	FALSE	0.192394	0.0260174	0.311693	0.00626446	NA	FALSE	NA	FALSE	NA	FALSE	NA	FALSE	NA	FALSE	NA	FALSE	NA	FALSE	NA	FALSE	NA	FALSE	NA	FALSE	NA	FALSE	NA	FALSE	4	0	0.0181585	1
Zfp91	0.258658	0.00898651	0.150356	0.0195352	0.444559	0.0238288	NA	FALSE	NA	FALSE	NA	FALSE	NA	FALSE	NA	FALSE	0.395796	0.0192026	NA	FALSE	NA	FALSE	NA	FALSE	NA	FALSE	NA	FALSE	-0.27366	0.00513309	NA	FALSE	NA	FALSE	-0.288862	0.00678535	-0.213068	0.0483333	NA	FALSE	-0.24401	0.0100741	NA	FALSE	4	4	0.0125292	0.012267
Hal	0.277577	0.00913213	NA	FALSE	NA	FALSE	0.450312	0.00250287	NA	FALSE	NA	FALSE	NA	FALSE	0.186498	0.0270173	0.3224	0.00729624	NA	FALSE	NA	FALSE	NA	FALSE	NA	FALSE	NA	FALSE	NA	FALSE	NA	FALSE	NA	FALSE	NA	FALSE	NA	FALSE	NA	FALSE	NA	FALSE	NA	FALSE	4	0	0.0181585	1
Scarb2	0.314151	0.00928976	0.202728	0.0299989	NA	FALSE	NA	FALSE	NA	FALSE	NA	FALSE	NA	FALSE	NA	FALSE	0.214615	0.00954739	0.15818	0.021954	NA	FALSE	NA	FALSE	NA	FALSE	NA	FALSE	NA	FALSE	NA	FALSE	NA	FALSE	NA	FALSE	NA	FALSE	NA	FALSE	NA	FALSE	NA	FALSE	4	0	0.0181585	1
Nme1	NA	FALSE	NA	FALSE	0.311098	0.020396	0.742265	1.95286e-05	NA	FALSE	0.188837	0.00134448	NA	FALSE	NA	FALSE	NA	FALSE	0.360293	0.0131144	NA	FALSE	-0.534273	0.00942323	NA	FALSE	NA	FALSE	NA	FALSE	NA	FALSE	NA	FALSE	NA	FALSE	NA	FALSE	NA	FALSE	NA	FALSE	-0.262237	0.0317419	4	2	0.0181585	0.297529
Samhd1	0.500429	0.00957818	NA	FALSE	NA	FALSE	0.29997	0.00218891	0.303898	0.0178517	NA	FALSE	NA	FALSE	NA	FALSE	NA	FALSE	0.147389	0.0442329	NA	FALSE	NA	FALSE	NA	FALSE	NA	FALSE	NA	FALSE	NA	FALSE	NA	FALSE	-0.246629	0.0405404	NA	FALSE	NA	FALSE	NA	FALSE	NA	FALSE	4	1	0.0125292	0.646645
Tap1	0.191612	0.00969909	NA	FALSE	NA	FALSE	0.208317	0.0442582	NA	FALSE	NA	FALSE	NA	FALSE	NA	FALSE	0.187533	0.0300883	0.483337	8.70703e-05	NA	FALSE	NA	FALSE	NA	FALSE	NA	FALSE	NA	FALSE	NA	FALSE	NA	FALSE	NA	FALSE	NA	FALSE	NA	FALSE	NA	FALSE	-0.287922	0.0015352	4	1	0.0181585	0.681556
Tnnt1	0.339437	0.00977038	NA	FALSE	NA	FALSE	0.255423	0.00957272	NA	FALSE	0.304529	0.000433389	NA	FALSE	NA	FALSE	0.215964	0.0376647	NA	FALSE	NA	FALSE	NA	FALSE	NA	FALSE	NA	FALSE	NA	FALSE	NA	FALSE	NA	FALSE	NA	FALSE	NA	FALSE	NA	FALSE	NA	FALSE	-0.415206	0.000369424	4	1	0.0181585	0.681556
Nacc2	0.482635	0.00990234	0.200051	0.01271	NA	FALSE	NA	FALSE	NA	FALSE	NA	FALSE	0.298506	0.00663617	NA	FALSE	NA	FALSE	NA	FALSE	0.177006	0.0496516	NA	FALSE	NA	FALSE	NA	FALSE	NA	FALSE	NA	FALSE	NA	FALSE	NA	FALSE	NA	FALSE	NA	FALSE	-0.178838	0.0231842	NA	FALSE	4	1	0.0181585	0.681556
Hexb	NA	FALSE	NA	FALSE	0.631382	0.0231779	0.765994	2.10586e-05	NA	FALSE	NA	FALSE	NA	FALSE	0.25543	0.0199976	NA	FALSE	0.575334	0.000267113	NA	FALSE	-0.536848	0.00995378	NA	FALSE	NA	FALSE	NA	FALSE	NA	FALSE	NA	FALSE	NA	FALSE	NA	FALSE	NA	FALSE	NA	FALSE	NA	FALSE	4	1	0.00815384	0.607906
Mgp	NA	FALSE	NA	FALSE	NA	FALSE	NA	FALSE	0.250644	0.00182625	NA	FALSE	NA	FALSE	0.539891	0.000390323	0.377332	0.0146717	0.603271	0.000166756	NA	FALSE	-0.524646	0.0101759	-0.421695	0.0223458	NA	FALSE	NA	FALSE	NA	FALSE	NA	FALSE	NA	FALSE	NA	FALSE	NA	FALSE	NA	FALSE	-0.382997	0.019277	4	3	0.0181585	0.087022
Riok3	0.200209	0.0103833	NA	FALSE	0.338295	0.0062588	NA	FALSE	0.266924	0.0076148	NA	FALSE	NA	FALSE	NA	FALSE	NA	FALSE	0.23625	0.0209052	NA	FALSE	NA	FALSE	NA	FALSE	NA	FALSE	-0.208985	0.0150578	NA	FALSE	NA	FALSE	NA	FALSE	NA	FALSE	NA	FALSE	NA	FALSE	-0.411135	0.00031942	4	2	0.0181585	0.297529
Snca	NA	FALSE	NA	FALSE	NA	FALSE	0.837736	0.00756579	NA	FALSE	0.417255	0.0038517	0.5789	0.000780842	NA	FALSE	0.288346	0.0201869	NA	FALSE	NA	FALSE	-0.985682	0.0104308	NA	FALSE	NA	FALSE	NA	FALSE	NA	FALSE	-0.15978	0.0405702	NA	FALSE	NA	FALSE	NA	FALSE	NA	FALSE	-1.59597	1.89049e-06	4	3	0.0181585	0.087022
Coq3	0.335014	0.0104543	NA	FALSE	NA	FALSE	NA	FALSE	0.149996	0.0343175	NA	FALSE	NA	FALSE	0.186759	0.0423338	NA	FALSE	NA	FALSE	0.274854	0.0235656	NA	FALSE	NA	FALSE	NA	FALSE	NA	FALSE	NA	FALSE	-0.213341	0.0330727	NA	FALSE	NA	FALSE	NA	FALSE	NA	FALSE	NA	FALSE	4	1	0.0181585	0.681556
Spcs3	0.284761	0.0107759	NA	FALSE	NA	FALSE	0.251336	0.0013837	NA	FALSE	NA	FALSE	0.356799	0.0063639	NA	FALSE	NA	FALSE	0.259277	0.0382486	NA	FALSE	NA	FALSE	NA	FALSE	NA	FALSE	NA	FALSE	NA	FALSE	NA	FALSE	NA	FALSE	NA	FALSE	NA	FALSE	NA	FALSE	NA	FALSE	4	0	0.00491497	1
Dnajc19	NA	FALSE	NA	FALSE	NA	FALSE	0.330659	0.000390696	0.277755	0.01148	0.399156	0.0395481	NA	FALSE	NA	FALSE	NA	FALSE	0.204014	0.0378836	NA	FALSE	-0.245122	0.0107854	-0.148252	0.0365987	NA	FALSE	NA	FALSE	NA	FALSE	NA	FALSE	NA	FALSE	NA	FALSE	NA	FALSE	NA	FALSE	NA	FALSE	4	2	0.0125292	0.259255
Ccni	0.296029	0.0111427	0.276225	0.000121008	0.717303	0.000536206	NA	FALSE	NA	FALSE	NA	FALSE	NA	FALSE	NA	FALSE	0.472955	0.0135924	NA	FALSE	NA	FALSE	NA	FALSE	NA	FALSE	NA	FALSE	-0.83412	6.84372e-05	NA	FALSE	NA	FALSE	-0.47194	0.00599872	NA	FALSE	NA	FALSE	NA	FALSE	-0.177565	0.0413557	4	3	0.0181585	0.087022
Cycs	NA	FALSE	NA	FALSE	0.225562	0.0169635	0.280325	0.00114093	0.293335	0.00457652	0.493151	0.00770632	NA	FALSE	NA	FALSE	NA	FALSE	NA	FALSE	NA	FALSE	-0.207101	0.011161	NA	FALSE	NA	FALSE	NA	FALSE	NA	FALSE	NA	FALSE	NA	FALSE	NA	FALSE	NA	FALSE	NA	FALSE	NA	FALSE	4	1	0.0125292	0.646645
Ccdc56	NA	FALSE	0.186439	0.00591687	NA	FALSE	0.456743	2.20442e-05	NA	FALSE	0.343765	0.0174246	0.441031	0.00231481	NA	FALSE	NA	FALSE	NA	FALSE	NA	FALSE	-0.308177	0.0111954	NA	FALSE	NA	FALSE	NA	FALSE	NA	FALSE	-0.326862	0.0277126	NA	FALSE	NA	FALSE	NA	FALSE	NA	FALSE	NA	FALSE	4	2	0.0181585	0.297529
Snx10	0.207523	0.0112633	0.199667	0.013459	NA	FALSE	NA	FALSE	NA	FALSE	NA	FALSE	NA	FALSE	NA	FALSE	0.35174	0.000197111	0.278679	0.00481128	NA	FALSE	NA	FALSE	NA	FALSE	NA	FALSE	NA	FALSE	NA	FALSE	NA	FALSE	NA	FALSE	NA	FALSE	NA	FALSE	NA	FALSE	-0.582983	0.000570018	4	1	0.0181585	0.681556
Cxcl12	NA	FALSE	0.348362	0.00212879	0.467526	0.0112374	0.850882	5.58031e-08	NA	FALSE	NA	FALSE	0.546236	0.00449528	NA	FALSE	NA	FALSE	NA	FALSE	NA	FALSE	-0.36765	0.0112753	NA	FALSE	NA	FALSE	NA	FALSE	-0.194945	0.0363059	NA	FALSE	NA	FALSE	NA	FALSE	NA	FALSE	NA	FALSE	NA	FALSE	4	2	0.0181585	0.297529
Txndc9	NA	FALSE	NA	FALSE	0.363365	0.000453795	NA	FALSE	0.118028	0.0447424	0.309971	0.00903896	NA	FALSE	NA	FALSE	NA	FALSE	0.281333	0.00881261	NA	FALSE	-0.321268	0.0113074	NA	FALSE	NA	FALSE	NA	FALSE	NA	FALSE	NA	FALSE	NA	FALSE	NA	FALSE	NA	FALSE	NA	FALSE	NA	FALSE	4	1	0.0181585	0.681556
Ccdc47	0.230576	0.011356	NA	FALSE	0.280703	0.0376501	0.287009	0.0015957	0.320939	0.00881857	NA	FALSE	NA	FALSE	NA	FALSE	NA	FALSE	NA	FALSE	NA	FALSE	NA	FALSE	NA	FALSE	NA	FALSE	NA	FALSE	NA	FALSE	NA	FALSE	NA	FALSE	NA	FALSE	NA	FALSE	NA	FALSE	NA	FALSE	4	0	0.0181585	1
Gtf3c6	NA	FALSE	NA	FALSE	0.403347	0.00475224	0.303369	0.015772	0.152985	0.0373496	NA	FALSE	0.389898	0.0125691	NA	FALSE	NA	FALSE	NA	FALSE	NA	FALSE	-0.270008	0.0113722	NA	FALSE	NA	FALSE	NA	FALSE	NA	FALSE	NA	FALSE	NA	FALSE	NA	FALSE	NA	FALSE	NA	FALSE	NA	FALSE	4	1	0.00491497	0.56492
Ppif	NA	FALSE	NA	FALSE	0.429274	0.0135996	0.261168	0.0218941	0.158484	0.00532114	NA	FALSE	0.399752	0.010264	NA	FALSE	NA	FALSE	NA	FALSE	NA	FALSE	-0.412114	0.0113749	-0.322392	0.0300766	NA	FALSE	NA	FALSE	NA	FALSE	NA	FALSE	NA	FALSE	NA	FALSE	-0.256193	0.0411992	-0.3459	0.00157232	NA	FALSE	4	4	0.0181585	0.0177872
Ier5	NA	FALSE	NA	FALSE	0.426504	0.00858915	0.478659	0.00580159	NA	FALSE	NA	FALSE	0.485517	0.00793062	NA	FALSE	NA	FALSE	0.372998	0.0100657	NA	FALSE	-0.336604	0.011447	NA	FALSE	NA	FALSE	NA	FALSE	NA	FALSE	NA	FALSE	NA	FALSE	NA	FALSE	NA	FALSE	NA	FALSE	NA	FALSE	4	1	0.00491497	0.56492
Bysl	0.266426	0.0116559	0.30142	0.00442706	NA	FALSE	0.295815	0.00151261	NA	FALSE	NA	FALSE	0.3207	0.0100408	NA	FALSE	NA	FALSE	NA	FALSE	NA	FALSE	NA	FALSE	NA	FALSE	NA	FALSE	NA	FALSE	NA	FALSE	NA	FALSE	NA	FALSE	NA	FALSE	NA	FALSE	NA	FALSE	NA	FALSE	4	0	0.0125292	1
Pgrmc2	0.24207	0.0116778	NA	FALSE	NA	FALSE	NA	FALSE	NA	FALSE	NA	FALSE	NA	FALSE	0.222322	0.00954273	0.241393	0.0194519	0.268739	0.00488148	NA	FALSE	NA	FALSE	NA	FALSE	NA	FALSE	-0.252929	0.00153106	NA	FALSE	NA	FALSE	NA	FALSE	NA	FALSE	NA	FALSE	NA	FALSE	NA	FALSE	4	1	0.0181585	0.681556
Anxa2	NA	FALSE	NA	FALSE	0.247377	0.0188114	0.145978	0.0336714	NA	FALSE	NA	FALSE	NA	FALSE	0.347373	0.0120635	NA	FALSE	0.364589	0.000788834	NA	FALSE	-0.708349	0.01174	-0.348477	0.0231114	NA	FALSE	NA	FALSE	NA	FALSE	NA	FALSE	NA	FALSE	NA	FALSE	NA	FALSE	NA	FALSE	-0.483614	0.00211199	4	3	0.0181585	0.087022
Pgap2	NA	FALSE	NA	FALSE	0.46461	0.00523159	NA	FALSE	NA	FALSE	0.215541	0.011917	0.251296	0.0149666	NA	FALSE	0.363429	0.011485	NA	FALSE	NA	FALSE	-0.384922	0.0118019	-0.184328	0.0354676	NA	FALSE	NA	FALSE	NA	FALSE	NA	FALSE	NA	FALSE	NA	FALSE	NA	FALSE	NA	FALSE	NA	FALSE	4	2	0.0125292	0.259255
Ndufab1	0.228227	0.0118215	NA	FALSE	NA	FALSE	0.591847	0.00163456	0.250893	0.000213299	0.228256	0.037989	NA	FALSE	NA	FALSE	NA	FALSE	NA	FALSE	NA	FALSE	NA	FALSE	NA	FALSE	NA	FALSE	NA	FALSE	NA	FALSE	NA	FALSE	NA	FALSE	NA	FALSE	NA	FALSE	NA	FALSE	NA	FALSE	4	0	0.0125292	1
Homer2	0.579409	0.0118766	NA	FALSE	NA	FALSE	0.471438	0.000125513	0.304737	0.0158254	NA	FALSE	0.514914	0.00839662	NA	FALSE	NA	FALSE	NA	FALSE	NA	FALSE	NA	FALSE	NA	FALSE	NA	FALSE	NA	FALSE	NA	FALSE	NA	FALSE	NA	FALSE	NA	FALSE	NA	FALSE	-0.278831	0.0184074	NA	FALSE	4	1	0.0125292	0.646645
Arpc5l	0.335386	0.0124015	NA	FALSE	0.481901	0.0296628	0.464775	0.000667167	0.171552	0.0120762	NA	FALSE	NA	FALSE	NA	FALSE	NA	FALSE	NA	FALSE	NA	FALSE	NA	FALSE	NA	FALSE	NA	FALSE	NA	FALSE	NA	FALSE	NA	FALSE	NA	FALSE	NA	FALSE	NA	FALSE	NA	FALSE	NA	FALSE	4	0	0.0125292	1
Pabpn1	0.322926	0.0126833	NA	FALSE	1.63837	3.93637e-07	0.62843	0.00010333	NA	FALSE	NA	FALSE	NA	FALSE	NA	FALSE	NA	FALSE	0.249955	0.0315912	NA	FALSE	NA	FALSE	-0.631081	5.13412e-05	NA	FALSE	NA	FALSE	NA	FALSE	NA	FALSE	NA	FALSE	NA	FALSE	NA	FALSE	NA	FALSE	NA	FALSE	4	1	0.0181585	0.681556
Emcn	NA	FALSE	0.155534	0.038603	NA	FALSE	NA	FALSE	0.309508	0.038539	0.218129	0.0313275	NA	FALSE	NA	FALSE	NA	FALSE	NA	FALSE	0.158072	0.0271841	-0.490318	0.0129067	NA	FALSE	NA	FALSE	NA	FALSE	NA	FALSE	NA	FALSE	NA	FALSE	NA	FALSE	NA	FALSE	NA	FALSE	NA	FALSE	4	1	0.0181585	0.681556
Psma7	0.23898	0.0132294	NA	FALSE	NA	FALSE	NA	FALSE	NA	FALSE	NA	FALSE	NA	FALSE	NA	FALSE	0.235665	0.00644081	0.258499	0.0102393	0.23275	0.0179352	NA	FALSE	NA	FALSE	NA	FALSE	-0.246627	0.0116364	NA	FALSE	-0.356627	0.020552	-0.400361	0.00257252	NA	FALSE	NA	FALSE	NA	FALSE	NA	FALSE	4	3	0.0181585	0.087022
Ppm1a	0.17246	0.0133615	0.185848	0.00767226	NA	FALSE	NA	FALSE	0.480862	0.00228905	NA	FALSE	0.346489	0.047331	NA	FALSE	NA	FALSE	NA	FALSE	NA	FALSE	NA	FALSE	NA	FALSE	NA	FALSE	-0.218554	0.00372957	NA	FALSE	-0.174817	0.0121493	NA	FALSE	NA	FALSE	NA	FALSE	NA	FALSE	NA	FALSE	4	2	0.0181585	0.297529
Acad11	0.239247	0.0136499	NA	FALSE	NA	FALSE	0.234934	0.038824	0.229346	0.0111528	NA	FALSE	NA	FALSE	NA	FALSE	0.265108	0.0241981	NA	FALSE	NA	FALSE	NA	FALSE	NA	FALSE	NA	FALSE	NA	FALSE	NA	FALSE	NA	FALSE	NA	FALSE	NA	FALSE	NA	FALSE	NA	FALSE	NA	FALSE	4	0	0.00491497	1
Gnai2	0.371072	0.0143166	NA	FALSE	0.470434	0.0014022	0.139464	0.0230798	NA	FALSE	NA	FALSE	0.361833	0.0105101	NA	FALSE	NA	FALSE	NA	FALSE	NA	FALSE	NA	FALSE	-0.168646	0.0328032	NA	FALSE	NA	FALSE	NA	FALSE	NA	FALSE	NA	FALSE	NA	FALSE	NA	FALSE	NA	FALSE	NA	FALSE	4	1	0.0125292	0.646645
Gnb3	0.442633	0.0145665	NA	FALSE	NA	FALSE	NA	FALSE	NA	FALSE	NA	FALSE	0.41417	0.00184244	0.200591	0.0477957	NA	FALSE	NA	FALSE	0.471661	0.0167764	NA	FALSE	NA	FALSE	NA	FALSE	NA	FALSE	NA	FALSE	NA	FALSE	NA	FALSE	NA	FALSE	NA	FALSE	NA	FALSE	NA	FALSE	4	0	0.0181585	1
Stxbp1	0.339005	0.0147586	0.148825	0.00979007	0.381484	0.0351441	NA	FALSE	0.211202	0.0153765	NA	FALSE	NA	FALSE	NA	FALSE	NA	FALSE	NA	FALSE	NA	FALSE	NA	FALSE	NA	FALSE	NA	FALSE	NA	FALSE	NA	FALSE	NA	FALSE	NA	FALSE	NA	FALSE	NA	FALSE	NA	FALSE	-0.227225	0.00536072	4	1	0.0181585	0.681556
Mfn1	0.246519	0.0149411	0.298008	0.000172887	0.269394	0.0196093	NA	FALSE	0.28488	0.00842391	NA	FALSE	NA	FALSE	NA	FALSE	NA	FALSE	NA	FALSE	NA	FALSE	NA	FALSE	NA	FALSE	NA	FALSE	NA	FALSE	NA	FALSE	NA	FALSE	NA	FALSE	-0.303316	0.0149883	NA	FALSE	NA	FALSE	NA	FALSE	4	1	0.0125292	0.646645
Bace2	0.24456	0.0153417	NA	FALSE	0.445707	0.0117423	NA	FALSE	NA	FALSE	NA	FALSE	NA	FALSE	NA	FALSE	0.224563	0.0143154	0.2274	0.00480375	NA	FALSE	NA	FALSE	NA	FALSE	NA	FALSE	-0.200542	0.0239211	NA	FALSE	NA	FALSE	NA	FALSE	NA	FALSE	NA	FALSE	NA	FALSE	-0.375358	0.00232626	4	2	0.00815384	0.221032
Brd7	0.228051	0.015793	NA	FALSE	NA	FALSE	0.301218	0.0196966	NA	FALSE	0.173215	0.0092414	NA	FALSE	NA	FALSE	NA	FALSE	NA	FALSE	0.221719	0.0258225	NA	FALSE	NA	FALSE	NA	FALSE	NA	FALSE	NA	FALSE	NA	FALSE	NA	FALSE	NA	FALSE	NA	FALSE	NA	FALSE	NA	FALSE	4	0	0.0181585	1
2013-03-05	0.210339	0.0166532	0.161982	0.0479878	NA	FALSE	NA	FALSE	0.219776	0.00699701	NA	FALSE	NA	FALSE	NA	FALSE	NA	FALSE	NA	FALSE	0.172386	0.0454934	NA	FALSE	NA	FALSE	NA	FALSE	NA	FALSE	NA	FALSE	NA	FALSE	NA	FALSE	NA	FALSE	NA	FALSE	NA	FALSE	NA	FALSE	4	0	0.0181585	1
Acat1	0.229946	0.0166567	NA	FALSE	NA	FALSE	0.259472	0.020892	0.206541	0.00207939	NA	FALSE	NA	FALSE	NA	FALSE	NA	FALSE	NA	FALSE	0.384401	0.00581386	NA	FALSE	NA	FALSE	NA	FALSE	NA	FALSE	NA	FALSE	-0.298149	0.0391065	NA	FALSE	-0.440162	0.00120642	NA	FALSE	NA	FALSE	NA	FALSE	4	2	0.00815384	0.221032
Stx4a	0.197751	0.0173503	NA	FALSE	NA	FALSE	NA	FALSE	NA	FALSE	NA	FALSE	0.305609	0.0472445	0.1878	0.0435281	NA	FALSE	NA	FALSE	0.21408	0.0463649	NA	FALSE	-0.317788	0.00257058	NA	FALSE	NA	FALSE	NA	FALSE	NA	FALSE	NA	FALSE	NA	FALSE	NA	FALSE	NA	FALSE	NA	FALSE	4	1	0.0181585	0.681556
Marcks	NA	FALSE	NA	FALSE	0.382168	0.00744769	0.414861	0.00116326	NA	FALSE	0.198246	0.0322053	0.311983	0.0313316	NA	FALSE	NA	FALSE	NA	FALSE	NA	FALSE	-0.736537	0.0177726	NA	FALSE	NA	FALSE	NA	FALSE	NA	FALSE	NA	FALSE	NA	FALSE	-0.462788	0.00019462	NA	FALSE	NA	FALSE	NA	FALSE	4	2	0.0181585	0.297529
Dlat	NA	FALSE	NA	FALSE	NA	FALSE	0.317025	0.000571757	0.243495	0.00680254	0.257273	0.0374856	NA	FALSE	NA	FALSE	NA	FALSE	NA	FALSE	0.287125	0.0150697	-0.239002	0.0184242	-0.135272	0.0365262	NA	FALSE	NA	FALSE	NA	FALSE	NA	FALSE	NA	FALSE	-0.231759	0.0376497	NA	FALSE	-0.366289	0.00223471	NA	FALSE	4	4	0.0181585	0.0177872
Plin3	0.444923	0.0187287	NA	FALSE	NA	FALSE	NA	FALSE	0.281865	0.0110782	NA	FALSE	NA	FALSE	0.365961	0.00788194	0.321064	0.00765456	NA	FALSE	NA	FALSE	NA	FALSE	NA	FALSE	NA	FALSE	-0.2205	0.00547583	NA	FALSE	NA	FALSE	NA	FALSE	NA	FALSE	NA	FALSE	NA	FALSE	NA	FALSE	4	1	0.00491497	0.56492
Dda1	0.268507	0.0191165	NA	FALSE	0.325845	0.0250987	0.161749	0.00384312	NA	FALSE	NA	FALSE	0.167746	0.0364094	NA	FALSE	NA	FALSE	NA	FALSE	NA	FALSE	NA	FALSE	-0.141628	0.0303764	NA	FALSE	NA	FALSE	NA	FALSE	NA	FALSE	NA	FALSE	NA	FALSE	NA	FALSE	NA	FALSE	NA	FALSE	4	1	0.0125292	0.646645
Slc2a1	0.254679	0.0191457	NA	FALSE	0.53794	0.00261199	0.225257	0.0103117	NA	FALSE	NA	FALSE	0.195922	0.0272453	NA	FALSE	NA	FALSE	NA	FALSE	NA	FALSE	NA	FALSE	NA	FALSE	NA	FALSE	NA	FALSE	NA	FALSE	NA	FALSE	NA	FALSE	NA	FALSE	NA	FALSE	NA	FALSE	-0.210641	0.0188939	4	1	0.0181585	0.681556
Atp9a	0.369779	0.0200211	0.12002	0.0219495	NA	FALSE	NA	FALSE	0.34747	0.000128032	NA	FALSE	0.720866	0.0115521	NA	FALSE	NA	FALSE	NA	FALSE	NA	FALSE	NA	FALSE	NA	FALSE	NA	FALSE	-0.124326	0.0463565	NA	FALSE	NA	FALSE	NA	FALSE	NA	FALSE	NA	FALSE	NA	FALSE	NA	FALSE	4	1	0.0125292	0.646645
Tmem149	0.308864	0.0200274	NA	FALSE	0.179489	0.0392104	0.189227	0.0119712	NA	FALSE	NA	FALSE	0.417294	0.000655684	NA	FALSE	NA	FALSE	NA	FALSE	NA	FALSE	NA	FALSE	NA	FALSE	NA	FALSE	NA	FALSE	NA	FALSE	NA	FALSE	NA	FALSE	NA	FALSE	NA	FALSE	NA	FALSE	NA	FALSE	4	0	0.00491497	1
Tspan9	NA	FALSE	0.13486	0.0144021	0.251658	0.033508	NA	FALSE	NA	FALSE	NA	FALSE	0.582482	8.59603e-05	NA	FALSE	NA	FALSE	NA	FALSE	0.245236	0.0143468	-0.348272	0.0200358	NA	FALSE	NA	FALSE	NA	FALSE	NA	FALSE	NA	FALSE	NA	FALSE	NA	FALSE	NA	FALSE	NA	FALSE	NA	FALSE	4	1	0.0181585	0.681556
Ighm	0.785509	0.0203816	0.247259	0.00261515	0.396836	0.00107188	2.61563	5.18524e-05	NA	FALSE	NA	FALSE	NA	FALSE	NA	FALSE	NA	FALSE	NA	FALSE	NA	FALSE	NA	FALSE	NA	FALSE	NA	FALSE	NA	FALSE	NA	FALSE	NA	FALSE	NA	FALSE	NA	FALSE	NA	FALSE	-0.250556	0.0356145	NA	FALSE	4	1	0.0125292	0.646645
Rab3ip	0.298452	0.0208519	0.382798	8.1663e-05	NA	FALSE	NA	FALSE	0.354619	0.00182445	NA	FALSE	NA	FALSE	NA	FALSE	0.265976	0.00513247	NA	FALSE	NA	FALSE	NA	FALSE	NA	FALSE	NA	FALSE	NA	FALSE	NA	FALSE	NA	FALSE	NA	FALSE	NA	FALSE	NA	FALSE	NA	FALSE	NA	FALSE	4	0	0.0181585	1
Ndel1	0.220485	0.0209009	0.167312	0.0371521	NA	FALSE	NA	FALSE	NA	FALSE	0.292861	0.0472688	0.254447	0.0416718	NA	FALSE	NA	FALSE	NA	FALSE	NA	FALSE	NA	FALSE	NA	FALSE	NA	FALSE	NA	FALSE	NA	FALSE	NA	FALSE	NA	FALSE	NA	FALSE	NA	FALSE	NA	FALSE	NA	FALSE	4	0	0.0181585	1
Sipa1l2	0.513775	0.0209097	0.479587	0.000859992	NA	FALSE	NA	FALSE	NA	FALSE	NA	FALSE	0.627014	0.000413788	NA	FALSE	NA	FALSE	NA	FALSE	0.448963	0.000834071	NA	FALSE	NA	FALSE	NA	FALSE	NA	FALSE	NA	FALSE	NA	FALSE	NA	FALSE	NA	FALSE	NA	FALSE	-0.239932	0.0264038	NA	FALSE	4	1	0.0181585	0.681556
Dstn	NA	FALSE	NA	FALSE	NA	FALSE	NA	FALSE	0.458551	0.000524106	0.380137	0.018321	NA	FALSE	NA	FALSE	0.203823	0.0466186	0.313758	0.00991895	NA	FALSE	-0.199773	0.0212886	NA	FALSE	NA	FALSE	NA	FALSE	NA	FALSE	NA	FALSE	NA	FALSE	NA	FALSE	NA	FALSE	NA	FALSE	NA	FALSE	4	1	0.0125292	0.646645
Iigp1	1.81857	0.0215514	NA	FALSE	NA	FALSE	0.397101	0.00555682	NA	FALSE	NA	FALSE	NA	FALSE	NA	FALSE	0.600917	0.00830127	0.934853	0.000277131	NA	FALSE	NA	FALSE	NA	FALSE	NA	FALSE	NA	FALSE	NA	FALSE	NA	FALSE	NA	FALSE	NA	FALSE	NA	FALSE	NA	FALSE	NA	FALSE	4	0	0.0125292	1
Cisd1	0.302113	0.0218413	NA	FALSE	0.189657	0.0387895	0.269267	0.0007461	0.401059	0.000409894	NA	FALSE	NA	FALSE	NA	FALSE	NA	FALSE	NA	FALSE	NA	FALSE	NA	FALSE	NA	FALSE	NA	FALSE	NA	FALSE	NA	FALSE	NA	FALSE	NA	FALSE	NA	FALSE	NA	FALSE	NA	FALSE	NA	FALSE	4	0	0.0181585	1
Gbe1	NA	FALSE	0.254333	0.0383454	NA	FALSE	0.238733	0.0237856	NA	FALSE	0.616555	0.0463006	NA	FALSE	0.358624	0.0344051	NA	FALSE	NA	FALSE	NA	FALSE	-0.435056	0.02217	NA	FALSE	NA	FALSE	NA	FALSE	NA	FALSE	NA	FALSE	NA	FALSE	NA	FALSE	NA	FALSE	NA	FALSE	NA	FALSE	4	1	0.0125292	0.646645
Msi2	0.27295	0.0227132	NA	FALSE	0.310968	0.0192405	NA	FALSE	NA	FALSE	NA	FALSE	0.21607	0.0143025	NA	FALSE	0.289616	0.0297518	NA	FALSE	NA	FALSE	NA	FALSE	NA	FALSE	NA	FALSE	NA	FALSE	NA	FALSE	NA	FALSE	NA	FALSE	NA	FALSE	NA	FALSE	NA	FALSE	NA	FALSE	4	0	0.00491497	1
Lpl	0.173888	0.0235303	0.362889	0.000151891	NA	FALSE	NA	FALSE	0.199947	0.0452764	NA	FALSE	NA	FALSE	NA	FALSE	0.38931	0.00160504	NA	FALSE	NA	FALSE	NA	FALSE	NA	FALSE	NA	FALSE	-0.371017	0.0167466	NA	FALSE	NA	FALSE	-0.468433	0.0107883	NA	FALSE	NA	FALSE	-0.183165	0.0170686	NA	FALSE	4	3	0.0181585	0.087022
Tmem159	0.239473	0.0237446	NA	FALSE	0.276162	0.0029812	NA	FALSE	0.193871	0.0310179	NA	FALSE	NA	FALSE	NA	FALSE	NA	FALSE	0.200212	0.0161434	NA	FALSE	NA	FALSE	NA	FALSE	NA	FALSE	NA	FALSE	NA	FALSE	NA	FALSE	NA	FALSE	NA	FALSE	NA	FALSE	NA	FALSE	NA	FALSE	4	0	0.0125292	1
Zfp706	0.214597	0.0242027	0.453695	2.10701e-06	0.515433	0.0108914	0.3245	0.0123974	NA	FALSE	NA	FALSE	NA	FALSE	NA	FALSE	NA	FALSE	NA	FALSE	NA	FALSE	NA	FALSE	NA	FALSE	-0.23403	0.01529	NA	FALSE	NA	FALSE	NA	FALSE	-0.337841	0.0365137	NA	FALSE	NA	FALSE	NA	FALSE	NA	FALSE	4	2	0.0125292	0.259255
Sbk1	0.348781	0.0242047	NA	FALSE	1.09367	0.00353763	0.139758	0.0216122	NA	FALSE	NA	FALSE	NA	FALSE	NA	FALSE	NA	FALSE	NA	FALSE	0.399467	0.00642422	NA	FALSE	NA	FALSE	-0.314927	0.00114183	NA	FALSE	NA	FALSE	NA	FALSE	NA	FALSE	NA	FALSE	NA	FALSE	NA	FALSE	NA	FALSE	4	1	0.00815384	0.607906
Gyk	0.31737	0.0243535	NA	FALSE	0.330684	0.0489333	0.211194	0.0350299	NA	FALSE	NA	FALSE	0.347101	0.0482102	NA	FALSE	NA	FALSE	NA	FALSE	NA	FALSE	NA	FALSE	NA	FALSE	NA	FALSE	NA	FALSE	NA	FALSE	NA	FALSE	NA	FALSE	NA	FALSE	NA	FALSE	NA	FALSE	NA	FALSE	4	0	0.0181585	1
Slc43a3	0.365212	0.0246665	NA	FALSE	0.370932	0.00819049	NA	FALSE	NA	FALSE	NA	FALSE	NA	FALSE	NA	FALSE	0.326279	0.00618317	0.507871	0.000512296	NA	FALSE	NA	FALSE	NA	FALSE	NA	FALSE	-0.448857	0.000129308	NA	FALSE	NA	FALSE	-0.532797	0.0025544	NA	FALSE	NA	FALSE	NA	FALSE	NA	FALSE	4	2	0.00491497	0.183331
Ampd3	0.236692	0.0248307	0.468746	6.62866e-05	0.358129	0.0132472	NA	FALSE	NA	FALSE	0.16377	0.0401269	NA	FALSE	NA	FALSE	NA	FALSE	NA	FALSE	NA	FALSE	NA	FALSE	NA	FALSE	NA	FALSE	NA	FALSE	NA	FALSE	NA	FALSE	NA	FALSE	NA	FALSE	NA	FALSE	NA	FALSE	NA	FALSE	4	0	0.0181585	1
Nutf2	NA	FALSE	NA	FALSE	0.768063	0.00165313	0.371083	0.000445456	0.192537	0.0333417	NA	FALSE	0.326669	0.00588434	NA	FALSE	NA	FALSE	NA	FALSE	NA	FALSE	-0.358084	0.0250194	NA	FALSE	NA	FALSE	NA	FALSE	NA	FALSE	NA	FALSE	NA	FALSE	NA	FALSE	NA	FALSE	NA	FALSE	NA	FALSE	4	1	0.0125292	0.646645
Ddx17	0.474509	0.0255717	NA	FALSE	0.795779	0.00164804	0.391141	0.00593785	NA	FALSE	NA	FALSE	NA	FALSE	NA	FALSE	NA	FALSE	0.366356	0.0071484	NA	FALSE	NA	FALSE	NA	FALSE	NA	FALSE	NA	FALSE	NA	FALSE	NA	FALSE	-0.375481	0.0265267	NA	FALSE	NA	FALSE	NA	FALSE	NA	FALSE	4	1	0.0181585	0.681556
Slc4a4	0.499681	0.0256956	NA	FALSE	0.382879	0.000705166	NA	FALSE	0.14409	0.0291721	NA	FALSE	NA	FALSE	NA	FALSE	0.26499	0.0307574	NA	FALSE	NA	FALSE	NA	FALSE	NA	FALSE	NA	FALSE	-0.349482	0.0026769	NA	FALSE	NA	FALSE	NA	FALSE	NA	FALSE	NA	FALSE	-0.236684	0.00275937	NA	FALSE	4	2	0.0125292	0.259255
Bhlhe40	NA	FALSE	NA	FALSE	NA	FALSE	0.303458	0.00353569	0.29718	0.00489152	0.43848	0.0259546	0.81996	0.000275153	NA	FALSE	NA	FALSE	NA	FALSE	NA	FALSE	-0.427739	0.0261595	NA	FALSE	NA	FALSE	NA	FALSE	NA	FALSE	NA	FALSE	NA	FALSE	NA	FALSE	NA	FALSE	NA	FALSE	NA	FALSE	4	1	0.0181585	0.681556
Por	0.210756	0.0268397	0.196386	0.00535353	NA	FALSE	NA	FALSE	NA	FALSE	NA	FALSE	NA	FALSE	0.218706	0.0276057	NA	FALSE	NA	FALSE	0.271034	0.0343744	NA	FALSE	NA	FALSE	NA	FALSE	-0.306431	0.0150679	NA	FALSE	NA	FALSE	NA	FALSE	NA	FALSE	NA	FALSE	NA	FALSE	NA	FALSE	4	1	0.0181585	0.681556
Srsf3	NA	FALSE	NA	FALSE	0.338248	0.00913474	0.237116	0.0244218	NA	FALSE	0.105265	0.0312733	NA	FALSE	NA	FALSE	NA	FALSE	0.282346	0.0355247	NA	FALSE	-0.320165	0.0270382	-0.128348	0.0351354	NA	FALSE	NA	FALSE	NA	FALSE	NA	FALSE	-0.410853	0.0358885	-0.224578	0.0280604	NA	FALSE	NA	FALSE	NA	FALSE	4	4	0.0181585	0.0177872
Sulf2	NA	FALSE	0.127185	0.0221643	NA	FALSE	NA	FALSE	0.493634	0.000682661	NA	FALSE	0.295656	0.0300312	NA	FALSE	NA	FALSE	0.241762	0.0402861	NA	FALSE	-0.40667	0.0271242	NA	FALSE	NA	FALSE	NA	FALSE	NA	FALSE	NA	FALSE	NA	FALSE	NA	FALSE	NA	FALSE	NA	FALSE	-0.251484	0.00590248	4	2	0.0181585	0.297529
Cdk16	0.251187	0.027389	NA	FALSE	NA	FALSE	0.368285	0.00423477	0.253804	0.00106475	NA	FALSE	0.47471	0.0499444	NA	FALSE	NA	FALSE	NA	FALSE	NA	FALSE	NA	FALSE	-0.167262	0.0179336	NA	FALSE	NA	FALSE	NA	FALSE	-0.257152	0.00168287	NA	FALSE	NA	FALSE	NA	FALSE	NA	FALSE	NA	FALSE	4	2	0.0181585	0.297529
Rnps1	0.236197	0.0277226	NA	FALSE	0.548978	0.00151117	0.324043	0.0135433	NA	FALSE	NA	FALSE	NA	FALSE	NA	FALSE	NA	FALSE	NA	FALSE	0.156634	0.00939337	NA	FALSE	NA	FALSE	NA	FALSE	NA	FALSE	NA	FALSE	NA	FALSE	NA	FALSE	NA	FALSE	NA	FALSE	NA	FALSE	NA	FALSE	4	0	0.0181585	1
Vkorc1	NA	FALSE	NA	FALSE	0.239229	0.0382009	NA	FALSE	NA	FALSE	0.202318	0.0218205	NA	FALSE	0.246244	0.0427296	NA	FALSE	0.228935	0.0211151	NA	FALSE	-0.243698	0.0298405	-0.13732	0.0247478	NA	FALSE	NA	FALSE	NA	FALSE	NA	FALSE	NA	FALSE	NA	FALSE	NA	FALSE	NA	FALSE	NA	FALSE	4	2	0.0181585	0.297529
Actn2	0.253208	0.0306498	0.316048	9.50016e-05	NA	FALSE	NA	FALSE	NA	FALSE	NA	FALSE	0.369861	0.0135812	NA	FALSE	NA	FALSE	NA	FALSE	0.279575	0.00345589	NA	FALSE	NA	FALSE	NA	FALSE	NA	FALSE	NA	FALSE	NA	FALSE	NA	FALSE	-0.18158	0.0133419	NA	FALSE	NA	FALSE	NA	FALSE	4	1	0.0181585	0.681556
Ly6c2	0.380559	0.0310648	NA	FALSE	NA	FALSE	NA	FALSE	NA	FALSE	NA	FALSE	NA	FALSE	0.223052	0.0075661	0.327852	0.000627633	0.378833	0.00111853	NA	FALSE	NA	FALSE	NA	FALSE	NA	FALSE	NA	FALSE	NA	FALSE	NA	FALSE	-0.297908	0.0102581	NA	FALSE	NA	FALSE	NA	FALSE	NA	FALSE	4	1	0.00815384	0.607906
Ly6c1	0.380559	0.0310648	NA	FALSE	NA	FALSE	NA	FALSE	NA	FALSE	NA	FALSE	NA	FALSE	0.223052	0.0075661	0.327852	0.000627633	0.378833	0.00111853	NA	FALSE	NA	FALSE	NA	FALSE	NA	FALSE	NA	FALSE	NA	FALSE	NA	FALSE	-0.297908	0.0102581	NA	FALSE	NA	FALSE	NA	FALSE	NA	FALSE	4	1	0.00815384	0.607906
Rell1	0.217197	0.0325767	NA	FALSE	0.131852	0.0455433	0.170958	0.0398467	NA	FALSE	0.169362	0.0172344	NA	FALSE	NA	FALSE	NA	FALSE	NA	FALSE	NA	FALSE	NA	FALSE	NA	FALSE	NA	FALSE	NA	FALSE	NA	FALSE	NA	FALSE	NA	FALSE	NA	FALSE	NA	FALSE	NA	FALSE	NA	FALSE	4	0	0.0125292	1
Ptgds	0.646693	0.0327489	NA	FALSE	0.992614	3.36797e-06	NA	FALSE	NA	FALSE	NA	FALSE	NA	FALSE	1.43615	1.00226e-05	0.62267	0.0027644	NA	FALSE	NA	FALSE	NA	FALSE	NA	FALSE	NA	FALSE	NA	FALSE	-0.542049	0.00165171	NA	FALSE	NA	FALSE	NA	FALSE	NA	FALSE	NA	FALSE	-0.233091	0.0337748	4	2	0.0181585	0.297529
Pla2g5	NA	FALSE	NA	FALSE	NA	FALSE	NA	FALSE	0.207393	0.01787	0.210093	0.0443147	0.409195	0.0250776	NA	FALSE	NA	FALSE	NA	FALSE	0.31045	0.00320369	-0.298104	0.0329095	NA	FALSE	NA	FALSE	NA	FALSE	NA	FALSE	NA	FALSE	NA	FALSE	-0.40041	0.00502517	NA	FALSE	NA	FALSE	NA	FALSE	4	2	0.0181585	0.297529
Neat1	NA	FALSE	NA	FALSE	0.598422	0.0265756	0.73237	0.00029398	NA	FALSE	NA	FALSE	NA	FALSE	0.352069	0.041561	NA	FALSE	0.841511	8.37494e-05	NA	FALSE	-0.318478	0.0331557	NA	FALSE	NA	FALSE	NA	FALSE	NA	FALSE	NA	FALSE	NA	FALSE	NA	FALSE	NA	FALSE	NA	FALSE	NA	FALSE	4	1	0.00491497	0.56492
Slc25a15	0.210333	0.0337815	NA	FALSE	NA	FALSE	0.193685	0.0108647	NA	FALSE	NA	FALSE	0.300224	0.0380477	NA	FALSE	NA	FALSE	NA	FALSE	0.304947	0.0102737	NA	FALSE	NA	FALSE	NA	FALSE	NA	FALSE	NA	FALSE	NA	FALSE	NA	FALSE	NA	FALSE	NA	FALSE	-0.249472	0.00688248	NA	FALSE	4	1	0.0181585	0.681556
Lrp1	0.170298	0.0342326	NA	FALSE	NA	FALSE	NA	FALSE	NA	FALSE	NA	FALSE	0.500838	0.0161	NA	FALSE	0.425624	0.00868902	0.30841	0.0200045	NA	FALSE	NA	FALSE	NA	FALSE	NA	FALSE	NA	FALSE	NA	FALSE	NA	FALSE	NA	FALSE	NA	FALSE	NA	FALSE	NA	FALSE	-0.520178	0.00887403	4	1	0.0181585	0.681556
Sdf4	0.343578	0.0342935	NA	FALSE	NA	FALSE	NA	FALSE	NA	FALSE	NA	FALSE	NA	FALSE	0.138939	0.0469835	0.236983	0.0068538	0.309518	0.000599657	NA	FALSE	NA	FALSE	NA	FALSE	NA	FALSE	-0.160406	0.0113323	NA	FALSE	NA	FALSE	NA	FALSE	NA	FALSE	NA	FALSE	NA	FALSE	NA	FALSE	4	1	0.0181585	0.681556
Trem2	0.174394	0.034736	NA	FALSE	NA	FALSE	0.189568	0.0497933	NA	FALSE	NA	FALSE	0.18415	0.0248926	NA	FALSE	NA	FALSE	0.297053	0.0222112	NA	FALSE	NA	FALSE	NA	FALSE	NA	FALSE	NA	FALSE	NA	FALSE	NA	FALSE	NA	FALSE	NA	FALSE	NA	FALSE	NA	FALSE	NA	FALSE	4	0	0.00815384	1
Efnb3	0.366596	0.0350153	NA	FALSE	NA	FALSE	NA	FALSE	0.231083	0.0121755	0.256468	0.0455942	NA	FALSE	NA	FALSE	NA	FALSE	NA	FALSE	0.290323	0.0300129	NA	FALSE	NA	FALSE	NA	FALSE	NA	FALSE	NA	FALSE	-0.189225	0.0114952	NA	FALSE	NA	FALSE	NA	FALSE	-0.582173	0.000214579	NA	FALSE	4	2	0.0181585	0.297529
Icam2	NA	FALSE	NA	FALSE	0.230403	0.0390211	0.522327	0.000112016	NA	FALSE	0.21435	0.034161	0.596736	0.0436625	NA	FALSE	NA	FALSE	NA	FALSE	NA	FALSE	-0.325007	0.0355482	NA	FALSE	NA	FALSE	NA	FALSE	NA	FALSE	NA	FALSE	NA	FALSE	NA	FALSE	NA	FALSE	NA	FALSE	NA	FALSE	4	1	0.0181585	0.681556
Tmem246	0.231322	0.0368511	0.452024	4.19069e-06	NA	FALSE	0.26339	0.0051284	0.199434	0.0478091	NA	FALSE	NA	FALSE	NA	FALSE	NA	FALSE	NA	FALSE	NA	FALSE	NA	FALSE	NA	FALSE	NA	FALSE	NA	FALSE	NA	FALSE	NA	FALSE	NA	FALSE	NA	FALSE	NA	FALSE	-0.254889	0.00462836	NA	FALSE	4	1	0.0181585	0.681556
Bmp1	0.323553	0.0372129	NA	FALSE	NA	FALSE	0.206204	0.0182949	NA	FALSE	NA	FALSE	0.273157	0.0192819	NA	FALSE	NA	FALSE	0.165342	0.0328958	NA	FALSE	NA	FALSE	NA	FALSE	NA	FALSE	NA	FALSE	NA	FALSE	-0.320011	0.00243892	NA	FALSE	NA	FALSE	NA	FALSE	NA	FALSE	NA	FALSE	4	1	0.0181585	0.681556
Tex261	0.213862	0.0380708	NA	FALSE	NA	FALSE	NA	FALSE	0.372396	6.45556e-05	NA	FALSE	0.35455	0.00918166	NA	FALSE	NA	FALSE	NA	FALSE	0.402544	0.018252	NA	FALSE	NA	FALSE	NA	FALSE	NA	FALSE	NA	FALSE	NA	FALSE	NA	FALSE	NA	FALSE	NA	FALSE	NA	FALSE	NA	FALSE	4	0	0.0181585	1
Hn1	NA	FALSE	NA	FALSE	0.45907	0.0241632	NA	FALSE	NA	FALSE	NA	FALSE	NA	FALSE	0.143884	0.0429354	0.268149	0.00522732	0.226334	0.0181913	NA	FALSE	-0.358611	0.0386795	NA	FALSE	NA	FALSE	NA	FALSE	NA	FALSE	NA	FALSE	NA	FALSE	NA	FALSE	NA	FALSE	NA	FALSE	NA	FALSE	4	1	0.0125292	0.646645
Eef1d	0.30447	0.0392699	0.539324	2.41421e-06	0.923551	0.00325197	NA	FALSE	NA	FALSE	NA	FALSE	NA	FALSE	NA	FALSE	0.258186	0.0391529	NA	FALSE	NA	FALSE	NA	FALSE	NA	FALSE	NA	FALSE	-0.154136	0.0441149	NA	FALSE	NA	FALSE	NA	FALSE	NA	FALSE	NA	FALSE	-0.264512	0.0205688	NA	FALSE	4	2	0.0181585	0.297529
Flad1	0.190002	0.0392931	NA	FALSE	NA	FALSE	0.154666	0.0303009	NA	FALSE	NA	FALSE	0.283978	0.0220127	NA	FALSE	NA	FALSE	NA	FALSE	0.279346	0.0183245	NA	FALSE	NA	FALSE	NA	FALSE	NA	FALSE	NA	FALSE	NA	FALSE	NA	FALSE	NA	FALSE	NA	FALSE	-0.201935	0.00569246	NA	FALSE	4	1	0.00815384	0.607906
Pcolce2	NA	FALSE	NA	FALSE	NA	FALSE	NA	FALSE	NA	FALSE	NA	FALSE	0.495566	0.0190965	0.260424	0.00298448	0.424428	0.00613568	0.49602	3.85823e-05	NA	FALSE	-0.483411	0.0401135	NA	FALSE	NA	FALSE	NA	FALSE	NA	FALSE	NA	FALSE	NA	FALSE	NA	FALSE	NA	FALSE	NA	FALSE	NA	FALSE	4	1	0.00491497	0.56492
Gm3150	0.163779	0.0402784	NA	FALSE	0.643498	0.00328923	0.220561	0.0470371	0.173999	0.0355331	NA	FALSE	NA	FALSE	NA	FALSE	NA	FALSE	NA	FALSE	NA	FALSE	NA	FALSE	NA	FALSE	NA	FALSE	NA	FALSE	NA	FALSE	NA	FALSE	NA	FALSE	NA	FALSE	NA	FALSE	NA	FALSE	NA	FALSE	4	0	0.00491497	1
Gng5	0.163779	0.0402784	NA	FALSE	0.643498	0.00328923	0.138211	0.0449293	0.173999	0.0355331	NA	FALSE	NA	FALSE	NA	FALSE	NA	FALSE	NA	FALSE	NA	FALSE	NA	FALSE	-0.267365	0.000304604	NA	FALSE	NA	FALSE	NA	FALSE	NA	FALSE	NA	FALSE	NA	FALSE	NA	FALSE	NA	FALSE	NA	FALSE	4	1	0.0125292	0.646645
Tmed9	NA	FALSE	NA	FALSE	0.636554	0.00239109	0.467489	4.60972e-05	0.282048	0.000964957	NA	FALSE	0.212662	0.0195449	NA	FALSE	NA	FALSE	NA	FALSE	NA	FALSE	-0.177082	0.040616	NA	FALSE	NA	FALSE	NA	FALSE	NA	FALSE	NA	FALSE	NA	FALSE	NA	FALSE	NA	FALSE	NA	FALSE	NA	FALSE	4	1	0.0181585	0.681556
Odc1	0.206125	0.0431197	0.138714	0.0310449	0.827294	0.000323429	NA	FALSE	NA	FALSE	NA	FALSE	0.513184	0.00135335	NA	FALSE	NA	FALSE	NA	FALSE	NA	FALSE	NA	FALSE	NA	FALSE	NA	FALSE	NA	FALSE	NA	FALSE	NA	FALSE	NA	FALSE	NA	FALSE	NA	FALSE	-0.174615	0.0397023	NA	FALSE	4	1	0.0181585	0.681556
Alox5ap	NA	FALSE	NA	FALSE	NA	FALSE	0.762473	2.11319e-07	0.231427	0.027321	NA	FALSE	NA	FALSE	0.279005	0.0177631	NA	FALSE	0.45851	0.00284177	NA	FALSE	-0.273089	0.0433829	NA	FALSE	NA	FALSE	NA	FALSE	NA	FALSE	NA	FALSE	NA	FALSE	NA	FALSE	NA	FALSE	NA	FALSE	NA	FALSE	4	1	0.00815384	0.607906
Mtcp1	0.170584	0.0440472	NA	FALSE	NA	FALSE	0.415746	0.00112202	NA	FALSE	0.291725	0.000116343	NA	FALSE	NA	FALSE	NA	FALSE	0.275965	0.00544164	NA	FALSE	NA	FALSE	NA	FALSE	NA	FALSE	NA	FALSE	NA	FALSE	NA	FALSE	NA	FALSE	NA	FALSE	NA	FALSE	NA	FALSE	NA	FALSE	4	0	0.0125292	1
Mrpl33	0.194912	0.0443139	NA	FALSE	0.585257	0.00843116	NA	FALSE	0.103429	0.0371904	NA	FALSE	NA	FALSE	NA	FALSE	0.234469	0.015695	NA	FALSE	NA	FALSE	NA	FALSE	NA	FALSE	NA	FALSE	NA	FALSE	NA	FALSE	NA	FALSE	NA	FALSE	NA	FALSE	NA	FALSE	NA	FALSE	NA	FALSE	4	0	0.0125292	1
Bnip2	NA	FALSE	NA	FALSE	0.489585	0.0200695	0.280503	0.00466456	NA	FALSE	NA	FALSE	0.51217	0.00382022	NA	FALSE	0.236274	0.0288392	NA	FALSE	NA	FALSE	-0.386934	0.0445484	NA	FALSE	NA	FALSE	NA	FALSE	NA	FALSE	NA	FALSE	NA	FALSE	NA	FALSE	NA	FALSE	NA	FALSE	NA	FALSE	4	1	0.0181585	0.681556
Tars2	0.166614	0.0452761	NA	FALSE	NA	FALSE	0.213851	0.0192092	NA	FALSE	NA	FALSE	0.227773	0.0190612	NA	FALSE	NA	FALSE	NA	FALSE	0.284836	0.024253	NA	FALSE	NA	FALSE	-0.168589	0.0034629	NA	FALSE	NA	FALSE	-0.238099	0.0362572	NA	FALSE	NA	FALSE	NA	FALSE	NA	FALSE	NA	FALSE	4	2	0.0181585	0.297529
Ftl2	0.206369	0.0454368	NA	FALSE	NA	FALSE	NA	FALSE	NA	FALSE	NA	FALSE	NA	FALSE	0.629274	0.0334585	0.205225	0.022386	0.489026	0.0219066	NA	FALSE	NA	FALSE	NA	FALSE	NA	FALSE	NA	FALSE	NA	FALSE	NA	FALSE	NA	FALSE	NA	FALSE	NA	FALSE	NA	FALSE	NA	FALSE	4	0	0.00815384	1
Dynll2	NA	FALSE	NA	FALSE	0.251799	0.00263082	0.44162	1.61995e-05	0.299319	0.00119733	NA	FALSE	0.597395	0.000830527	NA	FALSE	NA	FALSE	NA	FALSE	NA	FALSE	-0.263368	0.045843	NA	FALSE	NA	FALSE	NA	FALSE	NA	FALSE	NA	FALSE	NA	FALSE	NA	FALSE	NA	FALSE	NA	FALSE	NA	FALSE	4	1	0.0125292	0.646645
Cstb	NA	FALSE	NA	FALSE	0.665269	0.00763056	0.539346	0.0288329	NA	FALSE	NA	FALSE	NA	FALSE	0.200352	0.0460146	NA	FALSE	0.331787	0.0143801	NA	FALSE	-0.677101	0.0463862	-0.656257	0.0283815	NA	FALSE	NA	FALSE	NA	FALSE	NA	FALSE	NA	FALSE	NA	FALSE	NA	FALSE	NA	FALSE	NA	FALSE	4	2	0.0181585	0.297529
Ttc19	0.220006	0.0466277	NA	FALSE	NA	FALSE	0.348044	0.000713759	0.27922	0.00160593	NA	FALSE	NA	FALSE	NA	FALSE	NA	FALSE	NA	FALSE	0.376318	0.00196623	NA	FALSE	NA	FALSE	NA	FALSE	NA	FALSE	NA	FALSE	NA	FALSE	NA	FALSE	NA	FALSE	NA	FALSE	NA	FALSE	NA	FALSE	4	0	0.00815384	1
Rad50	0.230443	0.047132	NA	FALSE	NA	FALSE	NA	FALSE	NA	FALSE	NA	FALSE	NA	FALSE	0.352648	0.00165564	0.236751	0.0119028	0.118012	0.0491509	NA	FALSE	NA	FALSE	NA	FALSE	NA	FALSE	-0.13477	0.04288	NA	FALSE	NA	FALSE	NA	FALSE	NA	FALSE	NA	FALSE	NA	FALSE	NA	FALSE	4	1	0.0181585	0.681556
Cdk2ap1	0.127424	0.0482284	NA	FALSE	0.581208	0.00221822	0.172583	0.0120533	0.148566	0.0338943	NA	FALSE	NA	FALSE	NA	FALSE	NA	FALSE	NA	FALSE	NA	FALSE	NA	FALSE	NA	FALSE	NA	FALSE	NA	FALSE	NA	FALSE	NA	FALSE	NA	FALSE	NA	FALSE	NA	FALSE	NA	FALSE	NA	FALSE	4	0	0.0181585	1
Ndufb5	0.136287	0.0488894	NA	FALSE	0.380284	0.00184493	NA	FALSE	0.166047	0.0263217	NA	FALSE	NA	FALSE	NA	FALSE	0.158771	0.0330741	NA	FALSE	NA	FALSE	NA	FALSE	NA	FALSE	NA	FALSE	NA	FALSE	NA	FALSE	NA	FALSE	NA	FALSE	NA	FALSE	NA	FALSE	NA	FALSE	NA	FALSE	4	0	0.0181585	1
Tmem208	NA	FALSE	NA	FALSE	0.151848	0.0417499	0.505609	1.49948e-05	NA	FALSE	NA	FALSE	NA	FALSE	0.26411	0.0420246	NA	FALSE	0.299728	0.0100836	NA	FALSE	-0.228315	0.0492135	-0.20697	0.00245239	NA	FALSE	NA	FALSE	NA	FALSE	NA	FALSE	NA	FALSE	NA	FALSE	NA	FALSE	NA	FALSE	NA	FALSE	4	2	0.0181585	0.297529
Parp14	0.210704	0.0496792	NA	FALSE	NA	FALSE	0.270992	0.00155832	NA	FALSE	NA	FALSE	NA	FALSE	NA	FALSE	0.368	0.0314927	0.479452	0.000313746	NA	FALSE	NA	FALSE	NA	FALSE	NA	FALSE	NA	FALSE	NA	FALSE	NA	FALSE	NA	FALSE	NA	FALSE	NA	FALSE	NA	FALSE	NA	FALSE	4	0	0.00491497	1
Fam174a	NA	FALSE	NA	FALSE	NA	FALSE	0.392501	0.000385761	0.321948	0.0075029	NA	FALSE	NA	FALSE	NA	FALSE	0.246575	0.0265275	NA	FALSE	0.31806	0.00161276	NA	FALSE	NA	FALSE	NA	FALSE	NA	FALSE	NA	FALSE	NA	FALSE	NA	FALSE	NA	FALSE	NA	FALSE	NA	FALSE	NA	FALSE	4	0	0.00815384	1
Efhd1	NA	FALSE	0.182743	0.0434518	NA	FALSE	NA	FALSE	NA	FALSE	0.166782	0.0080652	0.437194	0.00276158	NA	FALSE	NA	FALSE	NA	FALSE	0.710874	0.00228041	NA	FALSE	NA	FALSE	NA	FALSE	NA	FALSE	NA	FALSE	NA	FALSE	NA	FALSE	NA	FALSE	NA	FALSE	-0.230697	0.00709238	NA	FALSE	4	1	0.0181585	0.681556
Mocs2	NA	FALSE	NA	FALSE	NA	FALSE	0.532605	0.00270871	0.232611	0.0118827	NA	FALSE	NA	FALSE	NA	FALSE	NA	FALSE	0.275501	0.0400965	0.306028	0.00241097	NA	FALSE	-0.216915	0.0117967	NA	FALSE	NA	FALSE	NA	FALSE	NA	FALSE	NA	FALSE	NA	FALSE	NA	FALSE	NA	FALSE	NA	FALSE	4	1	0.0181585	0.681556
Glt25d1	NA	FALSE	0.131914	0.0431102	NA	FALSE	NA	FALSE	0.219025	0.00122561	NA	FALSE	0.239908	0.0291968	NA	FALSE	NA	FALSE	NA	FALSE	0.489399	0.00248257	NA	FALSE	NA	FALSE	NA	FALSE	NA	FALSE	NA	FALSE	NA	FALSE	NA	FALSE	NA	FALSE	NA	FALSE	NA	FALSE	NA	FALSE	4	0	0.0181585	1
Tmem50b	NA	FALSE	NA	FALSE	NA	FALSE	0.229314	0.028655	NA	FALSE	0.239205	0.0180207	0.244429	0.0339053	NA	FALSE	NA	FALSE	NA	FALSE	0.502139	0.00576	NA	FALSE	NA	FALSE	NA	FALSE	NA	FALSE	NA	FALSE	NA	FALSE	NA	FALSE	NA	FALSE	NA	FALSE	NA	FALSE	NA	FALSE	4	0	0.0181585	1
Rhot2	NA	FALSE	NA	FALSE	NA	FALSE	0.345951	8.40827e-05	0.144493	0.0160095	NA	FALSE	0.43852	0.0390287	NA	FALSE	NA	FALSE	NA	FALSE	0.346214	0.00817977	NA	FALSE	NA	FALSE	NA	FALSE	NA	FALSE	NA	FALSE	NA	FALSE	NA	FALSE	NA	FALSE	NA	FALSE	-0.221305	0.0351641	NA	FALSE	4	1	0.00815384	0.607906
Josd2	NA	FALSE	NA	FALSE	NA	FALSE	0.329485	0.00287792	NA	FALSE	0.272491	0.0168897	0.480296	0.0225649	NA	FALSE	NA	FALSE	NA	FALSE	0.41244	0.00833819	NA	FALSE	NA	FALSE	NA	FALSE	NA	FALSE	NA	FALSE	NA	FALSE	NA	FALSE	NA	FALSE	NA	FALSE	NA	FALSE	NA	FALSE	4	0	0.0181585	1
Ppp5c	NA	FALSE	NA	FALSE	0.183123	0.0207507	0.193993	0.00193785	0.139631	0.0359509	NA	FALSE	NA	FALSE	NA	FALSE	NA	FALSE	NA	FALSE	0.409956	0.00845169	NA	FALSE	-0.206394	0.0432822	NA	FALSE	NA	FALSE	NA	FALSE	NA	FALSE	NA	FALSE	NA	FALSE	NA	FALSE	NA	FALSE	NA	FALSE	4	1	0.0181585	0.681556
Slc11a2	NA	FALSE	0.164258	0.012834	0.377445	0.00174716	NA	FALSE	NA	FALSE	NA	FALSE	0.352456	0.0105749	NA	FALSE	NA	FALSE	NA	FALSE	0.274466	0.00925095	NA	FALSE	NA	FALSE	NA	FALSE	NA	FALSE	NA	FALSE	NA	FALSE	NA	FALSE	NA	FALSE	NA	FALSE	NA	FALSE	NA	FALSE	4	0	0.0181585	1
Zdhhc2	NA	FALSE	NA	FALSE	NA	FALSE	NA	FALSE	NA	FALSE	NA	FALSE	0.186721	0.00418518	NA	FALSE	0.253763	0.00414916	0.260728	0.0470298	0.289207	0.0093081	NA	FALSE	NA	FALSE	NA	FALSE	NA	FALSE	NA	FALSE	NA	FALSE	NA	FALSE	NA	FALSE	NA	FALSE	NA	FALSE	NA	FALSE	4	0	0.00815384	1
Aifm1	NA	FALSE	NA	FALSE	NA	FALSE	0.191778	0.0322743	0.220347	0.0035347	0.45311	0.00228271	NA	FALSE	NA	FALSE	NA	FALSE	NA	FALSE	0.255467	0.0099203	NA	FALSE	-0.209985	0.029229	NA	FALSE	NA	FALSE	NA	FALSE	NA	FALSE	NA	FALSE	NA	FALSE	NA	FALSE	NA	FALSE	NA	FALSE	4	1	0.0181585	0.681556
Mmp15	NA	FALSE	0.236769	0.0199365	NA	FALSE	NA	FALSE	NA	FALSE	0.375848	0.00492473	0.569713	0.00137171	NA	FALSE	NA	FALSE	NA	FALSE	0.369862	0.0137246	NA	FALSE	NA	FALSE	NA	FALSE	NA	FALSE	NA	FALSE	NA	FALSE	NA	FALSE	NA	FALSE	NA	FALSE	-0.631124	2.32083e-06	NA	FALSE	4	1	0.0181585	0.681556
Uqcrc2	NA	FALSE	NA	FALSE	0.309572	0.0193767	0.156012	0.0387122	0.137407	0.0273955	NA	FALSE	NA	FALSE	NA	FALSE	NA	FALSE	NA	FALSE	0.257858	0.014699	NA	FALSE	-0.298768	0.00024639	NA	FALSE	NA	FALSE	NA	FALSE	NA	FALSE	NA	FALSE	NA	FALSE	NA	FALSE	NA	FALSE	NA	FALSE	4	1	0.0181585	0.681556
Bcl6b	NA	FALSE	NA	FALSE	NA	FALSE	0.191976	0.0157773	NA	FALSE	0.365818	0.015511	0.334412	0.000985104	NA	FALSE	NA	FALSE	NA	FALSE	0.302777	0.0165831	NA	FALSE	NA	FALSE	NA	FALSE	NA	FALSE	NA	FALSE	NA	FALSE	NA	FALSE	NA	FALSE	NA	FALSE	NA	FALSE	NA	FALSE	4	0	0.0181585	1
Ufsp2	NA	FALSE	NA	FALSE	0.120682	0.0498953	0.216069	0.0128438	NA	FALSE	NA	FALSE	NA	FALSE	NA	FALSE	NA	FALSE	0.14833	0.0376024	0.228484	0.0169031	NA	FALSE	NA	FALSE	NA	FALSE	NA	FALSE	NA	FALSE	NA	FALSE	NA	FALSE	NA	FALSE	NA	FALSE	NA	FALSE	NA	FALSE	4	0	0.00815384	1
Sox7	NA	FALSE	NA	FALSE	NA	FALSE	0.247024	0.00377052	NA	FALSE	0.188264	0.0117648	0.453896	0.0137547	NA	FALSE	NA	FALSE	NA	FALSE	0.397272	0.0209595	NA	FALSE	NA	FALSE	NA	FALSE	NA	FALSE	NA	FALSE	NA	FALSE	NA	FALSE	NA	FALSE	NA	FALSE	-0.184417	0.0477044	NA	FALSE	4	1	0.0181585	0.681556
Naalad2	NA	FALSE	NA	FALSE	NA	FALSE	0.275986	0.00574248	NA	FALSE	NA	FALSE	0.451111	0.032213	NA	FALSE	NA	FALSE	0.265609	0.0218538	0.188164	0.0211121	NA	FALSE	NA	FALSE	NA	FALSE	NA	FALSE	NA	FALSE	NA	FALSE	NA	FALSE	NA	FALSE	NA	FALSE	NA	FALSE	NA	FALSE	4	0	0.0181585	1
Fam82a2	NA	FALSE	NA	FALSE	0.636744	0.0191955	0.301236	0.0313536	NA	FALSE	0.205022	0.0140631	NA	FALSE	NA	FALSE	NA	FALSE	NA	FALSE	0.191913	0.0218908	NA	FALSE	NA	FALSE	NA	FALSE	NA	FALSE	NA	FALSE	NA	FALSE	NA	FALSE	NA	FALSE	NA	FALSE	NA	FALSE	NA	FALSE	4	0	0.0181585	1
Lass4	NA	FALSE	NA	FALSE	NA	FALSE	0.196569	0.0311835	0.345215	0.0153162	NA	FALSE	0.380123	0.010117	NA	FALSE	NA	FALSE	NA	FALSE	0.199835	0.0230206	NA	FALSE	NA	FALSE	NA	FALSE	NA	FALSE	NA	FALSE	-0.212031	0.00960383	NA	FALSE	NA	FALSE	NA	FALSE	-0.220849	0.00854928	NA	FALSE	4	2	0.00815384	0.221032
Nudt3	NA	FALSE	NA	FALSE	NA	FALSE	NA	FALSE	0.149083	0.0180764	0.202729	0.00958656	0.365762	0.0163708	NA	FALSE	NA	FALSE	NA	FALSE	0.29209	0.0238245	NA	FALSE	NA	FALSE	NA	FALSE	NA	FALSE	NA	FALSE	NA	FALSE	NA	FALSE	NA	FALSE	NA	FALSE	NA	FALSE	NA	FALSE	4	0	0.0181585	1
Jtb	NA	FALSE	NA	FALSE	0.292331	0.0284451	0.230033	0.00691128	0.217946	0.00458296	NA	FALSE	NA	FALSE	NA	FALSE	NA	FALSE	NA	FALSE	0.155164	0.0280167	NA	FALSE	NA	FALSE	NA	FALSE	NA	FALSE	NA	FALSE	NA	FALSE	NA	FALSE	NA	FALSE	NA	FALSE	NA	FALSE	NA	FALSE	4	0	0.0181585	1
D930014E17Rik	NA	FALSE	NA	FALSE	NA	FALSE	NA	FALSE	NA	FALSE	NA	FALSE	0.279546	0.0149427	0.137228	0.0379582	0.232708	0.033671	0.300756	0.00518496	NA	FALSE	NA	FALSE	NA	FALSE	NA	FALSE	NA	FALSE	NA	FALSE	NA	FALSE	NA	FALSE	NA	FALSE	NA	FALSE	NA	FALSE	-1.34787	2.65744e-05	4	1	0.00815384	0.607906
Ntpcr	NA	FALSE	NA	FALSE	NA	FALSE	0.152891	0.0370558	0.136765	0.0217276	0.253837	0.0239299	NA	FALSE	NA	FALSE	NA	FALSE	NA	FALSE	0.246116	0.0376519	NA	FALSE	-0.153218	0.0171256	NA	FALSE	NA	FALSE	NA	FALSE	NA	FALSE	NA	FALSE	NA	FALSE	NA	FALSE	NA	FALSE	NA	FALSE	4	1	0.0181585	0.681556
Mapkapk2	NA	FALSE	0.321732	0.000640939	NA	FALSE	NA	FALSE	0.215116	0.0162909	NA	FALSE	0.479227	0.0402004	NA	FALSE	NA	FALSE	NA	FALSE	0.325741	0.0386932	NA	FALSE	NA	FALSE	NA	FALSE	NA	FALSE	NA	FALSE	NA	FALSE	NA	FALSE	NA	FALSE	NA	FALSE	NA	FALSE	NA	FALSE	4	0	0.0181585	1
Atp5f1	NA	FALSE	NA	FALSE	0.305468	0.00440614	0.208564	0.0182066	0.229026	0.00249331	NA	FALSE	NA	FALSE	NA	FALSE	NA	FALSE	NA	FALSE	0.149299	0.0412457	NA	FALSE	-0.161148	0.0237778	NA	FALSE	NA	FALSE	NA	FALSE	NA	FALSE	NA	FALSE	-0.260773	0.00384339	NA	FALSE	NA	FALSE	NA	FALSE	4	2	0.0181585	0.297529
Tm2d2	NA	FALSE	NA	FALSE	0.418837	0.0177651	0.204598	0.0142717	NA	FALSE	NA	FALSE	NA	FALSE	NA	FALSE	NA	FALSE	0.342817	0.00234288	0.183491	0.0463401	NA	FALSE	NA	FALSE	NA	FALSE	NA	FALSE	NA	FALSE	NA	FALSE	NA	FALSE	NA	FALSE	NA	FALSE	NA	FALSE	NA	FALSE	4	0	0.0181585	1
Ccdc109b	NA	FALSE	NA	FALSE	0.339407	0.0019783	0.274454	0.00305121	NA	FALSE	NA	FALSE	NA	FALSE	NA	FALSE	NA	FALSE	0.232322	0.0148491	0.19831	0.047909	NA	FALSE	NA	FALSE	NA	FALSE	NA	FALSE	NA	FALSE	NA	FALSE	NA	FALSE	NA	FALSE	NA	FALSE	NA	FALSE	NA	FALSE	4	0	0.00815384	1
Asns	NA	FALSE	NA	FALSE	0.258858	0.0157259	NA	FALSE	NA	FALSE	NA	FALSE	NA	FALSE	0.16491	0.018548	0.27242	0.00164349	0.176413	0.00920967	NA	FALSE	NA	FALSE	NA	FALSE	NA	FALSE	NA	FALSE	NA	FALSE	NA	FALSE	NA	FALSE	NA	FALSE	NA	FALSE	NA	FALSE	-1.6805	1.68652e-05	4	1	0.0181585	0.681556
Nppa	NA	FALSE	NA	FALSE	NA	FALSE	NA	FALSE	NA	FALSE	0.312973	0.00124605	NA	FALSE	0.39072	0.00292872	0.288135	0.00121013	0.715405	7.69933e-07	NA	FALSE	NA	FALSE	NA	FALSE	NA	FALSE	-0.201249	0.00644126	NA	FALSE	NA	FALSE	NA	FALSE	NA	FALSE	NA	FALSE	NA	FALSE	-2.23985	0.000102541	4	2	0.0181585	0.297529
Efemp1	NA	FALSE	NA	FALSE	0.689145	0.000404225	0.662399	0.00107256	NA	FALSE	NA	FALSE	NA	FALSE	NA	FALSE	0.644256	2.36969e-05	0.423261	0.0427896	NA	FALSE	NA	FALSE	NA	FALSE	NA	FALSE	NA	FALSE	NA	FALSE	NA	FALSE	NA	FALSE	NA	FALSE	NA	FALSE	NA	FALSE	-0.728502	0.000193836	4	1	0.00815384	0.607906
Ifi27l2a	NA	FALSE	NA	FALSE	0.815282	0.00311836	0.690956	2.87773e-05	NA	FALSE	0.28913	0.0491775	NA	FALSE	NA	FALSE	NA	FALSE	1.094	7.19826e-05	NA	FALSE	NA	FALSE	NA	FALSE	NA	FALSE	NA	FALSE	NA	FALSE	NA	FALSE	NA	FALSE	NA	FALSE	NA	FALSE	NA	FALSE	-1.13808	0.000275993	4	1	0.0181585	0.681556
Laptm5	NA	FALSE	NA	FALSE	0.990022	0.00146641	0.876836	4.52632e-06	NA	FALSE	NA	FALSE	NA	FALSE	0.185486	0.0238928	NA	FALSE	0.532387	0.00118705	NA	FALSE	NA	FALSE	NA	FALSE	NA	FALSE	NA	FALSE	NA	FALSE	NA	FALSE	NA	FALSE	NA	FALSE	NA	FALSE	NA	FALSE	-0.711614	0.000612345	4	1	0.0125292	0.646645
Cxcl13	NA	FALSE	NA	FALSE	NA	FALSE	0.621736	0.00567144	0.382648	0.0200365	NA	FALSE	NA	FALSE	NA	FALSE	1.18966	0.00688649	0.633446	0.000944925	NA	FALSE	NA	FALSE	NA	FALSE	NA	FALSE	NA	FALSE	NA	FALSE	NA	FALSE	NA	FALSE	NA	FALSE	NA	FALSE	NA	FALSE	-1.32153	0.000632801	4	1	0.0181585	0.681556
Fcer1g	NA	FALSE	NA	FALSE	NA	FALSE	0.348595	0.000284268	0.220481	0.0106521	NA	FALSE	NA	FALSE	0.253762	0.00551096	NA	FALSE	0.313045	0.0171853	NA	FALSE	NA	FALSE	-0.132798	0.0411775	NA	FALSE	NA	FALSE	NA	FALSE	NA	FALSE	NA	FALSE	NA	FALSE	NA	FALSE	NA	FALSE	-0.90401	0.00106944	4	2	0.0181585	0.297529
Wisp2	NA	FALSE	NA	FALSE	NA	FALSE	NA	FALSE	NA	FALSE	NA	FALSE	0.30064	0.0346338	0.263602	0.00462719	0.199268	0.0319836	0.631387	4.11513e-05	NA	FALSE	NA	FALSE	NA	FALSE	NA	FALSE	NA	FALSE	NA	FALSE	NA	FALSE	NA	FALSE	NA	FALSE	NA	FALSE	NA	FALSE	-1.69769	0.001802	4	1	0.0181585	0.681556
Vwf	NA	FALSE	0.288623	0.013303	0.879196	4.31278e-05	NA	FALSE	NA	FALSE	NA	FALSE	NA	FALSE	NA	FALSE	0.79249	0.00335067	0.412252	0.0106513	NA	FALSE	NA	FALSE	NA	FALSE	NA	FALSE	NA	FALSE	-0.136767	0.0428701	NA	FALSE	NA	FALSE	NA	FALSE	NA	FALSE	NA	FALSE	-0.471703	0.00200387	4	2	0.0181585	0.297529
Ccl7	NA	FALSE	0.186769	0.0160757	NA	FALSE	NA	FALSE	NA	FALSE	NA	FALSE	0.133174	0.0480686	0.267946	0.00512371	NA	FALSE	0.214915	0.0148342	NA	FALSE	NA	FALSE	NA	FALSE	NA	FALSE	NA	FALSE	NA	FALSE	NA	FALSE	NA	FALSE	NA	FALSE	NA	FALSE	NA	FALSE	-0.452966	0.00234984	4	1	0.0181585	0.681556
Acer2	NA	FALSE	NA	FALSE	0.480545	0.0349688	NA	FALSE	NA	FALSE	NA	FALSE	NA	FALSE	0.431293	0.0196837	0.609478	0.000778423	0.787455	0.000107948	NA	FALSE	NA	FALSE	NA	FALSE	NA	FALSE	-0.171916	0.00663516	NA	FALSE	NA	FALSE	NA	FALSE	NA	FALSE	NA	FALSE	NA	FALSE	-0.512655	0.00330178	4	2	0.00815384	0.221032
Penk	NA	FALSE	NA	FALSE	NA	FALSE	NA	FALSE	0.181017	0.0220832	NA	FALSE	NA	FALSE	0.255355	0.047606	0.375565	0.00984605	0.382427	0.000505419	NA	FALSE	NA	FALSE	NA	FALSE	NA	FALSE	-0.413702	0.00145165	NA	FALSE	NA	FALSE	NA	FALSE	NA	FALSE	NA	FALSE	NA	FALSE	-0.759055	0.00365751	4	2	0.0181585	0.297529
Ptprc	NA	FALSE	NA	FALSE	0.562668	0.0037253	1.6611	0.000353878	NA	FALSE	NA	FALSE	NA	FALSE	0.39312	0.00618584	NA	FALSE	0.931099	0.00839718	NA	FALSE	NA	FALSE	-0.21367	0.0336337	NA	FALSE	NA	FALSE	NA	FALSE	NA	FALSE	NA	FALSE	NA	FALSE	NA	FALSE	NA	FALSE	-0.573165	0.00372816	4	2	0.0181585	0.297529
Fbln2	NA	FALSE	NA	FALSE	0.39581	0.0475327	NA	FALSE	NA	FALSE	NA	FALSE	0.763855	0.00145219	NA	FALSE	0.548318	0.0138525	0.25642	0.00887557	NA	FALSE	NA	FALSE	-0.342322	0.0387304	NA	FALSE	NA	FALSE	NA	FALSE	NA	FALSE	NA	FALSE	NA	FALSE	NA	FALSE	NA	FALSE	-0.655734	0.0038325	4	2	0.0181585	0.297529
Tyrobp	NA	FALSE	NA	FALSE	0.44648	0.0381386	0.969424	3.28657e-06	NA	FALSE	NA	FALSE	NA	FALSE	0.380535	0.0173906	NA	FALSE	0.841177	0.00355003	NA	FALSE	NA	FALSE	-0.243099	0.00285938	NA	FALSE	NA	FALSE	NA	FALSE	NA	FALSE	NA	FALSE	NA	FALSE	NA	FALSE	NA	FALSE	-0.846061	0.00390411	4	2	0.0181585	0.297529
Npc2	NA	FALSE	NA	FALSE	0.712306	0.0108757	0.466969	0.000600449	NA	FALSE	NA	FALSE	NA	FALSE	0.378381	0.00629269	NA	FALSE	0.627027	0.00031337	NA	FALSE	NA	FALSE	NA	FALSE	NA	FALSE	NA	FALSE	NA	FALSE	NA	FALSE	NA	FALSE	NA	FALSE	NA	FALSE	NA	FALSE	-0.322152	0.00518221	4	1	0.0181585	0.681556
Gmfg	NA	FALSE	NA	FALSE	0.190459	0.0251921	0.566089	0.00149758	NA	FALSE	NA	FALSE	NA	FALSE	0.248441	0.00707859	NA	FALSE	0.321852	0.0177638	NA	FALSE	NA	FALSE	NA	FALSE	NA	FALSE	NA	FALSE	NA	FALSE	NA	FALSE	NA	FALSE	NA	FALSE	NA	FALSE	NA	FALSE	-0.373051	0.00605484	4	1	0.0125292	0.646645
Lbp	NA	FALSE	NA	FALSE	NA	FALSE	NA	FALSE	0.181034	0.015235	NA	FALSE	NA	FALSE	0.18891	0.0232943	0.317004	0.00106813	0.370641	0.000128975	NA	FALSE	NA	FALSE	NA	FALSE	NA	FALSE	NA	FALSE	NA	FALSE	NA	FALSE	NA	FALSE	NA	FALSE	NA	FALSE	NA	FALSE	-0.673732	0.00726762	4	1	0.0181585	0.681556
Pcdhb9	NA	FALSE	NA	FALSE	NA	FALSE	NA	FALSE	0.128266	0.0344831	NA	FALSE	0.150838	0.0309405	NA	FALSE	0.206268	0.0301989	0.198633	0.028473	NA	FALSE	NA	FALSE	NA	FALSE	NA	FALSE	-0.1376	0.0408077	NA	FALSE	NA	FALSE	NA	FALSE	NA	FALSE	NA	FALSE	NA	FALSE	-0.585998	0.00742483	4	2	0.00815384	0.221032
Ltbp2	NA	FALSE	NA	FALSE	NA	FALSE	0.498898	0.00793392	NA	FALSE	NA	FALSE	0.631438	0.016308	0.579702	0.00210039	NA	FALSE	1.1262	0.000692425	NA	FALSE	NA	FALSE	NA	FALSE	NA	FALSE	NA	FALSE	NA	FALSE	NA	FALSE	NA	FALSE	NA	FALSE	NA	FALSE	NA	FALSE	-0.80003	0.00824726	4	1	0.0181585	0.681556
Cfh	NA	FALSE	NA	FALSE	0.858959	6.77414e-05	NA	FALSE	0.253157	0.0166766	NA	FALSE	NA	FALSE	NA	FALSE	0.457971	0.00757787	0.594026	0.000661427	NA	FALSE	NA	FALSE	NA	FALSE	NA	FALSE	NA	FALSE	NA	FALSE	NA	FALSE	NA	FALSE	NA	FALSE	NA	FALSE	NA	FALSE	-0.822879	0.00885662	4	1	0.0181585	0.681556
Shisa5	NA	FALSE	NA	FALSE	0.650225	0.00231444	0.34143	0.001136	NA	FALSE	NA	FALSE	NA	FALSE	0.24312	0.0457334	NA	FALSE	0.258027	0.0169152	NA	FALSE	NA	FALSE	NA	FALSE	NA	FALSE	NA	FALSE	NA	FALSE	NA	FALSE	NA	FALSE	NA	FALSE	NA	FALSE	NA	FALSE	-0.354933	0.00919026	4	1	0.0181585	0.681556
Fam198b	NA	FALSE	NA	FALSE	0.538789	0.0496365	0.59304	0.00884964	NA	FALSE	NA	FALSE	1.49174	8.22588e-05	NA	FALSE	NA	FALSE	0.532112	0.0215563	NA	FALSE	NA	FALSE	NA	FALSE	NA	FALSE	NA	FALSE	NA	FALSE	NA	FALSE	NA	FALSE	NA	FALSE	NA	FALSE	NA	FALSE	-0.527711	0.0100917	4	1	0.00815384	0.607906
Ace	NA	FALSE	NA	FALSE	NA	FALSE	NA	FALSE	NA	FALSE	NA	FALSE	0.495611	0.00360077	0.220732	0.00628247	0.308936	0.0235886	0.363335	0.000686193	NA	FALSE	NA	FALSE	NA	FALSE	NA	FALSE	NA	FALSE	-0.11844	0.0216361	NA	FALSE	NA	FALSE	NA	FALSE	NA	FALSE	NA	FALSE	-0.313351	0.0102733	4	2	0.0181585	0.297529
Olfml3	NA	FALSE	NA	FALSE	0.256417	0.0277005	NA	FALSE	NA	FALSE	NA	FALSE	0.381529	0.0124153	0.315744	0.0316044	NA	FALSE	0.340385	0.000802341	NA	FALSE	NA	FALSE	NA	FALSE	NA	FALSE	NA	FALSE	NA	FALSE	NA	FALSE	NA	FALSE	NA	FALSE	NA	FALSE	NA	FALSE	-0.446021	0.0112934	4	1	0.00815384	0.607906
Cd53	NA	FALSE	NA	FALSE	0.453906	0.00851414	0.629329	0.000192169	NA	FALSE	NA	FALSE	NA	FALSE	0.1932	0.0328605	NA	FALSE	0.493966	0.0135125	NA	FALSE	NA	FALSE	NA	FALSE	NA	FALSE	NA	FALSE	NA	FALSE	NA	FALSE	NA	FALSE	NA	FALSE	NA	FALSE	NA	FALSE	-0.636788	0.0120355	4	1	0.0181585	0.681556
Pdlim7	NA	FALSE	NA	FALSE	NA	FALSE	0.266218	0.00183256	NA	FALSE	0.226431	0.00238153	0.769451	0.00385033	NA	FALSE	NA	FALSE	0.3522	0.0195154	NA	FALSE	NA	FALSE	NA	FALSE	NA	FALSE	NA	FALSE	NA	FALSE	NA	FALSE	NA	FALSE	NA	FALSE	NA	FALSE	NA	FALSE	-0.353755	0.0154889	4	1	0.0181585	0.681556
Fstl1	NA	FALSE	NA	FALSE	0.76788	0.000113761	NA	FALSE	0.216167	0.039415	NA	FALSE	0.90452	0.0225186	NA	FALSE	NA	FALSE	0.492652	0.00114876	NA	FALSE	NA	FALSE	NA	FALSE	NA	FALSE	NA	FALSE	NA	FALSE	NA	FALSE	NA	FALSE	NA	FALSE	NA	FALSE	NA	FALSE	-0.430291	0.0175216	4	1	0.0181585	0.681556
Pi16	NA	FALSE	NA	FALSE	0.403403	0.00378837	0.602771	0.00738134	NA	FALSE	NA	FALSE	0.202231	0.0231111	NA	FALSE	NA	FALSE	0.492551	0.00076416	NA	FALSE	NA	FALSE	NA	FALSE	NA	FALSE	NA	FALSE	NA	FALSE	NA	FALSE	NA	FALSE	NA	FALSE	NA	FALSE	NA	FALSE	-0.746858	0.0209904	4	1	0.00815384	0.607906
Tbcb	NA	FALSE	NA	FALSE	0.276039	0.0099766	0.179004	0.0117721	NA	FALSE	NA	FALSE	0.221705	0.0108221	NA	FALSE	NA	FALSE	0.16824	0.0481417	NA	FALSE	NA	FALSE	NA	FALSE	NA	FALSE	NA	FALSE	NA	FALSE	NA	FALSE	NA	FALSE	NA	FALSE	NA	FALSE	NA	FALSE	-0.198627	0.0366871	4	1	0.0181585	0.681556
Pcyox1	NA	FALSE	0.306162	0.00737625	NA	FALSE	NA	FALSE	0.187404	0.0275274	NA	FALSE	NA	FALSE	NA	FALSE	0.212862	0.00585302	0.318084	0.019501	NA	FALSE	NA	FALSE	NA	FALSE	NA	FALSE	NA	FALSE	NA	FALSE	-0.428051	0.0121824	NA	FALSE	NA	FALSE	NA	FALSE	NA	FALSE	-0.184635	0.0469257	4	2	0.0181585	0.297529
Hk2	NA	FALSE	0.56164	1.05073e-05	NA	FALSE	0.387039	0.000885128	NA	FALSE	0.577373	0.00129775	0.694939	0.000702908	NA	FALSE	NA	FALSE	NA	FALSE	NA	FALSE	NA	FALSE	NA	FALSE	NA	FALSE	NA	FALSE	NA	FALSE	NA	FALSE	NA	FALSE	NA	FALSE	NA	FALSE	-0.353341	0.000109296	NA	FALSE	4	1	0.0181585	0.681556
Smpd1	NA	FALSE	0.518532	2.95777e-05	0.278241	0.0166384	0.186558	0.0167837	NA	FALSE	NA	FALSE	0.579745	0.00550819	NA	FALSE	NA	FALSE	NA	FALSE	NA	FALSE	NA	FALSE	NA	FALSE	NA	FALSE	NA	FALSE	NA	FALSE	NA	FALSE	NA	FALSE	NA	FALSE	NA	FALSE	NA	FALSE	NA	FALSE	4	0	0.0181585	1
Ctsd	NA	FALSE	0.322904	3.32827e-05	NA	FALSE	0.199004	0.0272134	0.163185	0.0128368	NA	FALSE	0.577532	0.0247637	NA	FALSE	NA	FALSE	NA	FALSE	NA	FALSE	NA	FALSE	NA	FALSE	NA	FALSE	NA	FALSE	NA	FALSE	NA	FALSE	NA	FALSE	NA	FALSE	NA	FALSE	NA	FALSE	NA	FALSE	4	0	0.0181585	1
Anp32e	NA	FALSE	0.163826	0.00304911	0.37308	0.000428604	0.326364	0.000119008	NA	FALSE	NA	FALSE	NA	FALSE	NA	FALSE	NA	FALSE	0.319258	0.0233791	NA	FALSE	NA	FALSE	NA	FALSE	NA	FALSE	NA	FALSE	NA	FALSE	NA	FALSE	-0.380845	0.0200772	NA	FALSE	NA	FALSE	NA	FALSE	NA	FALSE	4	1	0.0181585	0.681556
Polr2m	NA	FALSE	0.170282	0.00466375	NA	FALSE	0.244072	0.00549386	NA	FALSE	0.212613	0.0266573	0.238166	0.0172122	NA	FALSE	NA	FALSE	NA	FALSE	NA	FALSE	NA	FALSE	NA	FALSE	NA	FALSE	NA	FALSE	NA	FALSE	NA	FALSE	NA	FALSE	NA	FALSE	NA	FALSE	NA	FALSE	NA	FALSE	4	0	0.0125292	1
Sra1	NA	FALSE	0.237974	0.00480773	NA	FALSE	0.205866	0.00811697	NA	FALSE	NA	FALSE	NA	FALSE	NA	FALSE	0.137063	0.0312289	0.238766	0.0174951	NA	FALSE	NA	FALSE	NA	FALSE	NA	FALSE	NA	FALSE	NA	FALSE	NA	FALSE	NA	FALSE	NA	FALSE	NA	FALSE	NA	FALSE	NA	FALSE	4	0	0.0181585	1
Tmed4	NA	FALSE	0.157965	0.00734542	NA	FALSE	NA	FALSE	0.28492	0.00134524	0.240767	0.0145575	NA	FALSE	NA	FALSE	0.152223	0.0346288	NA	FALSE	NA	FALSE	NA	FALSE	NA	FALSE	NA	FALSE	NA	FALSE	NA	FALSE	NA	FALSE	NA	FALSE	NA	FALSE	NA	FALSE	NA	FALSE	NA	FALSE	4	0	0.0181585	1
Tomm70a	NA	FALSE	0.322072	0.00785973	NA	FALSE	0.172783	0.0315197	0.181872	0.0354739	0.287847	0.0158809	NA	FALSE	NA	FALSE	NA	FALSE	NA	FALSE	NA	FALSE	NA	FALSE	NA	FALSE	NA	FALSE	NA	FALSE	NA	FALSE	NA	FALSE	NA	FALSE	-0.174997	0.0257899	-0.303268	0.0282922	NA	FALSE	NA	FALSE	4	2	0.0181585	0.297529
Fxc1	NA	FALSE	NA	FALSE	0.260984	0.0119192	0.264665	0.0077871	NA	FALSE	NA	FALSE	NA	FALSE	0.278195	0.0386563	NA	FALSE	0.265987	0.0238441	NA	FALSE	NA	FALSE	-0.133497	0.00865675	NA	FALSE	NA	FALSE	NA	FALSE	NA	FALSE	NA	FALSE	NA	FALSE	NA	FALSE	NA	FALSE	NA	FALSE	4	1	0.0125292	0.646645
Acta1	NA	FALSE	0.703974	0.0096038	NA	FALSE	0.647402	0.0193873	NA	FALSE	0.778111	0.0262024	0.848403	5.96537e-05	NA	FALSE	NA	FALSE	NA	FALSE	NA	FALSE	NA	FALSE	NA	FALSE	NA	FALSE	NA	FALSE	NA	FALSE	NA	FALSE	NA	FALSE	NA	FALSE	NA	FALSE	NA	FALSE	NA	FALSE	4	0	0.0125292	1
Twf2	NA	FALSE	NA	FALSE	1.5618	2.47075e-05	NA	FALSE	0.341419	0.0357732	NA	FALSE	0.436823	0.0445764	NA	FALSE	0.2582	0.0136863	NA	FALSE	NA	FALSE	NA	FALSE	-0.232663	0.0116326	NA	FALSE	-0.542871	0.000222249	NA	FALSE	NA	FALSE	NA	FALSE	NA	FALSE	NA	FALSE	NA	FALSE	NA	FALSE	4	2	0.0125292	0.259255
Cox6c	NA	FALSE	0.241134	0.0144324	0.527616	0.000980991	NA	FALSE	0.161807	0.0209995	NA	FALSE	NA	FALSE	NA	FALSE	0.191445	0.0261726	NA	FALSE	NA	FALSE	NA	FALSE	NA	FALSE	NA	FALSE	NA	FALSE	NA	FALSE	NA	FALSE	NA	FALSE	NA	FALSE	NA	FALSE	NA	FALSE	NA	FALSE	4	0	0.0125292	1
Hspa5	NA	FALSE	0.426618	0.0148279	0.490564	0.000149087	0.244641	0.0143014	0.218581	0.0288178	NA	FALSE	NA	FALSE	NA	FALSE	NA	FALSE	NA	FALSE	NA	FALSE	NA	FALSE	NA	FALSE	NA	FALSE	NA	FALSE	NA	FALSE	NA	FALSE	NA	FALSE	NA	FALSE	NA	FALSE	NA	FALSE	NA	FALSE	4	0	0.0181585	1
Pira2	NA	FALSE	0.142337	0.0161613	NA	FALSE	0.245947	0.0121316	NA	FALSE	NA	FALSE	NA	FALSE	0.420006	0.0139855	NA	FALSE	0.295398	0.0104194	NA	FALSE	NA	FALSE	NA	FALSE	NA	FALSE	NA	FALSE	NA	FALSE	NA	FALSE	NA	FALSE	NA	FALSE	NA	FALSE	NA	FALSE	NA	FALSE	4	0	0.00815384	1
Lilrb3	NA	FALSE	0.142337	0.0161613	NA	FALSE	0.532269	2.28755e-06	NA	FALSE	NA	FALSE	NA	FALSE	0.420006	0.0139855	NA	FALSE	0.295398	0.0104194	NA	FALSE	NA	FALSE	NA	FALSE	NA	FALSE	NA	FALSE	NA	FALSE	NA	FALSE	NA	FALSE	NA	FALSE	NA	FALSE	NA	FALSE	NA	FALSE	4	0	0.0125292	1
Pfn2	NA	FALSE	0.169366	0.0172511	0.360768	0.00875893	0.263908	0.0114692	NA	FALSE	0.293321	0.0241001	NA	FALSE	NA	FALSE	NA	FALSE	NA	FALSE	NA	FALSE	NA	FALSE	NA	FALSE	NA	FALSE	NA	FALSE	NA	FALSE	NA	FALSE	NA	FALSE	NA	FALSE	NA	FALSE	NA	FALSE	NA	FALSE	4	0	0.0181585	1
Mcfd2	NA	FALSE	0.130948	0.0213937	NA	FALSE	0.176507	0.0264384	0.151774	0.0259827	NA	FALSE	NA	FALSE	NA	FALSE	NA	FALSE	0.178202	0.0189095	NA	FALSE	NA	FALSE	NA	FALSE	NA	FALSE	NA	FALSE	NA	FALSE	NA	FALSE	NA	FALSE	NA	FALSE	NA	FALSE	NA	FALSE	NA	FALSE	4	0	0.0181585	1
Rbp1	NA	FALSE	NA	FALSE	NA	FALSE	NA	FALSE	0.31727	0.0148805	NA	FALSE	NA	FALSE	0.48204	0.0141889	0.476209	0.00184312	0.786142	5.49402e-05	NA	FALSE	NA	FALSE	-0.295564	0.0219447	NA	FALSE	NA	FALSE	NA	FALSE	NA	FALSE	NA	FALSE	NA	FALSE	NA	FALSE	NA	FALSE	NA	FALSE	4	1	0.0181585	0.681556
Entpd2	NA	FALSE	NA	FALSE	0.221993	0.00369682	NA	FALSE	0.276492	0.00263898	NA	FALSE	0.203817	0.0429348	NA	FALSE	0.21385	0.040202	NA	FALSE	NA	FALSE	NA	FALSE	-0.147641	0.0306511	NA	FALSE	NA	FALSE	NA	FALSE	NA	FALSE	NA	FALSE	NA	FALSE	NA	FALSE	NA	FALSE	NA	FALSE	4	1	0.0181585	0.681556
Emr1	NA	FALSE	0.156099	0.0329813	NA	FALSE	0.170725	0.0153436	NA	FALSE	NA	FALSE	0.297428	0.00111868	NA	FALSE	NA	FALSE	0.225693	0.00670131	NA	FALSE	NA	FALSE	NA	FALSE	NA	FALSE	NA	FALSE	NA	FALSE	NA	FALSE	NA	FALSE	NA	FALSE	NA	FALSE	NA	FALSE	NA	FALSE	4	0	0.0125292	1
Nat15	NA	FALSE	0.237919	0.0330027	0.208258	0.027824	0.310089	0.000362011	NA	FALSE	NA	FALSE	0.342225	0.00193056	NA	FALSE	NA	FALSE	NA	FALSE	NA	FALSE	NA	FALSE	NA	FALSE	NA	FALSE	NA	FALSE	NA	FALSE	NA	FALSE	NA	FALSE	NA	FALSE	NA	FALSE	NA	FALSE	NA	FALSE	4	0	0.0181585	1
Pdia6	NA	FALSE	0.257112	0.0332512	NA	FALSE	0.276731	0.00138353	NA	FALSE	NA	FALSE	0.319348	0.00814771	NA	FALSE	NA	FALSE	0.231649	0.0069933	NA	FALSE	NA	FALSE	NA	FALSE	NA	FALSE	NA	FALSE	NA	FALSE	NA	FALSE	NA	FALSE	NA	FALSE	-0.155481	0.0284467	NA	FALSE	NA	FALSE	4	1	0.0125292	0.646645
Glrx3	NA	FALSE	0.158792	0.0334733	0.857901	1.42678e-05	NA	FALSE	0.140373	0.0243327	NA	FALSE	NA	FALSE	NA	FALSE	0.362461	0.00515842	NA	FALSE	NA	FALSE	NA	FALSE	NA	FALSE	NA	FALSE	NA	FALSE	NA	FALSE	NA	FALSE	NA	FALSE	NA	FALSE	NA	FALSE	NA	FALSE	NA	FALSE	4	0	0.0181585	1
Ifi204	NA	FALSE	0.155804	0.0360201	NA	FALSE	NA	FALSE	0.160468	0.00705454	NA	FALSE	NA	FALSE	NA	FALSE	0.241282	0.0251365	0.367295	0.000866518	NA	FALSE	NA	FALSE	NA	FALSE	NA	FALSE	-0.129452	0.0358085	-0.138119	0.0161392	NA	FALSE	NA	FALSE	NA	FALSE	NA	FALSE	NA	FALSE	NA	FALSE	4	2	0.0125292	0.259255
Vps26a	NA	FALSE	0.139098	0.0411605	0.147817	0.0401002	NA	FALSE	0.114122	0.0488404	NA	FALSE	NA	FALSE	NA	FALSE	0.22564	0.0309219	NA	FALSE	NA	FALSE	NA	FALSE	NA	FALSE	NA	FALSE	NA	FALSE	NA	FALSE	NA	FALSE	NA	FALSE	NA	FALSE	NA	FALSE	NA	FALSE	NA	FALSE	4	0	0.0181585	1
Gm9790	NA	FALSE	0.11355	0.0492443	0.563542	0.0103	0.655147	3.26122e-06	0.229651	0.00782531	NA	FALSE	NA	FALSE	NA	FALSE	NA	FALSE	NA	FALSE	NA	FALSE	NA	FALSE	NA	FALSE	NA	FALSE	NA	FALSE	NA	FALSE	NA	FALSE	NA	FALSE	NA	FALSE	NA	FALSE	NA	FALSE	NA	FALSE	4	0	0.00815384	1
Higd1a	NA	FALSE	0.11355	0.0492443	0.563542	0.0103	0.655147	3.26122e-06	0.351673	0.00160547	NA	FALSE	NA	FALSE	NA	FALSE	NA	FALSE	NA	FALSE	NA	FALSE	NA	FALSE	NA	FALSE	NA	FALSE	NA	FALSE	NA	FALSE	NA	FALSE	NA	FALSE	NA	FALSE	NA	FALSE	NA	FALSE	NA	FALSE	4	0	0.0125292	1
Mndal	NA	FALSE	NA	FALSE	0.648857	0.0149992	1.17034	4.7002e-07	NA	FALSE	NA	FALSE	NA	FALSE	NA	FALSE	0.241282	0.0251365	0.367295	0.000866518	NA	FALSE	NA	FALSE	NA	FALSE	NA	FALSE	NA	FALSE	NA	FALSE	NA	FALSE	NA	FALSE	NA	FALSE	NA	FALSE	NA	FALSE	NA	FALSE	4	0	0.00815384	1
Ctss	NA	FALSE	NA	FALSE	0.972214	0.00094067	0.82504	6.59925e-06	NA	FALSE	NA	FALSE	NA	FALSE	0.446577	0.00661097	NA	FALSE	0.940744	0.0199462	NA	FALSE	NA	FALSE	NA	FALSE	NA	FALSE	NA	FALSE	NA	FALSE	NA	FALSE	NA	FALSE	NA	FALSE	NA	FALSE	NA	FALSE	NA	FALSE	4	0	0.0125292	1
Fuca2	NA	FALSE	NA	FALSE	0.449904	0.00122892	0.687721	6.96007e-06	0.416964	0.00126636	NA	FALSE	0.919103	0.00116401	NA	FALSE	NA	FALSE	NA	FALSE	NA	FALSE	NA	FALSE	NA	FALSE	NA	FALSE	NA	FALSE	NA	FALSE	NA	FALSE	NA	FALSE	NA	FALSE	NA	FALSE	NA	FALSE	NA	FALSE	4	0	0.00815384	1
Mt2	NA	FALSE	NA	FALSE	0.728636	0.0216902	NA	FALSE	NA	FALSE	NA	FALSE	NA	FALSE	0.50081	0.0318822	0.613259	0.00984413	0.844751	0.000124084	NA	FALSE	NA	FALSE	NA	FALSE	NA	FALSE	-1.36644	9.46836e-06	-0.969153	0.000856769	NA	FALSE	-1.2923	0.000252997	NA	FALSE	NA	FALSE	NA	FALSE	NA	FALSE	4	3	0.0125292	0.0681398
Lamtor1	NA	FALSE	NA	FALSE	0.597113	0.00548255	0.35674	5.72626e-05	0.175223	0.0266652	NA	FALSE	0.33264	0.000251419	NA	FALSE	NA	FALSE	NA	FALSE	NA	FALSE	NA	FALSE	NA	FALSE	NA	FALSE	NA	FALSE	NA	FALSE	NA	FALSE	NA	FALSE	NA	FALSE	NA	FALSE	NA	FALSE	NA	FALSE	4	0	0.0181585	1
Hsph1	NA	FALSE	NA	FALSE	0.335345	0.00455845	0.632511	7.36872e-05	NA	FALSE	0.369444	0.00303543	0.850539	0.00218325	NA	FALSE	NA	FALSE	NA	FALSE	NA	FALSE	NA	FALSE	NA	FALSE	-0.448188	0.00793986	NA	FALSE	NA	FALSE	NA	FALSE	NA	FALSE	NA	FALSE	-0.395524	0.00595251	NA	FALSE	NA	FALSE	4	2	0.0181585	0.297529
Lcp1	NA	FALSE	NA	FALSE	0.377834	0.00468287	0.835766	8.95146e-05	NA	FALSE	NA	FALSE	NA	FALSE	0.137109	0.0354891	NA	FALSE	0.392128	0.0207851	NA	FALSE	NA	FALSE	NA	FALSE	NA	FALSE	NA	FALSE	NA	FALSE	NA	FALSE	NA	FALSE	NA	FALSE	NA	FALSE	NA	FALSE	NA	FALSE	4	0	0.0125292	1
Glul	NA	FALSE	NA	FALSE	0.621564	0.023337	NA	FALSE	NA	FALSE	NA	FALSE	NA	FALSE	0.586357	0.000565977	0.667431	0.000964467	0.477064	0.00311318	NA	FALSE	NA	FALSE	NA	FALSE	NA	FALSE	-0.639001	0.000133598	-0.601755	0.000554814	NA	FALSE	-0.404254	0.00446785	NA	FALSE	NA	FALSE	NA	FALSE	NA	FALSE	4	3	0.0125292	0.0681398
Psmb10	NA	FALSE	NA	FALSE	NA	FALSE	0.488673	0.000180168	NA	FALSE	NA	FALSE	0.346732	0.00904686	0.331456	0.0291564	NA	FALSE	0.358389	0.00147463	NA	FALSE	NA	FALSE	NA	FALSE	NA	FALSE	NA	FALSE	NA	FALSE	NA	FALSE	NA	FALSE	NA	FALSE	NA	FALSE	NA	FALSE	NA	FALSE	4	0	0.0181585	1
Ndufb3	NA	FALSE	NA	FALSE	NA	FALSE	0.332073	0.000483391	0.204682	0.00445589	0.18033	0.024181	NA	FALSE	NA	FALSE	NA	FALSE	0.199711	0.0183816	NA	FALSE	NA	FALSE	NA	FALSE	NA	FALSE	NA	FALSE	NA	FALSE	NA	FALSE	NA	FALSE	NA	FALSE	NA	FALSE	NA	FALSE	NA	FALSE	4	0	0.0125292	1
BC003266	NA	FALSE	NA	FALSE	0.175388	0.0291863	0.29948	0.000782499	0.34849	0.000295444	NA	FALSE	0.409629	0.0353171	NA	FALSE	NA	FALSE	NA	FALSE	NA	FALSE	NA	FALSE	NA	FALSE	NA	FALSE	NA	FALSE	NA	FALSE	NA	FALSE	NA	FALSE	NA	FALSE	NA	FALSE	NA	FALSE	NA	FALSE	4	0	0.00491497	1
Cebpd	NA	FALSE	NA	FALSE	0.998922	0.0203016	NA	FALSE	NA	FALSE	NA	FALSE	NA	FALSE	0.384219	0.0438549	0.672556	0.000711675	0.927351	2.03954e-07	NA	FALSE	NA	FALSE	NA	FALSE	NA	FALSE	-0.573696	0.000957557	NA	FALSE	NA	FALSE	NA	FALSE	NA	FALSE	NA	FALSE	NA	FALSE	NA	FALSE	4	1	0.0125292	0.646645
Pigq	NA	FALSE	NA	FALSE	0.3073	0.00825502	0.216928	0.000963293	NA	FALSE	0.172951	0.041678	0.25282	0.00567883	NA	FALSE	NA	FALSE	NA	FALSE	NA	FALSE	NA	FALSE	NA	FALSE	NA	FALSE	NA	FALSE	NA	FALSE	NA	FALSE	NA	FALSE	NA	FALSE	NA	FALSE	NA	FALSE	NA	FALSE	4	0	0.0181585	1
Ifitm3	NA	FALSE	NA	FALSE	0.61526	0.000540867	0.393242	0.00141498	0.485369	0.0470156	NA	FALSE	NA	FALSE	NA	FALSE	NA	FALSE	0.213854	0.0238412	NA	FALSE	NA	FALSE	NA	FALSE	NA	FALSE	NA	FALSE	NA	FALSE	NA	FALSE	NA	FALSE	NA	FALSE	NA	FALSE	NA	FALSE	NA	FALSE	4	0	0.0125292	1
Timm8b	NA	FALSE	NA	FALSE	NA	FALSE	0.253535	0.00161185	0.168492	0.0152136	0.255084	0.0217737	NA	FALSE	NA	FALSE	NA	FALSE	0.176707	0.0422743	NA	FALSE	NA	FALSE	NA	FALSE	NA	FALSE	NA	FALSE	NA	FALSE	NA	FALSE	NA	FALSE	NA	FALSE	NA	FALSE	NA	FALSE	NA	FALSE	4	0	0.0181585	1
Itgbl1	NA	FALSE	NA	FALSE	0.183091	0.044706	0.395751	0.00239227	NA	FALSE	NA	FALSE	NA	FALSE	NA	FALSE	0.550403	0.0033536	0.691295	0.000174629	NA	FALSE	NA	FALSE	NA	FALSE	NA	FALSE	NA	FALSE	NA	FALSE	NA	FALSE	NA	FALSE	NA	FALSE	NA	FALSE	NA	FALSE	NA	FALSE	4	0	0.00815384	1
Emp3	NA	FALSE	NA	FALSE	0.286131	0.00464859	0.246917	0.00278461	NA	FALSE	NA	FALSE	0.405903	0.00125413	0.203809	0.0329977	NA	FALSE	NA	FALSE	NA	FALSE	NA	FALSE	NA	FALSE	NA	FALSE	NA	FALSE	NA	FALSE	NA	FALSE	NA	FALSE	NA	FALSE	NA	FALSE	NA	FALSE	NA	FALSE	4	0	0.0181585	1
Emc2	NA	FALSE	NA	FALSE	0.40966	0.000856167	0.256994	0.0034265	0.133764	0.0433999	0.423151	0.0152865	NA	FALSE	NA	FALSE	NA	FALSE	NA	FALSE	NA	FALSE	NA	FALSE	NA	FALSE	NA	FALSE	NA	FALSE	NA	FALSE	NA	FALSE	NA	FALSE	NA	FALSE	NA	FALSE	NA	FALSE	NA	FALSE	4	0	0.0181585	1
Ckb	NA	FALSE	NA	FALSE	NA	FALSE	0.286112	0.00362239	0.215148	0.0313608	0.392404	4.47507e-05	0.798905	0.00027623	NA	FALSE	NA	FALSE	NA	FALSE	NA	FALSE	NA	FALSE	NA	FALSE	NA	FALSE	NA	FALSE	NA	FALSE	NA	FALSE	NA	FALSE	NA	FALSE	NA	FALSE	NA	FALSE	NA	FALSE	4	0	0.0181585	1
Tpd52l2	NA	FALSE	NA	FALSE	0.297347	0.0168463	0.317203	0.00384458	0.137526	0.0390408	NA	FALSE	NA	FALSE	NA	FALSE	NA	FALSE	0.213555	0.00884598	NA	FALSE	NA	FALSE	NA	FALSE	NA	FALSE	NA	FALSE	NA	FALSE	NA	FALSE	NA	FALSE	NA	FALSE	NA	FALSE	NA	FALSE	NA	FALSE	4	0	0.0181585	1
Pmpcb	NA	FALSE	NA	FALSE	NA	FALSE	0.269417	0.00386195	0.28013	0.0011447	0.563618	0.0205972	NA	FALSE	NA	FALSE	0.210495	0.0236049	NA	FALSE	NA	FALSE	NA	FALSE	NA	FALSE	NA	FALSE	NA	FALSE	NA	FALSE	NA	FALSE	NA	FALSE	NA	FALSE	NA	FALSE	NA	FALSE	NA	FALSE	4	0	0.0181585	1
Atpif1	NA	FALSE	NA	FALSE	0.40761	0.045197	0.291933	0.00459122	NA	FALSE	NA	FALSE	NA	FALSE	NA	FALSE	0.463698	0.00015745	0.507364	0.00225759	NA	FALSE	NA	FALSE	NA	FALSE	NA	FALSE	NA	FALSE	NA	FALSE	NA	FALSE	NA	FALSE	NA	FALSE	NA	FALSE	NA	FALSE	NA	FALSE	4	0	0.0125292	1
Atp1a1	NA	FALSE	NA	FALSE	0.284796	0.0247842	0.234241	0.00485671	0.155105	0.0246499	NA	FALSE	0.449855	0.0117651	NA	FALSE	NA	FALSE	NA	FALSE	NA	FALSE	NA	FALSE	NA	FALSE	NA	FALSE	NA	FALSE	NA	FALSE	NA	FALSE	NA	FALSE	NA	FALSE	NA	FALSE	NA	FALSE	NA	FALSE	4	0	0.0125292	1
Gm13889	NA	FALSE	NA	FALSE	NA	FALSE	0.203643	0.00518265	0.182518	0.0313141	NA	FALSE	0.329783	0.0405613	0.158521	0.0363357	NA	FALSE	NA	FALSE	NA	FALSE	NA	FALSE	NA	FALSE	NA	FALSE	NA	FALSE	NA	FALSE	NA	FALSE	NA	FALSE	NA	FALSE	NA	FALSE	NA	FALSE	NA	FALSE	4	0	0.00491497	1
Sepw1	NA	FALSE	NA	FALSE	0.852756	0.000172925	0.24411	0.00540363	0.397869	0.000480392	NA	FALSE	NA	FALSE	NA	FALSE	0.22656	0.0206597	NA	FALSE	NA	FALSE	NA	FALSE	NA	FALSE	NA	FALSE	NA	FALSE	NA	FALSE	NA	FALSE	NA	FALSE	NA	FALSE	NA	FALSE	NA	FALSE	NA	FALSE	4	0	0.0125292	1
Prdx1	NA	FALSE	NA	FALSE	0.633273	0.000153347	0.405979	0.00548206	0.109906	0.0329873	0.231821	0.014187	NA	FALSE	NA	FALSE	NA	FALSE	NA	FALSE	NA	FALSE	NA	FALSE	NA	FALSE	NA	FALSE	NA	FALSE	NA	FALSE	NA	FALSE	NA	FALSE	NA	FALSE	NA	FALSE	NA	FALSE	NA	FALSE	4	0	0.0125292	1
Pcyt2	NA	FALSE	NA	FALSE	NA	FALSE	0.207205	0.00562514	NA	FALSE	0.13623	0.0443769	0.330385	0.00481679	0.253834	0.00278356	NA	FALSE	NA	FALSE	NA	FALSE	NA	FALSE	NA	FALSE	NA	FALSE	NA	FALSE	NA	FALSE	NA	FALSE	NA	FALSE	NA	FALSE	NA	FALSE	NA	FALSE	NA	FALSE	4	0	0.0181585	1
Ptplad2	NA	FALSE	NA	FALSE	NA	FALSE	0.37761	0.00575011	NA	FALSE	NA	FALSE	0.199352	0.0248775	0.281554	0.00907094	0.48133	0.00396183	NA	FALSE	NA	FALSE	NA	FALSE	NA	FALSE	NA	FALSE	NA	FALSE	NA	FALSE	NA	FALSE	NA	FALSE	NA	FALSE	NA	FALSE	NA	FALSE	NA	FALSE	4	0	0.00491497	1
Ms4a7	NA	FALSE	NA	FALSE	NA	FALSE	0.335919	0.00678281	NA	FALSE	NA	FALSE	0.183852	0.0426975	0.34877	0.00639993	NA	FALSE	0.728877	0.000112059	NA	FALSE	NA	FALSE	NA	FALSE	NA	FALSE	NA	FALSE	NA	FALSE	NA	FALSE	NA	FALSE	NA	FALSE	NA	FALSE	NA	FALSE	NA	FALSE	4	0	0.00815384	1
Psmc6	NA	FALSE	NA	FALSE	0.478987	0.00821431	0.242519	0.00696368	NA	FALSE	0.31606	0.0116566	NA	FALSE	NA	FALSE	NA	FALSE	0.272764	0.00689467	NA	FALSE	NA	FALSE	NA	FALSE	NA	FALSE	NA	FALSE	NA	FALSE	NA	FALSE	NA	FALSE	NA	FALSE	NA	FALSE	NA	FALSE	NA	FALSE	4	0	0.0181585	1
Ndufb6	NA	FALSE	NA	FALSE	0.548136	0.00137538	0.197776	0.0123993	0.207577	0.0066859	0.17152	0.0422655	NA	FALSE	NA	FALSE	NA	FALSE	NA	FALSE	NA	FALSE	NA	FALSE	NA	FALSE	NA	FALSE	NA	FALSE	NA	FALSE	NA	FALSE	NA	FALSE	NA	FALSE	NA	FALSE	NA	FALSE	NA	FALSE	4	0	0.0181585	1
Comp	NA	FALSE	NA	FALSE	0.194246	0.010659	NA	FALSE	NA	FALSE	NA	FALSE	NA	FALSE	0.317829	0.00636445	0.28318	0.0139522	0.630423	0.00383222	NA	FALSE	NA	FALSE	NA	FALSE	NA	FALSE	-0.455929	0.0137814	NA	FALSE	NA	FALSE	NA	FALSE	NA	FALSE	NA	FALSE	NA	FALSE	NA	FALSE	4	1	0.00491497	0.56492
Emp1	NA	FALSE	NA	FALSE	0.791974	0.013917	0.289511	0.014341	NA	FALSE	NA	FALSE	0.883545	0.0130514	NA	FALSE	NA	FALSE	0.453536	0.00302332	NA	FALSE	NA	FALSE	NA	FALSE	NA	FALSE	NA	FALSE	NA	FALSE	NA	FALSE	NA	FALSE	NA	FALSE	NA	FALSE	NA	FALSE	NA	FALSE	4	0	0.0181585	1
Rab7l1	NA	FALSE	NA	FALSE	NA	FALSE	0.234178	0.0153216	0.115736	0.0369522	NA	FALSE	NA	FALSE	0.246751	0.0318564	NA	FALSE	0.262143	0.0223677	NA	FALSE	NA	FALSE	NA	FALSE	NA	FALSE	NA	FALSE	NA	FALSE	NA	FALSE	NA	FALSE	NA	FALSE	NA	FALSE	NA	FALSE	NA	FALSE	4	0	0.00491497	1
Pla2g16	NA	FALSE	NA	FALSE	NA	FALSE	0.162385	0.0175724	0.236701	0.0196518	NA	FALSE	NA	FALSE	NA	FALSE	0.226263	0.00320686	0.340814	0.0188333	NA	FALSE	NA	FALSE	NA	FALSE	NA	FALSE	NA	FALSE	NA	FALSE	NA	FALSE	NA	FALSE	NA	FALSE	NA	FALSE	NA	FALSE	NA	FALSE	4	0	0.00815384	1
Myadm	NA	FALSE	NA	FALSE	0.447944	0.00147949	0.174343	0.0178472	NA	FALSE	0.325309	0.000107707	0.516257	0.0232308	NA	FALSE	NA	FALSE	NA	FALSE	NA	FALSE	NA	FALSE	NA	FALSE	NA	FALSE	NA	FALSE	NA	FALSE	NA	FALSE	NA	FALSE	-0.379252	0.0164787	NA	FALSE	-0.283155	0.0131722	NA	FALSE	4	2	0.0181585	0.297529
Usp18	NA	FALSE	NA	FALSE	NA	FALSE	0.198949	0.0200708	NA	FALSE	NA	FALSE	NA	FALSE	0.256099	0.0353933	0.593746	0.00754616	0.40369	0.00162469	NA	FALSE	NA	FALSE	NA	FALSE	NA	FALSE	NA	FALSE	NA	FALSE	NA	FALSE	NA	FALSE	NA	FALSE	NA	FALSE	NA	FALSE	NA	FALSE	4	0	0.0125292	1
Prg4	NA	FALSE	NA	FALSE	NA	FALSE	0.429045	0.0227016	NA	FALSE	NA	FALSE	NA	FALSE	0.791596	0.000335995	0.390827	0.0192774	0.872356	0.000120079	NA	FALSE	NA	FALSE	NA	FALSE	NA	FALSE	NA	FALSE	NA	FALSE	NA	FALSE	NA	FALSE	NA	FALSE	NA	FALSE	NA	FALSE	NA	FALSE	4	0	0.00491497	1
Ptgis	NA	FALSE	NA	FALSE	0.318631	0.00756577	NA	FALSE	NA	FALSE	NA	FALSE	0.351762	0.0440246	NA	FALSE	0.357722	0.0167951	0.320012	0.00427171	NA	FALSE	NA	FALSE	NA	FALSE	NA	FALSE	-0.315377	0.0276196	NA	FALSE	NA	FALSE	NA	FALSE	NA	FALSE	NA	FALSE	NA	FALSE	NA	FALSE	4	1	0.0125292	0.646645
Oas1a	NA	FALSE	NA	FALSE	NA	FALSE	0.139525	0.0299948	NA	FALSE	NA	FALSE	NA	FALSE	0.162844	0.0155702	0.265817	0.0109462	0.457067	0.00133146	NA	FALSE	NA	FALSE	NA	FALSE	NA	FALSE	NA	FALSE	NA	FALSE	NA	FALSE	NA	FALSE	NA	FALSE	NA	FALSE	NA	FALSE	NA	FALSE	4	0	0.00491497	1
Rnf130	NA	FALSE	NA	FALSE	NA	FALSE	0.144135	0.0355268	0.266392	0.00613082	NA	FALSE	NA	FALSE	NA	FALSE	0.169771	0.0354247	0.176842	0.0173536	NA	FALSE	NA	FALSE	NA	FALSE	NA	FALSE	NA	FALSE	NA	FALSE	NA	FALSE	NA	FALSE	NA	FALSE	NA	FALSE	NA	FALSE	NA	FALSE	4	0	0.00491497	1
Ankrd40	NA	FALSE	NA	FALSE	NA	FALSE	0.175041	0.0406738	0.373068	0.00571306	0.3604	0.00816417	0.594751	0.0384438	NA	FALSE	NA	FALSE	NA	FALSE	NA	FALSE	NA	FALSE	NA	FALSE	NA	FALSE	NA	FALSE	NA	FALSE	NA	FALSE	NA	FALSE	NA	FALSE	NA	FALSE	NA	FALSE	NA	FALSE	4	0	0.0181585	1
Ifit3	NA	FALSE	NA	FALSE	NA	FALSE	0.169314	0.0470091	NA	FALSE	NA	FALSE	NA	FALSE	0.188043	0.0359769	0.760795	0.0117718	0.74322	1.63306e-05	NA	FALSE	NA	FALSE	NA	FALSE	NA	FALSE	NA	FALSE	NA	FALSE	NA	FALSE	NA	FALSE	NA	FALSE	NA	FALSE	NA	FALSE	NA	FALSE	4	0	0.0125292	1
Rnf19b	NA	FALSE	NA	FALSE	0.255364	0.0129651	NA	FALSE	0.297085	0.00101002	NA	FALSE	NA	FALSE	0.216949	0.0192152	NA	FALSE	0.246273	0.00755304	NA	FALSE	NA	FALSE	NA	FALSE	NA	FALSE	NA	FALSE	NA	FALSE	NA	FALSE	NA	FALSE	NA	FALSE	NA	FALSE	NA	FALSE	NA	FALSE	4	0	0.0125292	1
2013-09-04	NA	FALSE	NA	FALSE	NA	FALSE	NA	FALSE	0.399564	0.00203646	0.452651	0.000832309	0.46446	0.027282	NA	FALSE	0.271113	0.000956448	NA	FALSE	NA	FALSE	NA	FALSE	NA	FALSE	NA	FALSE	NA	FALSE	NA	FALSE	-0.413078	0.00723403	NA	FALSE	NA	FALSE	NA	FALSE	NA	FALSE	NA	FALSE	4	1	0.0125292	0.646645
Dazap2	NA	FALSE	NA	FALSE	0.207345	0.0185578	NA	FALSE	0.180771	0.0210556	NA	FALSE	NA	FALSE	NA	FALSE	0.144189	0.0378109	0.282906	0.0144957	NA	FALSE	NA	FALSE	NA	FALSE	NA	FALSE	NA	FALSE	NA	FALSE	NA	FALSE	NA	FALSE	NA	FALSE	NA	FALSE	NA	FALSE	NA	FALSE	4	0	0.0125292	1
Abcg2	NA	FALSE	NA	FALSE	NA	FALSE	NA	FALSE	0.254042	0.0216088	NA	FALSE	NA	FALSE	0.348756	0.00847103	0.320953	0.00407808	0.392147	0.000113773	NA	FALSE	NA	FALSE	NA	FALSE	NA	FALSE	NA	FALSE	NA	FALSE	NA	FALSE	-0.490283	0.0217977	NA	FALSE	NA	FALSE	NA	FALSE	NA	FALSE	4	1	0.0181585	0.681556
Serping1	NA	FALSE	NA	FALSE	NA	FALSE	NA	FALSE	0.226162	0.0278531	NA	FALSE	NA	FALSE	0.358915	0.00915002	0.455831	0.0051809	0.603403	2.3682e-05	NA	FALSE	NA	FALSE	NA	FALSE	NA	FALSE	NA	FALSE	NA	FALSE	NA	FALSE	NA	FALSE	NA	FALSE	NA	FALSE	NA	FALSE	NA	FALSE	4	0	0.0125292	1
Cul4a	NA	FALSE	NA	FALSE	0.262088	0.0188968	NA	FALSE	0.155529	0.0292849	0.221201	0.0430287	NA	FALSE	NA	FALSE	0.135244	0.0351631	NA	FALSE	NA	FALSE	NA	FALSE	NA	FALSE	NA	FALSE	NA	FALSE	NA	FALSE	NA	FALSE	NA	FALSE	NA	FALSE	NA	FALSE	NA	FALSE	NA	FALSE	4	0	0.0181585	1
Pfdn1	NA	FALSE	NA	FALSE	0.570156	0.00122448	NA	FALSE	0.195398	0.032994	NA	FALSE	0.486018	0.0156718	NA	FALSE	0.268469	0.0313049	NA	FALSE	NA	FALSE	NA	FALSE	NA	FALSE	NA	FALSE	NA	FALSE	NA	FALSE	NA	FALSE	NA	FALSE	NA	FALSE	NA	FALSE	NA	FALSE	NA	FALSE	4	0	0.0181585	1
Ugt1a2	NA	FALSE	NA	FALSE	NA	FALSE	NA	FALSE	0.265878	0.0389686	NA	FALSE	NA	FALSE	0.576493	0.00540917	0.57818	0.00247072	0.397248	0.00539319	NA	FALSE	NA	FALSE	NA	FALSE	NA	FALSE	NA	FALSE	NA	FALSE	NA	FALSE	NA	FALSE	NA	FALSE	NA	FALSE	NA	FALSE	NA	FALSE	4	0	0.00815384	1
Ugt1a10	NA	FALSE	NA	FALSE	NA	FALSE	NA	FALSE	0.265878	0.0389686	NA	FALSE	NA	FALSE	0.576493	0.00540917	0.57818	0.00247072	0.397248	0.00539319	NA	FALSE	NA	FALSE	NA	FALSE	NA	FALSE	NA	FALSE	NA	FALSE	NA	FALSE	NA	FALSE	NA	FALSE	NA	FALSE	NA	FALSE	NA	FALSE	4	0	0.00815384	1
Ugt1a7c	NA	FALSE	NA	FALSE	NA	FALSE	NA	FALSE	0.265878	0.0389686	NA	FALSE	NA	FALSE	0.576493	0.00540917	0.57818	0.00247072	0.397248	0.00539319	NA	FALSE	NA	FALSE	NA	FALSE	NA	FALSE	NA	FALSE	NA	FALSE	NA	FALSE	NA	FALSE	NA	FALSE	NA	FALSE	NA	FALSE	NA	FALSE	4	0	0.00815384	1
Ugt1a5	NA	FALSE	NA	FALSE	NA	FALSE	NA	FALSE	0.265878	0.0389686	NA	FALSE	NA	FALSE	0.576493	0.00540917	0.57818	0.00247072	0.397248	0.00539319	NA	FALSE	NA	FALSE	NA	FALSE	NA	FALSE	NA	FALSE	NA	FALSE	NA	FALSE	NA	FALSE	NA	FALSE	NA	FALSE	NA	FALSE	NA	FALSE	4	0	0.00815384	1
Ugt1a9	NA	FALSE	NA	FALSE	NA	FALSE	NA	FALSE	0.265878	0.0389686	NA	FALSE	NA	FALSE	0.576493	0.00540917	0.57818	0.00247072	0.397248	0.00539319	NA	FALSE	NA	FALSE	NA	FALSE	NA	FALSE	NA	FALSE	NA	FALSE	NA	FALSE	NA	FALSE	NA	FALSE	NA	FALSE	NA	FALSE	NA	FALSE	4	0	0.00815384	1
Ugt1a6b	NA	FALSE	NA	FALSE	NA	FALSE	NA	FALSE	0.265878	0.0389686	NA	FALSE	NA	FALSE	0.576493	0.00540917	0.57818	0.00247072	0.397248	0.00539319	NA	FALSE	NA	FALSE	NA	FALSE	NA	FALSE	NA	FALSE	NA	FALSE	NA	FALSE	NA	FALSE	NA	FALSE	NA	FALSE	NA	FALSE	NA	FALSE	4	0	0.00815384	1
Ugt1a1	NA	FALSE	NA	FALSE	NA	FALSE	NA	FALSE	0.265878	0.0389686	NA	FALSE	NA	FALSE	0.576493	0.00540917	0.57818	0.00247072	0.397248	0.00539319	NA	FALSE	NA	FALSE	NA	FALSE	NA	FALSE	NA	FALSE	NA	FALSE	NA	FALSE	NA	FALSE	NA	FALSE	NA	FALSE	NA	FALSE	NA	FALSE	4	0	0.00815384	1
Ugt1a6a	NA	FALSE	NA	FALSE	NA	FALSE	NA	FALSE	0.265878	0.0389686	NA	FALSE	NA	FALSE	0.576493	0.00540917	0.57818	0.00247072	0.397248	0.00539319	NA	FALSE	NA	FALSE	NA	FALSE	NA	FALSE	NA	FALSE	NA	FALSE	NA	FALSE	NA	FALSE	NA	FALSE	NA	FALSE	NA	FALSE	NA	FALSE	4	0	0.00815384	1
Trim47	NA	FALSE	NA	FALSE	0.5229	0.000467557	NA	FALSE	NA	FALSE	NA	FALSE	0.576693	0.000149248	NA	FALSE	0.301253	0.0474262	0.435334	0.00329293	NA	FALSE	NA	FALSE	NA	FALSE	NA	FALSE	NA	FALSE	NA	FALSE	NA	FALSE	NA	FALSE	NA	FALSE	NA	FALSE	NA	FALSE	NA	FALSE	4	0	0.0181585	1
Ces2g	NA	FALSE	NA	FALSE	0.217769	0.0293887	NA	FALSE	NA	FALSE	NA	FALSE	0.183199	0.0257423	NA	FALSE	0.203959	0.0144823	0.352068	0.00206517	NA	FALSE	NA	FALSE	NA	FALSE	NA	FALSE	NA	FALSE	NA	FALSE	NA	FALSE	NA	FALSE	NA	FALSE	NA	FALSE	NA	FALSE	NA	FALSE	4	0	0.0125292	1
Ctla2b	NA	FALSE	NA	FALSE	0.487734	0.0487641	NA	FALSE	NA	FALSE	NA	FALSE	NA	FALSE	0.495602	0.00876245	0.487163	0.000778772	0.585472	0.000587867	NA	FALSE	NA	FALSE	NA	FALSE	NA	FALSE	NA	FALSE	NA	FALSE	NA	FALSE	NA	FALSE	NA	FALSE	NA	FALSE	NA	FALSE	NA	FALSE	4	0	0.0125292	1
Lman1l	NA	FALSE	NA	FALSE	NA	FALSE	NA	FALSE	NA	FALSE	NA	FALSE	0.644456	0.000633897	0.215495	0.00939954	0.203141	0.0337653	0.358401	0.0244724	NA	FALSE	NA	FALSE	NA	FALSE	NA	FALSE	NA	FALSE	NA	FALSE	NA	FALSE	NA	FALSE	NA	FALSE	NA	FALSE	NA	FALSE	NA	FALSE	4	0	0.00491497	1
Svep1	NA	FALSE	NA	FALSE	NA	FALSE	NA	FALSE	NA	FALSE	NA	FALSE	0.270247	0.00315201	0.312997	0.00134318	0.373665	0.041704	0.44327	1.30731e-06	NA	FALSE	NA	FALSE	NA	FALSE	NA	FALSE	NA	FALSE	NA	FALSE	NA	FALSE	NA	FALSE	NA	FALSE	NA	FALSE	NA	FALSE	NA	FALSE	4	0	0.00815384	1
Dnmt3a	0.728786	4.41949e-08	NA	FALSE	NA	FALSE	0.314408	0.0361489	NA	FALSE	NA	FALSE	NA	FALSE	NA	FALSE	NA	FALSE	NA	FALSE	0.598797	7.86445e-05	NA	FALSE	NA	FALSE	NA	FALSE	NA	FALSE	NA	FALSE	-0.226021	0.00864854	-0.201504	0.0338645	-0.215129	0.0286518	-0.239822	0.00648341	-0.451025	0.000243911	NA	FALSE	3	5	0.0882876	0.00260657
G0s2	1.29263	4.50237e-08	NA	FALSE	NA	FALSE	0.537184	0.00821941	NA	FALSE	0.577715	0.00175915	NA	FALSE	NA	FALSE	NA	FALSE	NA	FALSE	NA	FALSE	NA	FALSE	NA	FALSE	NA	FALSE	NA	FALSE	NA	FALSE	NA	FALSE	NA	FALSE	NA	FALSE	NA	FALSE	NA	FALSE	NA	FALSE	3	0	0.0882876	1
Il6st	NA	FALSE	0.387982	7.10202e-05	NA	FALSE	NA	FALSE	0.37464	0.00437132	NA	FALSE	0.385082	0.00436193	NA	FALSE	NA	FALSE	NA	FALSE	NA	FALSE	-1.5338	8.58052e-08	NA	FALSE	NA	FALSE	NA	FALSE	NA	FALSE	NA	FALSE	NA	FALSE	NA	FALSE	NA	FALSE	NA	FALSE	NA	FALSE	3	1	0.0882876	0.681556
Parp4	0.884973	3.05133e-07	NA	FALSE	NA	FALSE	NA	FALSE	NA	FALSE	NA	FALSE	NA	FALSE	NA	FALSE	0.163254	0.0160764	0.198209	0.038175	NA	FALSE	NA	FALSE	NA	FALSE	NA	FALSE	-0.129989	0.0493813	NA	FALSE	NA	FALSE	NA	FALSE	NA	FALSE	NA	FALSE	NA	FALSE	NA	FALSE	3	1	0.0374992	0.56492
Hdlbp	NA	FALSE	0.253209	0.000539398	NA	FALSE	NA	FALSE	0.356859	0.0119391	NA	FALSE	NA	FALSE	NA	FALSE	0.390114	0.0306213	NA	FALSE	NA	FALSE	-1.90847	3.24237e-07	NA	FALSE	NA	FALSE	-0.270552	0.00189528	NA	FALSE	-0.242727	0.00912861	NA	FALSE	-0.446109	0.000126241	NA	FALSE	-0.323119	0.000394668	NA	FALSE	3	5	0.0882876	0.00260657
Serpina1b	0.842829	4.16117e-07	NA	FALSE	NA	FALSE	0.365617	0.00145163	NA	FALSE	NA	FALSE	NA	FALSE	NA	FALSE	0.331774	0.00607831	NA	FALSE	NA	FALSE	NA	FALSE	NA	FALSE	NA	FALSE	NA	FALSE	NA	FALSE	NA	FALSE	NA	FALSE	NA	FALSE	NA	FALSE	NA	FALSE	NA	FALSE	3	0	0.0521718	1
Mul1	0.978432	5.22971e-07	NA	FALSE	NA	FALSE	NA	FALSE	NA	FALSE	NA	FALSE	0.381811	0.0116689	NA	FALSE	0.201376	0.036106	NA	FALSE	NA	FALSE	NA	FALSE	NA	FALSE	NA	FALSE	NA	FALSE	NA	FALSE	-0.291407	0.0113993	NA	FALSE	NA	FALSE	NA	FALSE	-0.324467	0.0372626	NA	FALSE	3	2	0.0521718	0.221032
Kpna3	NA	FALSE	0.263319	0.00321109	NA	FALSE	NA	FALSE	0.26406	0.00705834	0.344481	0.00312189	NA	FALSE	NA	FALSE	NA	FALSE	NA	FALSE	NA	FALSE	-1.51457	7.26573e-07	NA	FALSE	NA	FALSE	NA	FALSE	NA	FALSE	NA	FALSE	NA	FALSE	NA	FALSE	NA	FALSE	NA	FALSE	NA	FALSE	3	1	0.0882876	0.681556
Exoc6	0.766093	8.44051e-07	NA	FALSE	0.843613	0.00228264	NA	FALSE	NA	FALSE	NA	FALSE	NA	FALSE	NA	FALSE	0.480544	0.0150138	NA	FALSE	NA	FALSE	NA	FALSE	NA	FALSE	NA	FALSE	NA	FALSE	NA	FALSE	NA	FALSE	NA	FALSE	NA	FALSE	NA	FALSE	NA	FALSE	NA	FALSE	3	0	0.0374992	1
Serinc1	NA	FALSE	0.220839	0.0132067	NA	FALSE	NA	FALSE	0.498731	0.00112573	NA	FALSE	NA	FALSE	NA	FALSE	0.20187	0.0178872	NA	FALSE	NA	FALSE	-1.8214	9.24217e-07	NA	FALSE	NA	FALSE	NA	FALSE	NA	FALSE	NA	FALSE	NA	FALSE	NA	FALSE	NA	FALSE	NA	FALSE	NA	FALSE	3	1	0.0691615	0.646645
Flii	0.569785	9.91123e-07	0.343528	0.00173783	NA	FALSE	NA	FALSE	NA	FALSE	NA	FALSE	NA	FALSE	NA	FALSE	0.276788	0.0211739	NA	FALSE	NA	FALSE	NA	FALSE	NA	FALSE	NA	FALSE	-0.198504	0.00459857	-0.149735	0.0374035	NA	FALSE	NA	FALSE	NA	FALSE	NA	FALSE	NA	FALSE	NA	FALSE	3	2	0.0882876	0.297529
Srsf2	NA	FALSE	NA	FALSE	NA	FALSE	0.26342	0.0174204	NA	FALSE	0.324167	0.0273034	NA	FALSE	NA	FALSE	NA	FALSE	0.397931	0.0219288	NA	FALSE	-1.14591	1.45657e-06	-0.295487	0.0308246	NA	FALSE	NA	FALSE	NA	FALSE	-0.523039	0.00635841	NA	FALSE	NA	FALSE	-0.398803	0.0240956	NA	FALSE	-0.167549	0.0244937	3	5	0.0882876	0.00260657
Adcy4	0.878958	1.58185e-06	NA	FALSE	NA	FALSE	0.162112	0.0298834	NA	FALSE	NA	FALSE	0.476806	0.000296232	NA	FALSE	NA	FALSE	NA	FALSE	NA	FALSE	NA	FALSE	NA	FALSE	NA	FALSE	NA	FALSE	NA	FALSE	NA	FALSE	NA	FALSE	NA	FALSE	NA	FALSE	NA	FALSE	NA	FALSE	3	0	0.0882876	1
Msn	NA	FALSE	NA	FALSE	0.266455	0.0427727	NA	FALSE	0.440406	0.0291135	NA	FALSE	0.41244	0.030104	NA	FALSE	NA	FALSE	NA	FALSE	NA	FALSE	-1.11623	2.00427e-06	NA	FALSE	NA	FALSE	NA	FALSE	NA	FALSE	NA	FALSE	NA	FALSE	NA	FALSE	NA	FALSE	NA	FALSE	NA	FALSE	3	1	0.0691615	0.646645
Capzb	NA	FALSE	0.222018	0.00477845	NA	FALSE	0.2436	0.000495763	0.160478	0.0321905	NA	FALSE	NA	FALSE	NA	FALSE	NA	FALSE	NA	FALSE	NA	FALSE	-1.34136	2.39854e-06	NA	FALSE	NA	FALSE	NA	FALSE	NA	FALSE	NA	FALSE	NA	FALSE	NA	FALSE	NA	FALSE	NA	FALSE	NA	FALSE	3	1	0.0882876	0.681556
Ghr	NA	FALSE	0.421293	0.0391119	NA	FALSE	NA	FALSE	NA	FALSE	NA	FALSE	0.179018	0.0326992	NA	FALSE	NA	FALSE	NA	FALSE	0.296542	0.00805001	-1.51074	2.55634e-06	NA	FALSE	NA	FALSE	-0.439427	0.000397302	NA	FALSE	NA	FALSE	NA	FALSE	-0.462454	0.00280494	NA	FALSE	-0.230155	0.0168145	NA	FALSE	3	4	0.0882876	0.0177872
Pdap1	0.515105	3.02818e-06	NA	FALSE	0.370733	0.0125362	NA	FALSE	NA	FALSE	NA	FALSE	NA	FALSE	NA	FALSE	0.312604	0.00403018	NA	FALSE	NA	FALSE	NA	FALSE	-0.311249	0.00439538	NA	FALSE	NA	FALSE	NA	FALSE	NA	FALSE	NA	FALSE	NA	FALSE	NA	FALSE	NA	FALSE	NA	FALSE	3	1	0.0882876	0.681556
Abca1	NA	FALSE	0.219101	0.00632214	NA	FALSE	NA	FALSE	NA	FALSE	NA	FALSE	NA	FALSE	NA	FALSE	0.412961	0.0286845	0.365763	0.0329888	NA	FALSE	-0.598326	3.22372e-06	NA	FALSE	NA	FALSE	-0.291174	0.0314499	-0.357984	0.00497507	NA	FALSE	NA	FALSE	NA	FALSE	NA	FALSE	NA	FALSE	NA	FALSE	3	3	0.0882876	0.087022
Sar1a	NA	FALSE	0.145802	0.0247148	NA	FALSE	NA	FALSE	0.509379	0.00387287	NA	FALSE	NA	FALSE	NA	FALSE	0.145879	0.0439068	NA	FALSE	NA	FALSE	-0.905174	3.23001e-06	NA	FALSE	NA	FALSE	NA	FALSE	-0.174964	0.0444441	NA	FALSE	NA	FALSE	NA	FALSE	NA	FALSE	NA	FALSE	NA	FALSE	3	2	0.0882876	0.297529
Gdi2	NA	FALSE	0.264247	0.000582692	0.352219	0.000559921	NA	FALSE	NA	FALSE	NA	FALSE	NA	FALSE	NA	FALSE	0.32945	0.0018986	NA	FALSE	NA	FALSE	-1.32776	3.24491e-06	NA	FALSE	-0.20207	0.0203511	-0.206915	0.0211201	NA	FALSE	NA	FALSE	NA	FALSE	NA	FALSE	NA	FALSE	NA	FALSE	NA	FALSE	3	3	0.0882876	0.087022
Ykt6	NA	FALSE	NA	FALSE	NA	FALSE	0.125213	0.0252576	0.327809	0.0112389	0.249263	0.0235804	NA	FALSE	NA	FALSE	NA	FALSE	NA	FALSE	NA	FALSE	-1.37312	3.26441e-06	NA	FALSE	NA	FALSE	NA	FALSE	NA	FALSE	NA	FALSE	NA	FALSE	NA	FALSE	NA	FALSE	NA	FALSE	NA	FALSE	3	1	0.0882876	0.681556
Klk1b26	1.47755	3.51832e-06	NA	FALSE	NA	FALSE	NA	FALSE	NA	FALSE	0.191419	0.0267643	NA	FALSE	0.455206	0.000779008	NA	FALSE	NA	FALSE	NA	FALSE	NA	FALSE	NA	FALSE	NA	FALSE	NA	FALSE	NA	FALSE	NA	FALSE	NA	FALSE	NA	FALSE	NA	FALSE	NA	FALSE	NA	FALSE	3	0	0.0691615	1
Nedd4	NA	FALSE	0.24083	0.00341598	NA	FALSE	NA	FALSE	0.483176	0.00881433	NA	FALSE	NA	FALSE	NA	FALSE	0.713165	0.0232708	NA	FALSE	NA	FALSE	-0.759398	3.96958e-06	NA	FALSE	NA	FALSE	-0.583074	8.23405e-05	NA	FALSE	-0.461784	0.0363332	NA	FALSE	NA	FALSE	NA	FALSE	NA	FALSE	NA	FALSE	3	3	0.0882876	0.087022
Spock2	1.04226	4.27868e-06	NA	FALSE	0.30912	0.011269	NA	FALSE	NA	FALSE	NA	FALSE	NA	FALSE	NA	FALSE	0.425232	0.00466258	NA	FALSE	NA	FALSE	NA	FALSE	NA	FALSE	NA	FALSE	-0.582522	0.000396408	-0.328794	0.000133854	NA	FALSE	-0.534622	0.00544396	NA	FALSE	NA	FALSE	NA	FALSE	-0.311246	0.0158225	3	4	0.0882876	0.0177872
Ubqln4	0.597485	5.09375e-06	NA	FALSE	NA	FALSE	NA	FALSE	0.185956	0.0441926	NA	FALSE	0.177085	0.0355528	NA	FALSE	NA	FALSE	NA	FALSE	NA	FALSE	NA	FALSE	NA	FALSE	NA	FALSE	NA	FALSE	NA	FALSE	NA	FALSE	NA	FALSE	NA	FALSE	NA	FALSE	NA	FALSE	NA	FALSE	3	0	0.0521718	1
Hspa9	NA	FALSE	NA	FALSE	0.463709	0.00386064	NA	FALSE	0.318029	0.0011118	NA	FALSE	NA	FALSE	NA	FALSE	NA	FALSE	NA	FALSE	0.480794	0.0337417	-1.79272	5.67212e-06	NA	FALSE	NA	FALSE	NA	FALSE	NA	FALSE	NA	FALSE	NA	FALSE	NA	FALSE	NA	FALSE	NA	FALSE	NA	FALSE	3	1	0.0882876	0.681556
Msl1	0.535049	6.1383e-06	NA	FALSE	NA	FALSE	0.317857	0.00182269	NA	FALSE	NA	FALSE	0.432251	0.0104805	NA	FALSE	NA	FALSE	NA	FALSE	NA	FALSE	NA	FALSE	NA	FALSE	NA	FALSE	NA	FALSE	NA	FALSE	-0.258921	0.0413138	NA	FALSE	NA	FALSE	NA	FALSE	-0.282934	0.00152556	NA	FALSE	3	2	0.0882876	0.297529
Wbp2	0.640117	6.46083e-06	NA	FALSE	0.228776	0.00205616	NA	FALSE	0.162218	0.031345	NA	FALSE	NA	FALSE	NA	FALSE	NA	FALSE	NA	FALSE	NA	FALSE	NA	FALSE	NA	FALSE	NA	FALSE	NA	FALSE	NA	FALSE	NA	FALSE	NA	FALSE	NA	FALSE	NA	FALSE	NA	FALSE	NA	FALSE	3	0	0.0882876	1
Aplp2	NA	FALSE	0.288037	0.0152207	NA	FALSE	NA	FALSE	0.458418	0.0135958	NA	FALSE	0.428254	0.0162351	NA	FALSE	NA	FALSE	NA	FALSE	NA	FALSE	-2.52819	6.58551e-06	NA	FALSE	NA	FALSE	NA	FALSE	NA	FALSE	-0.34488	0.00201673	NA	FALSE	NA	FALSE	NA	FALSE	NA	FALSE	NA	FALSE	3	2	0.0691615	0.259255
Dnajb5	0.900529	7.23045e-06	NA	FALSE	NA	FALSE	NA	FALSE	NA	FALSE	NA	FALSE	0.642095	0.00448578	NA	FALSE	NA	FALSE	NA	FALSE	0.254763	0.0411219	NA	FALSE	NA	FALSE	-0.123827	0.0293788	NA	FALSE	NA	FALSE	NA	FALSE	NA	FALSE	-0.397652	0.0465528	NA	FALSE	-0.252874	0.0112026	NA	FALSE	3	3	0.0882876	0.087022
Eif1	0.476698	7.35474e-06	NA	FALSE	0.311742	0.00140801	NA	FALSE	NA	FALSE	NA	FALSE	NA	FALSE	NA	FALSE	0.212473	0.00496076	NA	FALSE	NA	FALSE	NA	FALSE	NA	FALSE	NA	FALSE	-0.414384	0.00381916	NA	FALSE	NA	FALSE	NA	FALSE	-0.420092	0.0117366	NA	FALSE	NA	FALSE	NA	FALSE	3	2	0.0691615	0.259255
Rusc1	0.760976	8.60921e-06	NA	FALSE	NA	FALSE	NA	FALSE	NA	FALSE	NA	FALSE	0.260271	0.0419318	NA	FALSE	0.142307	0.0487871	NA	FALSE	NA	FALSE	NA	FALSE	NA	FALSE	NA	FALSE	NA	FALSE	NA	FALSE	NA	FALSE	NA	FALSE	NA	FALSE	NA	FALSE	NA	FALSE	NA	FALSE	3	0	0.0691615	1
Cuedc1	0.721825	8.81178e-06	NA	FALSE	NA	FALSE	NA	FALSE	0.233866	0.00746049	NA	FALSE	0.485839	0.0330572	NA	FALSE	NA	FALSE	NA	FALSE	NA	FALSE	NA	FALSE	NA	FALSE	NA	FALSE	-0.19563	0.0421754	NA	FALSE	NA	FALSE	NA	FALSE	NA	FALSE	NA	FALSE	NA	FALSE	NA	FALSE	3	1	0.0882876	0.681556
Bre	NA	FALSE	0.2603	0.000355984	NA	FALSE	NA	FALSE	0.21642	0.00692782	NA	FALSE	0.279516	0.0438237	NA	FALSE	NA	FALSE	NA	FALSE	NA	FALSE	-0.842366	8.96264e-06	NA	FALSE	NA	FALSE	NA	FALSE	NA	FALSE	NA	FALSE	NA	FALSE	NA	FALSE	NA	FALSE	NA	FALSE	NA	FALSE	3	1	0.0882876	0.681556
Slc6a6	0.955956	9.24827e-06	NA	FALSE	NA	FALSE	NA	FALSE	0.342625	0.00842595	NA	FALSE	NA	FALSE	NA	FALSE	0.35045	0.00198068	NA	FALSE	NA	FALSE	NA	FALSE	NA	FALSE	NA	FALSE	NA	FALSE	-0.256289	0.0123362	NA	FALSE	NA	FALSE	NA	FALSE	NA	FALSE	NA	FALSE	NA	FALSE	3	1	0.0882876	0.681556
Klf6	NA	FALSE	NA	FALSE	NA	FALSE	NA	FALSE	0.268371	0.0317716	NA	FALSE	NA	FALSE	NA	FALSE	0.31769	0.0260826	0.279359	0.0163119	NA	FALSE	-0.584565	9.41141e-06	NA	FALSE	NA	FALSE	-0.313963	0.000667186	-0.219482	0.0295381	NA	FALSE	NA	FALSE	NA	FALSE	NA	FALSE	NA	FALSE	NA	FALSE	3	3	0.0691615	0.0681398
Zfp106	NA	FALSE	0.268543	0.0103142	NA	FALSE	NA	FALSE	0.292997	0.0124268	NA	FALSE	0.664826	0.0167607	NA	FALSE	NA	FALSE	NA	FALSE	NA	FALSE	-0.872519	9.56257e-06	NA	FALSE	NA	FALSE	NA	FALSE	-0.342916	0.0288102	-0.198435	0.0133526	NA	FALSE	NA	FALSE	NA	FALSE	NA	FALSE	NA	FALSE	3	3	0.0691615	0.0681398
Xirp1	1.02101	1.08583e-05	0.301094	0.00227381	NA	FALSE	NA	FALSE	NA	FALSE	NA	FALSE	0.674558	0.00202154	NA	FALSE	NA	FALSE	NA	FALSE	NA	FALSE	NA	FALSE	NA	FALSE	NA	FALSE	NA	FALSE	NA	FALSE	NA	FALSE	NA	FALSE	NA	FALSE	NA	FALSE	NA	FALSE	NA	FALSE	3	0	0.0882876	1
Eif4ebp1	0.679936	1.09643e-05	NA	FALSE	0.581574	0.00477744	NA	FALSE	NA	FALSE	NA	FALSE	NA	FALSE	NA	FALSE	0.449192	0.000145227	NA	FALSE	NA	FALSE	NA	FALSE	-0.276562	0.000692895	NA	FALSE	-0.646574	5.94647e-06	-0.455122	0.00225357	NA	FALSE	NA	FALSE	NA	FALSE	NA	FALSE	NA	FALSE	NA	FALSE	3	3	0.0882876	0.087022
Glrx	NA	FALSE	NA	FALSE	NA	FALSE	0.236298	0.0147067	0.178218	0.0100706	0.183804	0.0205415	NA	FALSE	NA	FALSE	NA	FALSE	NA	FALSE	NA	FALSE	-1.16929	1.1725e-05	NA	FALSE	NA	FALSE	NA	FALSE	NA	FALSE	-0.494304	0.0315276	NA	FALSE	NA	FALSE	NA	FALSE	NA	FALSE	NA	FALSE	3	2	0.0882876	0.297529
Myl6	NA	FALSE	NA	FALSE	0.619457	0.00169156	0.375825	0.00363992	NA	FALSE	NA	FALSE	NA	FALSE	NA	FALSE	NA	FALSE	0.275902	0.0353073	NA	FALSE	-0.744427	1.18965e-05	NA	FALSE	NA	FALSE	NA	FALSE	NA	FALSE	NA	FALSE	NA	FALSE	NA	FALSE	NA	FALSE	NA	FALSE	NA	FALSE	3	1	0.0521718	0.607906
Gm5526	NA	FALSE	NA	FALSE	0.619457	0.00169156	0.375825	0.00363992	NA	FALSE	NA	FALSE	NA	FALSE	NA	FALSE	NA	FALSE	0.275902	0.0353073	NA	FALSE	-0.744427	1.18965e-05	NA	FALSE	NA	FALSE	NA	FALSE	NA	FALSE	NA	FALSE	NA	FALSE	NA	FALSE	NA	FALSE	NA	FALSE	NA	FALSE	3	1	0.0374992	0.56492
Cds2	NA	FALSE	NA	FALSE	0.962132	0.000219129	0.500995	0.0010204	NA	FALSE	NA	FALSE	0.344907	0.00992718	NA	FALSE	NA	FALSE	NA	FALSE	NA	FALSE	-0.690405	1.24323e-05	NA	FALSE	-0.13402	0.0296306	NA	FALSE	NA	FALSE	NA	FALSE	NA	FALSE	NA	FALSE	NA	FALSE	-0.22175	0.0269949	NA	FALSE	3	3	0.0882876	0.087022
Rab18	NA	FALSE	NA	FALSE	NA	FALSE	NA	FALSE	0.588034	0.00104995	0.301422	0.0344234	NA	FALSE	NA	FALSE	NA	FALSE	0.312227	0.0307694	NA	FALSE	-1.48349	1.30275e-05	NA	FALSE	NA	FALSE	NA	FALSE	NA	FALSE	NA	FALSE	NA	FALSE	NA	FALSE	NA	FALSE	NA	FALSE	NA	FALSE	3	1	0.0882876	0.681556
Aldh2	0.525541	1.33346e-05	NA	FALSE	NA	FALSE	NA	FALSE	0.331802	0.0178021	0.327591	0.0046108	NA	FALSE	NA	FALSE	NA	FALSE	NA	FALSE	NA	FALSE	NA	FALSE	NA	FALSE	NA	FALSE	NA	FALSE	NA	FALSE	NA	FALSE	NA	FALSE	NA	FALSE	NA	FALSE	NA	FALSE	NA	FALSE	3	0	0.0882876	1
Pnpla2	0.873972	1.43833e-05	NA	FALSE	NA	FALSE	NA	FALSE	NA	FALSE	NA	FALSE	NA	FALSE	0.321912	0.0078339	NA	FALSE	NA	FALSE	0.30815	0.0263317	NA	FALSE	NA	FALSE	NA	FALSE	-0.863599	1.21607e-05	-0.867611	8.26947e-05	NA	FALSE	NA	FALSE	NA	FALSE	NA	FALSE	NA	FALSE	NA	FALSE	3	2	0.0882876	0.297529
Synpo2	1.05384	1.45816e-05	NA	FALSE	NA	FALSE	NA	FALSE	0.362714	0.00362481	NA	FALSE	0.438304	0.00353955	NA	FALSE	NA	FALSE	NA	FALSE	NA	FALSE	NA	FALSE	NA	FALSE	NA	FALSE	NA	FALSE	NA	FALSE	NA	FALSE	NA	FALSE	NA	FALSE	NA	FALSE	NA	FALSE	NA	FALSE	3	0	0.0521718	1
Sec13	NA	FALSE	NA	FALSE	NA	FALSE	0.191682	0.018591	0.165933	0.031368	0.172651	0.01483	NA	FALSE	NA	FALSE	NA	FALSE	NA	FALSE	NA	FALSE	-0.405959	1.4768e-05	NA	FALSE	NA	FALSE	NA	FALSE	NA	FALSE	NA	FALSE	NA	FALSE	NA	FALSE	NA	FALSE	NA	FALSE	NA	FALSE	3	1	0.0882876	0.681556
Uba3	NA	FALSE	NA	FALSE	NA	FALSE	0.496053	6.87889e-05	0.280853	0.00591707	0.34258	0.001043	NA	FALSE	NA	FALSE	NA	FALSE	NA	FALSE	NA	FALSE	-1.21403	1.53804e-05	NA	FALSE	NA	FALSE	NA	FALSE	NA	FALSE	NA	FALSE	NA	FALSE	NA	FALSE	NA	FALSE	NA	FALSE	NA	FALSE	3	1	0.0882876	0.681556
Ccdc91	NA	FALSE	NA	FALSE	NA	FALSE	NA	FALSE	0.206325	0.00168804	NA	FALSE	NA	FALSE	NA	FALSE	0.177615	0.0253459	NA	FALSE	0.180656	0.0277132	-0.857987	1.68245e-05	NA	FALSE	NA	FALSE	NA	FALSE	NA	FALSE	NA	FALSE	NA	FALSE	NA	FALSE	NA	FALSE	NA	FALSE	NA	FALSE	3	1	0.0521718	0.607906
Keap1	NA	FALSE	NA	FALSE	NA	FALSE	NA	FALSE	0.174597	0.0183437	NA	FALSE	0.546853	0.0327183	NA	FALSE	NA	FALSE	NA	FALSE	0.410689	0.0167931	-0.984823	1.69296e-05	NA	FALSE	NA	FALSE	NA	FALSE	NA	FALSE	NA	FALSE	NA	FALSE	-0.174569	0.0430211	NA	FALSE	NA	FALSE	NA	FALSE	3	2	0.0882876	0.297529
Rnf141	NA	FALSE	0.145098	0.0274616	NA	FALSE	NA	FALSE	0.253228	0.00306895	NA	FALSE	0.154877	0.0170717	NA	FALSE	NA	FALSE	NA	FALSE	NA	FALSE	-0.638249	1.73458e-05	NA	FALSE	NA	FALSE	NA	FALSE	NA	FALSE	NA	FALSE	NA	FALSE	NA	FALSE	NA	FALSE	NA	FALSE	NA	FALSE	3	1	0.0882876	0.681556
Zmynd11	0.423281	1.83164e-05	NA	FALSE	0.479829	0.0277192	NA	FALSE	0.379657	0.00379466	NA	FALSE	NA	FALSE	NA	FALSE	NA	FALSE	NA	FALSE	NA	FALSE	NA	FALSE	-0.325364	0.00353741	NA	FALSE	NA	FALSE	NA	FALSE	NA	FALSE	NA	FALSE	NA	FALSE	NA	FALSE	NA	FALSE	NA	FALSE	3	1	0.0691615	0.646645
Lemd2	0.492625	1.85373e-05	NA	FALSE	NA	FALSE	NA	FALSE	NA	FALSE	0.105339	0.0477297	0.191778	0.0455476	NA	FALSE	NA	FALSE	NA	FALSE	NA	FALSE	NA	FALSE	-0.106946	0.0487965	NA	FALSE	NA	FALSE	NA	FALSE	NA	FALSE	NA	FALSE	NA	FALSE	NA	FALSE	NA	FALSE	NA	FALSE	3	1	0.0882876	0.681556
Rnf7	NA	FALSE	NA	FALSE	0.298424	0.0046533	0.279333	0.00136097	0.20779	0.0049511	NA	FALSE	NA	FALSE	NA	FALSE	NA	FALSE	NA	FALSE	NA	FALSE	-0.489696	1.93476e-05	NA	FALSE	NA	FALSE	NA	FALSE	NA	FALSE	NA	FALSE	NA	FALSE	NA	FALSE	NA	FALSE	NA	FALSE	NA	FALSE	3	1	0.0691615	0.646645
Adcy9	0.671746	1.9544e-05	0.162056	0.0375441	NA	FALSE	NA	FALSE	NA	FALSE	NA	FALSE	NA	FALSE	NA	FALSE	0.227243	0.0209484	NA	FALSE	NA	FALSE	NA	FALSE	NA	FALSE	NA	FALSE	-0.191713	0.0154307	NA	FALSE	-0.263357	0.0144799	-0.202198	0.0222286	NA	FALSE	NA	FALSE	-0.150301	0.0421831	NA	FALSE	3	4	0.0882876	0.0177872
Edn3	0.781768	2.04115e-05	0.198379	0.00339916	NA	FALSE	0.520811	4.66734e-06	NA	FALSE	NA	FALSE	NA	FALSE	NA	FALSE	NA	FALSE	NA	FALSE	NA	FALSE	NA	FALSE	NA	FALSE	NA	FALSE	NA	FALSE	NA	FALSE	NA	FALSE	NA	FALSE	NA	FALSE	NA	FALSE	NA	FALSE	NA	FALSE	3	0	0.0691615	1
Myom2	0.764901	2.0513e-05	0.282783	0.0100178	NA	FALSE	NA	FALSE	NA	FALSE	NA	FALSE	NA	FALSE	NA	FALSE	0.469282	0.0272078	NA	FALSE	NA	FALSE	NA	FALSE	NA	FALSE	NA	FALSE	-0.690608	9.27651e-08	-1.10692	8.60869e-05	NA	FALSE	NA	FALSE	NA	FALSE	NA	FALSE	NA	FALSE	NA	FALSE	3	2	0.0882876	0.297529
Zfand6	NA	FALSE	NA	FALSE	NA	FALSE	0.235452	0.0227119	0.333753	0.0121024	0.339358	0.00264188	NA	FALSE	NA	FALSE	NA	FALSE	NA	FALSE	NA	FALSE	-0.979901	2.06087e-05	-0.261728	0.0151085	NA	FALSE	NA	FALSE	NA	FALSE	NA	FALSE	NA	FALSE	NA	FALSE	NA	FALSE	NA	FALSE	NA	FALSE	3	2	0.0882876	0.297529
Btf3l4	NA	FALSE	NA	FALSE	NA	FALSE	NA	FALSE	0.262996	0.0307373	NA	FALSE	NA	FALSE	NA	FALSE	0.279677	0.0105942	0.389959	0.00792257	NA	FALSE	-0.582097	2.09731e-05	NA	FALSE	NA	FALSE	-0.267936	0.00779843	NA	FALSE	NA	FALSE	NA	FALSE	NA	FALSE	NA	FALSE	NA	FALSE	NA	FALSE	3	2	0.0691615	0.259255
Eif4g1	NA	FALSE	NA	FALSE	NA	FALSE	NA	FALSE	0.245038	0.020445	NA	FALSE	0.318576	0.0110503	NA	FALSE	0.291267	0.00603237	NA	FALSE	NA	FALSE	-1.27773	2.10974e-05	-0.186751	0.00951541	NA	FALSE	NA	FALSE	NA	FALSE	NA	FALSE	NA	FALSE	NA	FALSE	NA	FALSE	-0.201993	0.027135	NA	FALSE	3	3	0.0882876	0.087022
Kcnj5	0.924015	2.23256e-05	0.370612	0.0218014	NA	FALSE	NA	FALSE	NA	FALSE	NA	FALSE	NA	FALSE	NA	FALSE	NA	FALSE	NA	FALSE	0.297827	0.0193549	NA	FALSE	NA	FALSE	NA	FALSE	NA	FALSE	NA	FALSE	NA	FALSE	NA	FALSE	NA	FALSE	NA	FALSE	NA	FALSE	NA	FALSE	3	0	0.0882876	1
Ptges3	0.61953	2.33456e-05	NA	FALSE	0.352489	0.00223337	NA	FALSE	NA	FALSE	NA	FALSE	0.40587	0.000695404	NA	FALSE	NA	FALSE	NA	FALSE	NA	FALSE	NA	FALSE	NA	FALSE	NA	FALSE	NA	FALSE	NA	FALSE	NA	FALSE	NA	FALSE	-0.413955	0.040215	NA	FALSE	NA	FALSE	NA	FALSE	3	1	0.0882876	0.681556
Lypla1	NA	FALSE	0.683907	0.000152531	NA	FALSE	0.240431	0.0267158	NA	FALSE	0.156407	0.0153424	NA	FALSE	NA	FALSE	NA	FALSE	NA	FALSE	NA	FALSE	-1.50951	2.43412e-05	NA	FALSE	NA	FALSE	NA	FALSE	NA	FALSE	NA	FALSE	NA	FALSE	NA	FALSE	NA	FALSE	NA	FALSE	NA	FALSE	3	1	0.0882876	0.681556
Srf	0.520723	2.47008e-05	NA	FALSE	0.381402	0.00371378	NA	FALSE	NA	FALSE	NA	FALSE	0.511649	0.0158627	NA	FALSE	NA	FALSE	NA	FALSE	NA	FALSE	NA	FALSE	NA	FALSE	NA	FALSE	NA	FALSE	NA	FALSE	NA	FALSE	NA	FALSE	-0.284512	0.0254683	NA	FALSE	-0.2177	0.00395137	NA	FALSE	3	2	0.0521718	0.221032
Eif4a1	NA	FALSE	NA	FALSE	0.442537	1.94937e-05	NA	FALSE	NA	FALSE	NA	FALSE	0.418994	0.00345528	NA	FALSE	NA	FALSE	0.213012	0.0155491	NA	FALSE	-0.793178	2.48296e-05	NA	FALSE	NA	FALSE	NA	FALSE	NA	FALSE	NA	FALSE	NA	FALSE	NA	FALSE	NA	FALSE	NA	FALSE	NA	FALSE	3	1	0.0882876	0.681556
Aox1	0.853083	2.52856e-05	NA	FALSE	NA	FALSE	NA	FALSE	NA	FALSE	NA	FALSE	NA	FALSE	NA	FALSE	0.519751	0.00111658	0.573832	0.000134604	NA	FALSE	NA	FALSE	-0.19073	0.00990763	NA	FALSE	-0.328606	0.0205731	-0.141256	0.0335253	NA	FALSE	NA	FALSE	NA	FALSE	NA	FALSE	NA	FALSE	-0.589673	0.0120562	3	4	0.0882876	0.0177872
Tollip	NA	FALSE	0.179547	0.0214652	NA	FALSE	NA	FALSE	0.256611	0.0290246	NA	FALSE	NA	FALSE	NA	FALSE	NA	FALSE	NA	FALSE	0.485167	0.0264028	-1.50203	2.56942e-05	NA	FALSE	NA	FALSE	NA	FALSE	NA	FALSE	-0.174201	0.0357084	NA	FALSE	NA	FALSE	NA	FALSE	NA	FALSE	NA	FALSE	3	2	0.0882876	0.297529
Cited4	0.839711	2.59214e-05	NA	FALSE	NA	FALSE	0.187937	0.017266	NA	FALSE	NA	FALSE	0.547585	0.00219765	NA	FALSE	NA	FALSE	NA	FALSE	NA	FALSE	NA	FALSE	NA	FALSE	NA	FALSE	NA	FALSE	NA	FALSE	-0.447719	0.012967	NA	FALSE	NA	FALSE	NA	FALSE	-0.311399	0.00409897	NA	FALSE	3	2	0.0374992	0.183331
Anxa11	0.618244	2.75168e-05	NA	FALSE	NA	FALSE	NA	FALSE	NA	FALSE	NA	FALSE	NA	FALSE	NA	FALSE	0.191007	0.0282491	NA	FALSE	0.23465	0.0129785	NA	FALSE	NA	FALSE	NA	FALSE	NA	FALSE	NA	FALSE	NA	FALSE	NA	FALSE	NA	FALSE	NA	FALSE	NA	FALSE	NA	FALSE	3	0	0.0882876	1
Cndp2	0.609236	2.83857e-05	NA	FALSE	0.541762	0.0406026	NA	FALSE	NA	FALSE	NA	FALSE	NA	FALSE	NA	FALSE	NA	FALSE	0.146415	0.039745	NA	FALSE	NA	FALSE	NA	FALSE	NA	FALSE	NA	FALSE	NA	FALSE	NA	FALSE	NA	FALSE	NA	FALSE	NA	FALSE	NA	FALSE	-0.33973	0.0179895	3	1	0.0882876	0.681556
Ppp1r3c	NA	FALSE	0.468347	0.0083141	NA	FALSE	0.843322	2.2683e-08	NA	FALSE	NA	FALSE	0.878435	0.00519823	NA	FALSE	NA	FALSE	NA	FALSE	NA	FALSE	-1.22377	2.98618e-05	NA	FALSE	NA	FALSE	NA	FALSE	NA	FALSE	NA	FALSE	NA	FALSE	NA	FALSE	NA	FALSE	NA	FALSE	NA	FALSE	3	1	0.0882876	0.681556
Itga5	0.707428	3.09002e-05	NA	FALSE	0.274756	0.0496129	NA	FALSE	NA	FALSE	NA	FALSE	0.199502	0.0445365	NA	FALSE	NA	FALSE	NA	FALSE	NA	FALSE	NA	FALSE	NA	FALSE	NA	FALSE	NA	FALSE	NA	FALSE	NA	FALSE	NA	FALSE	NA	FALSE	NA	FALSE	NA	FALSE	NA	FALSE	3	0	0.0882876	1
Adam17	NA	FALSE	NA	FALSE	NA	FALSE	0.329827	0.000108143	0.204015	0.0156347	NA	FALSE	NA	FALSE	NA	FALSE	NA	FALSE	NA	FALSE	0.186777	0.00861029	-1.35937	3.17602e-05	NA	FALSE	NA	FALSE	NA	FALSE	NA	FALSE	NA	FALSE	NA	FALSE	NA	FALSE	NA	FALSE	NA	FALSE	NA	FALSE	3	1	0.0691615	0.646645
Pcmtd1	NA	FALSE	NA	FALSE	NA	FALSE	NA	FALSE	0.333206	0.0147014	NA	FALSE	NA	FALSE	NA	FALSE	0.222254	0.00564158	NA	FALSE	0.287325	0.0317465	-1.35239	3.20504e-05	NA	FALSE	NA	FALSE	NA	FALSE	NA	FALSE	NA	FALSE	NA	FALSE	NA	FALSE	NA	FALSE	NA	FALSE	NA	FALSE	3	1	0.0521718	0.607906
Glo1	NA	FALSE	0.367133	0.00146298	0.738571	0.0104004	NA	FALSE	0.2507	0.026566	NA	FALSE	NA	FALSE	NA	FALSE	NA	FALSE	NA	FALSE	NA	FALSE	-0.63498	3.32387e-05	NA	FALSE	NA	FALSE	NA	FALSE	NA	FALSE	NA	FALSE	NA	FALSE	NA	FALSE	NA	FALSE	NA	FALSE	NA	FALSE	3	1	0.0882876	0.681556
Eprs	0.841425	3.43586e-05	NA	FALSE	0.223162	0.006573	NA	FALSE	NA	FALSE	NA	FALSE	NA	FALSE	NA	FALSE	0.357052	0.00176959	NA	FALSE	NA	FALSE	NA	FALSE	NA	FALSE	NA	FALSE	-0.21019	0.00709055	NA	FALSE	NA	FALSE	NA	FALSE	-0.160262	0.0261807	NA	FALSE	NA	FALSE	NA	FALSE	3	2	0.0882876	0.297529
Timm22	NA	FALSE	NA	FALSE	NA	FALSE	0.405716	4.90891e-05	NA	FALSE	0.431847	0.0067855	0.205094	0.0237429	NA	FALSE	NA	FALSE	NA	FALSE	NA	FALSE	-0.534766	3.6135e-05	NA	FALSE	NA	FALSE	NA	FALSE	NA	FALSE	NA	FALSE	NA	FALSE	NA	FALSE	NA	FALSE	NA	FALSE	NA	FALSE	3	1	0.0882876	0.681556
Hccs	NA	FALSE	0.303232	0.00574048	NA	FALSE	0.329504	0.00469958	0.466495	0.000818639	NA	FALSE	NA	FALSE	NA	FALSE	NA	FALSE	NA	FALSE	NA	FALSE	-1.15746	3.62414e-05	NA	FALSE	NA	FALSE	NA	FALSE	NA	FALSE	NA	FALSE	NA	FALSE	NA	FALSE	NA	FALSE	-0.267246	0.0136428	NA	FALSE	3	2	0.0882876	0.297529
Mlst8	NA	FALSE	NA	FALSE	NA	FALSE	0.185044	0.0103991	NA	FALSE	NA	FALSE	0.199039	0.0143001	0.170537	0.0409146	NA	FALSE	NA	FALSE	NA	FALSE	-0.440845	3.75576e-05	NA	FALSE	NA	FALSE	NA	FALSE	NA	FALSE	NA	FALSE	NA	FALSE	NA	FALSE	NA	FALSE	NA	FALSE	NA	FALSE	3	1	0.0882876	0.681556
Sgcg	0.529141	3.83854e-05	NA	FALSE	0.416543	0.0144253	NA	FALSE	0.281204	0.0162878	NA	FALSE	NA	FALSE	NA	FALSE	NA	FALSE	NA	FALSE	NA	FALSE	NA	FALSE	-0.168858	0.0497748	NA	FALSE	-0.534351	0.000108251	NA	FALSE	NA	FALSE	-0.31488	0.0271784	NA	FALSE	NA	FALSE	NA	FALSE	NA	FALSE	3	3	0.0882876	0.087022
Sarnp	NA	FALSE	NA	FALSE	0.869343	0.000943229	0.507225	0.000144956	NA	FALSE	0.170218	0.0427527	NA	FALSE	NA	FALSE	NA	FALSE	NA	FALSE	NA	FALSE	-0.578439	3.87332e-05	-0.34862	0.00146135	NA	FALSE	NA	FALSE	NA	FALSE	NA	FALSE	NA	FALSE	NA	FALSE	NA	FALSE	NA	FALSE	NA	FALSE	3	2	0.0882876	0.297529
Pde8a	0.759783	4.21627e-05	0.375433	0.000204573	NA	FALSE	NA	FALSE	NA	FALSE	NA	FALSE	NA	FALSE	NA	FALSE	0.214046	0.0488047	NA	FALSE	NA	FALSE	NA	FALSE	NA	FALSE	NA	FALSE	NA	FALSE	NA	FALSE	NA	FALSE	NA	FALSE	NA	FALSE	NA	FALSE	NA	FALSE	NA	FALSE	3	0	0.0691615	1
Stk40	0.666826	4.27306e-05	0.108292	0.0369727	NA	FALSE	NA	FALSE	NA	FALSE	NA	FALSE	0.372378	0.00636888	NA	FALSE	NA	FALSE	NA	FALSE	NA	FALSE	NA	FALSE	NA	FALSE	NA	FALSE	NA	FALSE	NA	FALSE	NA	FALSE	NA	FALSE	NA	FALSE	NA	FALSE	NA	FALSE	NA	FALSE	3	0	0.0882876	1
Limd1	0.500585	4.33163e-05	NA	FALSE	0.388993	0.00406623	NA	FALSE	NA	FALSE	NA	FALSE	NA	FALSE	NA	FALSE	0.294477	0.00852532	NA	FALSE	NA	FALSE	NA	FALSE	NA	FALSE	NA	FALSE	-0.431889	0.000122621	NA	FALSE	NA	FALSE	-0.461163	0.000187734	NA	FALSE	NA	FALSE	NA	FALSE	NA	FALSE	3	2	0.0882876	0.297529
Cyhr1	0.439548	4.4525e-05	0.149296	0.03415	NA	FALSE	NA	FALSE	NA	FALSE	NA	FALSE	NA	FALSE	NA	FALSE	NA	FALSE	0.330712	0.00244201	NA	FALSE	NA	FALSE	NA	FALSE	NA	FALSE	NA	FALSE	NA	FALSE	NA	FALSE	NA	FALSE	NA	FALSE	NA	FALSE	NA	FALSE	NA	FALSE	3	0	0.0882876	1
Arl2bp	NA	FALSE	NA	FALSE	NA	FALSE	NA	FALSE	0.688708	5.50977e-06	0.274507	0.000180756	NA	FALSE	NA	FALSE	NA	FALSE	NA	FALSE	0.185737	0.00603111	-1.02364	4.81152e-05	NA	FALSE	NA	FALSE	NA	FALSE	NA	FALSE	NA	FALSE	NA	FALSE	NA	FALSE	NA	FALSE	NA	FALSE	NA	FALSE	3	1	0.0882876	0.681556
Psmg1	NA	FALSE	NA	FALSE	NA	FALSE	0.192344	0.0190418	NA	FALSE	0.202194	0.0003751	NA	FALSE	NA	FALSE	NA	FALSE	NA	FALSE	0.214499	0.0368751	-0.439392	4.98136e-05	-0.162877	0.00996664	NA	FALSE	NA	FALSE	NA	FALSE	NA	FALSE	NA	FALSE	NA	FALSE	NA	FALSE	NA	FALSE	NA	FALSE	3	2	0.0882876	0.297529
Dync1h1	0.647666	5.05976e-05	0.374093	0.0075015	NA	FALSE	NA	FALSE	NA	FALSE	NA	FALSE	0.139519	0.0481857	NA	FALSE	NA	FALSE	NA	FALSE	NA	FALSE	NA	FALSE	NA	FALSE	-0.192518	0.00790995	NA	FALSE	NA	FALSE	NA	FALSE	NA	FALSE	-0.235078	0.00628985	NA	FALSE	NA	FALSE	NA	FALSE	3	2	0.0882876	0.297529
2013-09-15	NA	FALSE	NA	FALSE	NA	FALSE	NA	FALSE	0.181448	0.0309893	0.291263	0.0240344	NA	FALSE	NA	FALSE	NA	FALSE	0.364895	0.0040526	NA	FALSE	-0.53803	5.10565e-05	NA	FALSE	NA	FALSE	NA	FALSE	NA	FALSE	NA	FALSE	NA	FALSE	NA	FALSE	NA	FALSE	NA	FALSE	NA	FALSE	3	1	0.0882876	0.681556
Angpt1	0.712226	5.14577e-05	NA	FALSE	NA	FALSE	NA	FALSE	0.229189	0.00657936	NA	FALSE	NA	FALSE	NA	FALSE	NA	FALSE	NA	FALSE	0.606643	0.0289993	NA	FALSE	NA	FALSE	NA	FALSE	NA	FALSE	NA	FALSE	NA	FALSE	-0.23	0.0211997	NA	FALSE	NA	FALSE	NA	FALSE	NA	FALSE	3	1	0.0882876	0.681556
Matr3	0.479812	5.23884e-05	0.513003	0.028454	0.628875	0.0116454	NA	FALSE	NA	FALSE	NA	FALSE	NA	FALSE	NA	FALSE	NA	FALSE	NA	FALSE	NA	FALSE	NA	FALSE	NA	FALSE	NA	FALSE	-0.214406	0.0281286	NA	FALSE	NA	FALSE	-0.410915	0.0148932	NA	FALSE	NA	FALSE	NA	FALSE	NA	FALSE	3	2	0.0882876	0.297529
Arap3	0.735384	5.5023e-05	NA	FALSE	NA	FALSE	0.406589	0.0440626	NA	FALSE	NA	FALSE	0.844622	0.00245167	NA	FALSE	NA	FALSE	NA	FALSE	NA	FALSE	NA	FALSE	-0.19838	0.00891905	NA	FALSE	NA	FALSE	NA	FALSE	NA	FALSE	NA	FALSE	NA	FALSE	NA	FALSE	NA	FALSE	NA	FALSE	3	1	0.0691615	0.646645
Eif5b	0.610421	5.88678e-05	NA	FALSE	NA	FALSE	NA	FALSE	0.198636	0.0303364	NA	FALSE	NA	FALSE	NA	FALSE	0.326043	0.00332501	NA	FALSE	NA	FALSE	NA	FALSE	NA	FALSE	NA	FALSE	-0.268843	0.00821519	NA	FALSE	-0.307625	0.00883889	NA	FALSE	NA	FALSE	NA	FALSE	-0.231853	0.0167984	NA	FALSE	3	3	0.0691615	0.0681398
Arf1	NA	FALSE	NA	FALSE	0.360796	0.00037044	NA	FALSE	0.291146	0.00644886	NA	FALSE	NA	FALSE	NA	FALSE	NA	FALSE	0.168943	0.0478394	NA	FALSE	-0.704224	6.48165e-05	NA	FALSE	NA	FALSE	NA	FALSE	NA	FALSE	NA	FALSE	NA	FALSE	NA	FALSE	NA	FALSE	NA	FALSE	NA	FALSE	3	1	0.0691615	0.646645
Ctnnb1	NA	FALSE	0.244659	0.035982	NA	FALSE	0.241596	0.00983758	0.289733	0.0406138	NA	FALSE	NA	FALSE	NA	FALSE	NA	FALSE	NA	FALSE	NA	FALSE	-1.49939	6.57318e-05	NA	FALSE	NA	FALSE	NA	FALSE	NA	FALSE	NA	FALSE	NA	FALSE	NA	FALSE	NA	FALSE	NA	FALSE	NA	FALSE	3	1	0.0691615	0.646645
Sdhaf2	NA	FALSE	NA	FALSE	NA	FALSE	0.252842	0.00357581	NA	FALSE	NA	FALSE	0.208279	0.0399396	NA	FALSE	NA	FALSE	NA	FALSE	0.264401	0.0273478	-0.656359	6.71965e-05	NA	FALSE	NA	FALSE	NA	FALSE	NA	FALSE	NA	FALSE	NA	FALSE	NA	FALSE	NA	FALSE	NA	FALSE	NA	FALSE	3	1	0.0882876	0.681556
Camk2d	NA	FALSE	NA	FALSE	0.222172	0.00953994	NA	FALSE	0.240172	0.00994076	NA	FALSE	0.601794	0.000186136	NA	FALSE	NA	FALSE	NA	FALSE	NA	FALSE	-0.910314	6.88733e-05	NA	FALSE	NA	FALSE	NA	FALSE	NA	FALSE	NA	FALSE	NA	FALSE	NA	FALSE	NA	FALSE	-0.220242	0.0249039	NA	FALSE	3	2	0.0691615	0.259255
Xrn2	NA	FALSE	NA	FALSE	NA	FALSE	NA	FALSE	0.173007	0.0372886	NA	FALSE	NA	FALSE	NA	FALSE	0.299955	0.0204136	0.253074	0.0225228	NA	FALSE	-1.40353	7.46853e-05	NA	FALSE	NA	FALSE	-0.369816	0.000482512	NA	FALSE	-0.297473	0.0385732	-0.239393	0.0148847	NA	FALSE	NA	FALSE	NA	FALSE	-0.256268	0.0176762	3	5	0.0882876	0.00260657
Itfg1	NA	FALSE	0.225679	0.000139781	NA	FALSE	NA	FALSE	0.136998	0.0290982	0.169821	0.0497243	NA	FALSE	NA	FALSE	NA	FALSE	NA	FALSE	NA	FALSE	-0.540035	7.54886e-05	NA	FALSE	NA	FALSE	NA	FALSE	NA	FALSE	NA	FALSE	NA	FALSE	NA	FALSE	NA	FALSE	NA	FALSE	NA	FALSE	3	1	0.0882876	0.681556
Stom	NA	FALSE	0.174751	0.00174435	NA	FALSE	NA	FALSE	0.234557	0.0180124	NA	FALSE	0.191635	0.0326248	NA	FALSE	NA	FALSE	NA	FALSE	NA	FALSE	-1.31515	8.20846e-05	NA	FALSE	NA	FALSE	-0.263483	0.0154579	NA	FALSE	-0.206173	0.00639661	NA	FALSE	-0.163463	0.0326492	NA	FALSE	-0.137814	0.0471531	NA	FALSE	3	5	0.0691615	0.00154748
Srsf1	NA	FALSE	0.286784	0.0211055	0.628763	0.0016262	0.763482	0.000112553	NA	FALSE	NA	FALSE	NA	FALSE	NA	FALSE	NA	FALSE	NA	FALSE	NA	FALSE	-1.20366	9.96657e-05	NA	FALSE	NA	FALSE	NA	FALSE	NA	FALSE	NA	FALSE	NA	FALSE	NA	FALSE	-0.344956	0.0403963	NA	FALSE	NA	FALSE	3	2	0.0691615	0.259255
1110058L19Rik	NA	FALSE	NA	FALSE	NA	FALSE	0.734621	7.89231e-07	0.197664	0.0255654	NA	FALSE	0.387708	0.0376059	NA	FALSE	NA	FALSE	NA	FALSE	NA	FALSE	-0.355996	0.000103582	NA	FALSE	NA	FALSE	NA	FALSE	NA	FALSE	NA	FALSE	NA	FALSE	NA	FALSE	NA	FALSE	NA	FALSE	NA	FALSE	3	1	0.0374992	0.56492
Pfkfb2	NA	FALSE	NA	FALSE	NA	FALSE	NA	FALSE	0.170633	0.0251528	NA	FALSE	0.254712	0.00176858	NA	FALSE	NA	FALSE	NA	FALSE	0.537949	0.0016605	-1.43945	0.000106202	NA	FALSE	NA	FALSE	NA	FALSE	NA	FALSE	NA	FALSE	NA	FALSE	NA	FALSE	NA	FALSE	NA	FALSE	NA	FALSE	3	1	0.0882876	0.681556
Rab2a	NA	FALSE	0.21446	0.0145281	NA	FALSE	NA	FALSE	0.437902	0.000424278	NA	FALSE	NA	FALSE	NA	FALSE	NA	FALSE	NA	FALSE	0.263519	0.00841707	-0.446537	0.000109532	NA	FALSE	NA	FALSE	-0.149407	0.047952	NA	FALSE	-0.435892	6.08805e-05	NA	FALSE	NA	FALSE	NA	FALSE	NA	FALSE	NA	FALSE	3	3	0.0882876	0.087022
Bpgm	NA	FALSE	NA	FALSE	NA	FALSE	0.418893	0.0198458	NA	FALSE	0.802887	0.000551747	0.263308	0.0298481	NA	FALSE	NA	FALSE	NA	FALSE	NA	FALSE	-1.35761	0.000111239	-0.244847	0.0252023	NA	FALSE	NA	FALSE	NA	FALSE	NA	FALSE	NA	FALSE	NA	FALSE	NA	FALSE	NA	FALSE	-1.04396	4.49056e-07	3	3	0.0882876	0.087022
Uqcc	NA	FALSE	NA	FALSE	NA	FALSE	0.409935	0.000890507	0.19347	0.0484706	NA	FALSE	0.594232	0.0232887	NA	FALSE	NA	FALSE	NA	FALSE	NA	FALSE	-0.750758	0.000114612	NA	FALSE	NA	FALSE	NA	FALSE	NA	FALSE	NA	FALSE	NA	FALSE	NA	FALSE	NA	FALSE	-0.20881	0.0251049	NA	FALSE	3	2	0.0691615	0.259255
Ndrg1	NA	FALSE	NA	FALSE	0.658446	0.0013733	NA	FALSE	NA	FALSE	NA	FALSE	0.335246	0.0112297	NA	FALSE	0.443309	0.0129625	NA	FALSE	NA	FALSE	-0.580909	0.000114939	NA	FALSE	-0.137761	0.0309316	-0.398346	3.3435e-05	NA	FALSE	NA	FALSE	NA	FALSE	NA	FALSE	NA	FALSE	NA	FALSE	NA	FALSE	3	3	0.0882876	0.087022
Serpina1a	0.522547	0.000118497	NA	FALSE	NA	FALSE	0.365617	0.00145163	NA	FALSE	NA	FALSE	NA	FALSE	NA	FALSE	0.268971	0.0106159	NA	FALSE	NA	FALSE	NA	FALSE	NA	FALSE	NA	FALSE	NA	FALSE	NA	FALSE	NA	FALSE	NA	FALSE	NA	FALSE	NA	FALSE	NA	FALSE	NA	FALSE	3	0	0.0691615	1
Tom1	0.371417	0.000119001	NA	FALSE	0.415728	0.00816825	NA	FALSE	NA	FALSE	NA	FALSE	NA	FALSE	NA	FALSE	NA	FALSE	NA	FALSE	0.355271	0.0224452	NA	FALSE	NA	FALSE	NA	FALSE	-0.282464	0.000959147	-0.225002	0.0377345	NA	FALSE	NA	FALSE	NA	FALSE	NA	FALSE	NA	FALSE	NA	FALSE	3	2	0.0882876	0.297529
Lama4	NA	FALSE	0.228539	0.0073509	NA	FALSE	0.221532	0.0280497	NA	FALSE	NA	FALSE	0.830712	0.00172196	NA	FALSE	NA	FALSE	NA	FALSE	NA	FALSE	-0.940702	0.000119177	NA	FALSE	NA	FALSE	NA	FALSE	NA	FALSE	-0.255127	0.00898587	NA	FALSE	NA	FALSE	NA	FALSE	NA	FALSE	NA	FALSE	3	2	0.0691615	0.259255
Aen	NA	FALSE	NA	FALSE	NA	FALSE	0.274777	0.00877435	0.228761	0.0246028	NA	FALSE	0.459671	0.00148062	NA	FALSE	NA	FALSE	NA	FALSE	NA	FALSE	-0.700313	0.000119695	NA	FALSE	NA	FALSE	NA	FALSE	NA	FALSE	NA	FALSE	NA	FALSE	NA	FALSE	NA	FALSE	NA	FALSE	NA	FALSE	3	1	0.0374992	0.56492
Zfp110	0.736663	0.000120302	NA	FALSE	0.315566	0.0298683	NA	FALSE	NA	FALSE	NA	FALSE	NA	FALSE	NA	FALSE	0.304871	0.0156095	NA	FALSE	NA	FALSE	NA	FALSE	NA	FALSE	NA	FALSE	-0.310043	0.00023775	NA	FALSE	NA	FALSE	-0.156384	0.0331978	NA	FALSE	NA	FALSE	NA	FALSE	NA	FALSE	3	2	0.0882876	0.297529
Tmem41b	NA	FALSE	NA	FALSE	0.323281	0.0087291	NA	FALSE	0.192951	0.0480001	NA	FALSE	NA	FALSE	NA	FALSE	NA	FALSE	NA	FALSE	0.217604	0.00205799	-0.770308	0.000120601	NA	FALSE	NA	FALSE	NA	FALSE	NA	FALSE	NA	FALSE	NA	FALSE	-0.369836	0.0107648	-0.168508	0.0191294	-0.435132	0.000404433	NA	FALSE	3	4	0.0882876	0.0177872
Ell2	1.00266	0.000120909	NA	FALSE	NA	FALSE	NA	FALSE	NA	FALSE	NA	FALSE	NA	FALSE	NA	FALSE	0.261434	0.0083626	0.310152	0.0301575	NA	FALSE	NA	FALSE	NA	FALSE	NA	FALSE	NA	FALSE	NA	FALSE	NA	FALSE	NA	FALSE	NA	FALSE	NA	FALSE	NA	FALSE	-0.560717	0.000863153	3	1	0.0882876	0.681556
Farsb	NA	FALSE	0.257873	3.76543e-05	0.778329	0.00135309	0.217645	0.0153121	NA	FALSE	NA	FALSE	NA	FALSE	NA	FALSE	NA	FALSE	NA	FALSE	NA	FALSE	-0.413599	0.000121267	NA	FALSE	-0.150821	0.0371973	NA	FALSE	NA	FALSE	NA	FALSE	NA	FALSE	NA	FALSE	-0.177403	0.028315	-0.220344	0.0110954	NA	FALSE	3	4	0.0882876	0.0177872
Kcnip2	NA	FALSE	NA	FALSE	NA	FALSE	NA	FALSE	0.523463	0.000790656	NA	FALSE	1.25378	0.000891054	NA	FALSE	NA	FALSE	NA	FALSE	0.310383	0.0461681	-1.28913	0.000123545	NA	FALSE	NA	FALSE	NA	FALSE	NA	FALSE	-0.214522	0.0373242	NA	FALSE	NA	FALSE	NA	FALSE	NA	FALSE	NA	FALSE	3	2	0.0521718	0.221032
Orc4	NA	FALSE	NA	FALSE	0.198232	0.00917613	0.192343	0.0265391	NA	FALSE	0.231261	0.0228103	NA	FALSE	NA	FALSE	NA	FALSE	NA	FALSE	NA	FALSE	-0.589941	0.000129931	NA	FALSE	NA	FALSE	NA	FALSE	NA	FALSE	NA	FALSE	NA	FALSE	NA	FALSE	NA	FALSE	NA	FALSE	NA	FALSE	3	1	0.0882876	0.681556
Map2k1	NA	FALSE	NA	FALSE	NA	FALSE	0.398094	0.00129236	NA	FALSE	0.25177	0.0173464	NA	FALSE	NA	FALSE	NA	FALSE	0.185602	0.0307686	NA	FALSE	-0.341416	0.000130573	NA	FALSE	NA	FALSE	NA	FALSE	NA	FALSE	NA	FALSE	NA	FALSE	NA	FALSE	NA	FALSE	NA	FALSE	NA	FALSE	3	1	0.0882876	0.681556
Ccnh	NA	FALSE	NA	FALSE	0.453012	0.0374806	0.24045	0.000395946	NA	FALSE	NA	FALSE	NA	FALSE	NA	FALSE	NA	FALSE	NA	FALSE	0.420552	0.00112096	-0.466425	0.000132141	NA	FALSE	NA	FALSE	NA	FALSE	NA	FALSE	NA	FALSE	NA	FALSE	NA	FALSE	NA	FALSE	NA	FALSE	NA	FALSE	3	1	0.0521718	0.607906
Ldhb	0.363349	0.000133526	NA	FALSE	0.51961	0.00202232	NA	FALSE	0.141658	0.0121259	NA	FALSE	NA	FALSE	NA	FALSE	NA	FALSE	NA	FALSE	NA	FALSE	NA	FALSE	NA	FALSE	NA	FALSE	NA	FALSE	NA	FALSE	NA	FALSE	NA	FALSE	NA	FALSE	NA	FALSE	-0.130769	0.0292568	NA	FALSE	3	1	0.0882876	0.681556
Sparc	NA	FALSE	NA	FALSE	NA	FALSE	NA	FALSE	NA	FALSE	0.600426	0.00488236	0.538677	0.0398293	NA	FALSE	NA	FALSE	NA	FALSE	0.314039	0.013669	-0.713086	0.000139574	-0.391916	0.0244984	NA	FALSE	NA	FALSE	NA	FALSE	NA	FALSE	NA	FALSE	NA	FALSE	NA	FALSE	NA	FALSE	NA	FALSE	3	2	0.0882876	0.297529
Cpd	NA	FALSE	NA	FALSE	NA	FALSE	NA	FALSE	0.219784	0.0371983	NA	FALSE	0.206422	0.0249471	NA	FALSE	0.508002	0.0442619	NA	FALSE	NA	FALSE	-0.501788	0.000143336	NA	FALSE	NA	FALSE	-0.42238	0.000184307	NA	FALSE	NA	FALSE	NA	FALSE	NA	FALSE	NA	FALSE	NA	FALSE	NA	FALSE	3	2	0.0882876	0.297529
Abca7	0.613291	0.000144167	NA	FALSE	NA	FALSE	0.219255	0.00737052	NA	FALSE	NA	FALSE	NA	FALSE	NA	FALSE	NA	FALSE	0.185654	0.0158249	NA	FALSE	NA	FALSE	NA	FALSE	NA	FALSE	NA	FALSE	NA	FALSE	NA	FALSE	NA	FALSE	NA	FALSE	NA	FALSE	NA	FALSE	-0.176683	0.030877	3	1	0.0521718	0.607906
Abhd12	NA	FALSE	NA	FALSE	NA	FALSE	0.23944	0.0303987	0.2693	0.00807935	NA	FALSE	NA	FALSE	0.202863	0.0111887	NA	FALSE	NA	FALSE	NA	FALSE	-0.84708	0.000145117	NA	FALSE	NA	FALSE	NA	FALSE	NA	FALSE	NA	FALSE	NA	FALSE	NA	FALSE	NA	FALSE	NA	FALSE	NA	FALSE	3	1	0.0521718	0.607906
Naa35	NA	FALSE	NA	FALSE	0.312704	0.0157579	NA	FALSE	NA	FALSE	NA	FALSE	NA	FALSE	NA	FALSE	0.382838	0.00862274	0.171941	0.0286154	NA	FALSE	-0.819202	0.000148139	NA	FALSE	NA	FALSE	-0.254019	0.0123164	NA	FALSE	NA	FALSE	NA	FALSE	NA	FALSE	NA	FALSE	NA	FALSE	NA	FALSE	3	2	0.0882876	0.297529
Map3k4	0.471624	0.000148316	0.204264	0.00598105	NA	FALSE	NA	FALSE	NA	FALSE	NA	FALSE	0.375291	0.00146271	NA	FALSE	NA	FALSE	NA	FALSE	NA	FALSE	NA	FALSE	NA	FALSE	NA	FALSE	NA	FALSE	NA	FALSE	NA	FALSE	NA	FALSE	NA	FALSE	NA	FALSE	-0.231377	0.00281252	NA	FALSE	3	1	0.0882876	0.681556
Tinagl1	0.717028	0.000154153	NA	FALSE	0.264093	0.0339686	NA	FALSE	NA	FALSE	NA	FALSE	NA	FALSE	NA	FALSE	0.217915	0.015202	NA	FALSE	NA	FALSE	NA	FALSE	NA	FALSE	NA	FALSE	-0.617265	9.91845e-05	NA	FALSE	NA	FALSE	-0.685441	0.0059599	NA	FALSE	NA	FALSE	NA	FALSE	NA	FALSE	3	2	0.0882876	0.297529
Rad23a	0.39157	0.000154724	NA	FALSE	NA	FALSE	NA	FALSE	NA	FALSE	NA	FALSE	0.320738	0.0173562	NA	FALSE	NA	FALSE	NA	FALSE	0.445891	0.00612469	NA	FALSE	NA	FALSE	NA	FALSE	NA	FALSE	NA	FALSE	NA	FALSE	NA	FALSE	NA	FALSE	NA	FALSE	-0.175351	0.0130016	NA	FALSE	3	1	0.0882876	0.681556
St7l	0.624098	0.000158468	NA	FALSE	NA	FALSE	NA	FALSE	NA	FALSE	NA	FALSE	NA	FALSE	NA	FALSE	NA	FALSE	0.136238	0.0398392	0.194894	0.0242129	NA	FALSE	NA	FALSE	NA	FALSE	NA	FALSE	NA	FALSE	NA	FALSE	NA	FALSE	NA	FALSE	NA	FALSE	NA	FALSE	NA	FALSE	3	0	0.0521718	1
Jmjd6	0.638204	0.000165239	NA	FALSE	NA	FALSE	NA	FALSE	0.154664	0.0128135	NA	FALSE	0.178603	0.0177304	NA	FALSE	NA	FALSE	NA	FALSE	NA	FALSE	NA	FALSE	NA	FALSE	NA	FALSE	NA	FALSE	NA	FALSE	NA	FALSE	NA	FALSE	NA	FALSE	-0.247464	0.0125821	NA	FALSE	NA	FALSE	3	1	0.0691615	0.646645
Kpna6	0.356201	0.000165532	0.184059	0.00354439	NA	FALSE	0.19469	0.0176799	NA	FALSE	NA	FALSE	NA	FALSE	NA	FALSE	NA	FALSE	NA	FALSE	NA	FALSE	NA	FALSE	NA	FALSE	NA	FALSE	NA	FALSE	NA	FALSE	NA	FALSE	NA	FALSE	NA	FALSE	NA	FALSE	NA	FALSE	NA	FALSE	3	0	0.0691615	1
Htra1	NA	FALSE	0.246588	0.000123318	0.454631	0.0448655	NA	FALSE	NA	FALSE	0.535039	0.00285461	NA	FALSE	NA	FALSE	NA	FALSE	NA	FALSE	NA	FALSE	-0.512173	0.00016892	NA	FALSE	NA	FALSE	NA	FALSE	NA	FALSE	NA	FALSE	NA	FALSE	NA	FALSE	NA	FALSE	-0.200192	0.0172086	NA	FALSE	3	2	0.0882876	0.297529
Mrpl11	0.355015	0.000179431	0.138287	0.0303247	NA	FALSE	0.197531	0.00811824	NA	FALSE	NA	FALSE	NA	FALSE	NA	FALSE	NA	FALSE	NA	FALSE	NA	FALSE	NA	FALSE	NA	FALSE	NA	FALSE	NA	FALSE	NA	FALSE	NA	FALSE	NA	FALSE	NA	FALSE	NA	FALSE	NA	FALSE	NA	FALSE	3	0	0.0882876	1
Fam46c	NA	FALSE	NA	FALSE	NA	FALSE	0.912028	0.0170945	NA	FALSE	0.378818	0.00499286	0.698175	0.000111622	NA	FALSE	NA	FALSE	NA	FALSE	NA	FALSE	-0.568876	0.000183125	NA	FALSE	NA	FALSE	NA	FALSE	NA	FALSE	NA	FALSE	NA	FALSE	NA	FALSE	NA	FALSE	NA	FALSE	-1.93995	9.50165e-07	3	2	0.0882876	0.297529
Rapgef4	0.607934	0.000185891	NA	FALSE	NA	FALSE	NA	FALSE	0.203319	0.0278784	NA	FALSE	NA	FALSE	NA	FALSE	0.170433	0.0398131	NA	FALSE	NA	FALSE	NA	FALSE	NA	FALSE	NA	FALSE	NA	FALSE	NA	FALSE	NA	FALSE	NA	FALSE	NA	FALSE	NA	FALSE	NA	FALSE	NA	FALSE	3	0	0.0691615	1
Arih2	0.337767	0.000189898	NA	FALSE	0.483067	0.00481931	NA	FALSE	NA	FALSE	NA	FALSE	NA	FALSE	NA	FALSE	NA	FALSE	NA	FALSE	0.161001	0.0318484	NA	FALSE	NA	FALSE	NA	FALSE	-0.306251	0.000842557	NA	FALSE	NA	FALSE	-0.173389	0.0113422	NA	FALSE	NA	FALSE	NA	FALSE	NA	FALSE	3	2	0.0882876	0.297529
Trpc1	0.508157	0.00019046	0.206098	0.0250511	NA	FALSE	NA	FALSE	NA	FALSE	NA	FALSE	NA	FALSE	NA	FALSE	NA	FALSE	NA	FALSE	0.363956	0.00906004	NA	FALSE	NA	FALSE	NA	FALSE	NA	FALSE	NA	FALSE	NA	FALSE	NA	FALSE	NA	FALSE	NA	FALSE	-0.244283	0.00764862	NA	FALSE	3	1	0.0882876	0.681556
Fam120a	NA	FALSE	0.198875	0.0306969	0.582432	0.00326605	0.495112	3.278e-05	NA	FALSE	NA	FALSE	NA	FALSE	NA	FALSE	NA	FALSE	NA	FALSE	NA	FALSE	-0.496132	0.000196397	NA	FALSE	NA	FALSE	NA	FALSE	NA	FALSE	NA	FALSE	NA	FALSE	-0.188931	0.0214788	-0.317411	0.016134	NA	FALSE	NA	FALSE	3	3	0.0882876	0.087022
Per2	0.74241	0.00020047	NA	FALSE	NA	FALSE	NA	FALSE	NA	FALSE	NA	FALSE	NA	FALSE	0.28135	0.0051575	NA	FALSE	0.362227	0.0368264	NA	FALSE	NA	FALSE	NA	FALSE	NA	FALSE	NA	FALSE	-0.310905	0.000124753	NA	FALSE	NA	FALSE	NA	FALSE	NA	FALSE	NA	FALSE	-0.904405	0.00136972	3	2	0.0882876	0.297529
Hey1	0.459732	0.000201521	NA	FALSE	NA	FALSE	NA	FALSE	NA	FALSE	NA	FALSE	NA	FALSE	NA	FALSE	NA	FALSE	0.182921	0.03781	0.243026	0.0399489	NA	FALSE	NA	FALSE	NA	FALSE	NA	FALSE	NA	FALSE	NA	FALSE	NA	FALSE	NA	FALSE	NA	FALSE	NA	FALSE	NA	FALSE	3	0	0.0882876	1
Mettl7a1	NA	FALSE	NA	FALSE	0.278989	0.0146931	NA	FALSE	0.155771	0.0223764	NA	FALSE	NA	FALSE	NA	FALSE	0.508701	0.000703864	NA	FALSE	NA	FALSE	-0.658909	0.000211046	NA	FALSE	NA	FALSE	NA	FALSE	NA	FALSE	NA	FALSE	NA	FALSE	NA	FALSE	NA	FALSE	NA	FALSE	NA	FALSE	3	1	0.0882876	0.681556
Nrap	0.477439	0.000232068	0.269864	0.00194095	NA	FALSE	NA	FALSE	NA	FALSE	NA	FALSE	0.841713	0.0288056	NA	FALSE	NA	FALSE	NA	FALSE	NA	FALSE	NA	FALSE	NA	FALSE	NA	FALSE	-0.461298	0.000553957	NA	FALSE	NA	FALSE	NA	FALSE	-0.276396	0.0403377	NA	FALSE	NA	FALSE	NA	FALSE	3	2	0.0882876	0.297529
C330007P06Rik	NA	FALSE	NA	FALSE	0.210916	0.0367591	NA	FALSE	NA	FALSE	NA	FALSE	NA	FALSE	NA	FALSE	NA	FALSE	0.208397	0.044188	0.322128	0.0112899	-0.812706	0.000234232	NA	FALSE	NA	FALSE	-0.232201	0.0210657	NA	FALSE	NA	FALSE	NA	FALSE	NA	FALSE	NA	FALSE	NA	FALSE	NA	FALSE	3	2	0.0882876	0.297529
Ciapin1	0.37192	0.000238942	NA	FALSE	NA	FALSE	NA	FALSE	0.220463	0.00179101	NA	FALSE	NA	FALSE	NA	FALSE	NA	FALSE	NA	FALSE	0.296082	0.00330405	NA	FALSE	NA	FALSE	NA	FALSE	NA	FALSE	NA	FALSE	-0.309229	0.0211357	NA	FALSE	NA	FALSE	NA	FALSE	NA	FALSE	NA	FALSE	3	1	0.0882876	0.681556
Cat	0.618903	0.000247136	NA	FALSE	0.540147	0.00627458	NA	FALSE	NA	FALSE	NA	FALSE	NA	FALSE	NA	FALSE	0.330958	0.00159001	NA	FALSE	NA	FALSE	NA	FALSE	NA	FALSE	NA	FALSE	-0.718023	0.000219511	-0.420613	0.00315528	NA	FALSE	-0.517763	0.00804303	NA	FALSE	NA	FALSE	NA	FALSE	NA	FALSE	3	3	0.0882876	0.087022
Stip1	NA	FALSE	NA	FALSE	NA	FALSE	0.22772	0.0160812	NA	FALSE	NA	FALSE	0.507438	0.00205809	NA	FALSE	NA	FALSE	NA	FALSE	0.313658	0.00439145	-0.459718	0.000256096	NA	FALSE	NA	FALSE	NA	FALSE	NA	FALSE	-0.199463	0.039034	NA	FALSE	NA	FALSE	-0.209588	0.0489336	NA	FALSE	NA	FALSE	3	3	0.0882876	0.087022
Prune	0.559742	0.000276842	0.152347	0.0118708	NA	FALSE	NA	FALSE	0.198838	0.00742544	NA	FALSE	NA	FALSE	NA	FALSE	NA	FALSE	NA	FALSE	NA	FALSE	NA	FALSE	NA	FALSE	NA	FALSE	-0.197101	0.0282906	NA	FALSE	NA	FALSE	NA	FALSE	NA	FALSE	NA	FALSE	NA	FALSE	NA	FALSE	3	1	0.0691615	0.646645
Flot2	0.414012	0.00027711	NA	FALSE	NA	FALSE	NA	FALSE	NA	FALSE	NA	FALSE	NA	FALSE	NA	FALSE	0.350827	0.0214983	NA	FALSE	0.233084	0.0471569	NA	FALSE	NA	FALSE	NA	FALSE	-0.208047	0.00266667	-0.151155	0.0279496	-0.207712	0.0117122	NA	FALSE	NA	FALSE	NA	FALSE	NA	FALSE	NA	FALSE	3	3	0.0882876	0.087022
Aph1a	0.392002	0.000277318	NA	FALSE	0.53208	0.00100986	NA	FALSE	NA	FALSE	NA	FALSE	NA	FALSE	NA	FALSE	NA	FALSE	NA	FALSE	0.201754	0.0430632	NA	FALSE	NA	FALSE	NA	FALSE	-0.276399	0.00753668	NA	FALSE	NA	FALSE	NA	FALSE	NA	FALSE	NA	FALSE	-0.284523	0.0260273	NA	FALSE	3	2	0.0882876	0.297529
Mef2a	NA	FALSE	0.173966	0.00230455	NA	FALSE	NA	FALSE	0.188435	0.0453624	NA	FALSE	NA	FALSE	NA	FALSE	0.304354	0.0452099	NA	FALSE	NA	FALSE	-0.758666	0.000277959	NA	FALSE	NA	FALSE	-0.404635	0.000371868	NA	FALSE	NA	FALSE	NA	FALSE	NA	FALSE	NA	FALSE	-0.200557	0.014392	NA	FALSE	3	3	0.0691615	0.0681398
Ddx1	0.557657	0.000285243	0.200598	0.0108517	NA	FALSE	NA	FALSE	NA	FALSE	NA	FALSE	NA	FALSE	NA	FALSE	0.132036	0.0315184	NA	FALSE	NA	FALSE	NA	FALSE	NA	FALSE	NA	FALSE	NA	FALSE	NA	FALSE	NA	FALSE	NA	FALSE	NA	FALSE	NA	FALSE	NA	FALSE	NA	FALSE	3	0	0.0882876	1
Rai2	0.935153	0.000291725	NA	FALSE	0.212101	0.0217015	NA	FALSE	NA	FALSE	NA	FALSE	NA	FALSE	NA	FALSE	0.540828	0.00905482	NA	FALSE	NA	FALSE	NA	FALSE	NA	FALSE	NA	FALSE	NA	FALSE	NA	FALSE	NA	FALSE	NA	FALSE	NA	FALSE	NA	FALSE	NA	FALSE	NA	FALSE	3	0	0.0691615	1
Notch3	0.511887	0.000293508	NA	FALSE	NA	FALSE	0.218441	0.00415051	NA	FALSE	NA	FALSE	0.43221	0.000387315	NA	FALSE	NA	FALSE	NA	FALSE	NA	FALSE	NA	FALSE	NA	FALSE	NA	FALSE	NA	FALSE	NA	FALSE	NA	FALSE	NA	FALSE	NA	FALSE	NA	FALSE	NA	FALSE	NA	FALSE	3	0	0.0882876	1
Bmpr1a	0.471825	0.000293983	0.263839	0.000783215	NA	FALSE	NA	FALSE	NA	FALSE	NA	FALSE	0.234433	0.0209369	NA	FALSE	NA	FALSE	NA	FALSE	NA	FALSE	NA	FALSE	NA	FALSE	NA	FALSE	NA	FALSE	NA	FALSE	NA	FALSE	NA	FALSE	-0.2388	0.0478431	NA	FALSE	-0.225314	0.0453484	NA	FALSE	3	2	0.0691615	0.259255
Golph3	NA	FALSE	0.238307	0.00307902	0.252381	0.0158475	NA	FALSE	0.376049	0.0030456	NA	FALSE	NA	FALSE	NA	FALSE	NA	FALSE	NA	FALSE	NA	FALSE	-0.51981	0.000303014	NA	FALSE	NA	FALSE	NA	FALSE	NA	FALSE	NA	FALSE	NA	FALSE	-0.327622	0.0289772	NA	FALSE	NA	FALSE	NA	FALSE	3	2	0.0882876	0.297529
Picalm	0.455037	0.000305648	NA	FALSE	0.490413	0.0334158	NA	FALSE	NA	FALSE	NA	FALSE	NA	FALSE	NA	FALSE	NA	FALSE	0.373447	0.00165203	NA	FALSE	NA	FALSE	NA	FALSE	NA	FALSE	NA	FALSE	NA	FALSE	NA	FALSE	NA	FALSE	NA	FALSE	NA	FALSE	NA	FALSE	-0.173024	0.0495279	3	1	0.0521718	0.607906
Atp6v1b2	NA	FALSE	0.168649	0.00902358	NA	FALSE	0.362754	3.49009e-05	NA	FALSE	NA	FALSE	NA	FALSE	NA	FALSE	NA	FALSE	NA	FALSE	0.424633	0.000382183	-0.686042	0.000305754	NA	FALSE	NA	FALSE	NA	FALSE	NA	FALSE	NA	FALSE	NA	FALSE	NA	FALSE	NA	FALSE	NA	FALSE	NA	FALSE	3	1	0.0882876	0.681556
Kpna4	NA	FALSE	0.263345	0.0439977	NA	FALSE	0.20801	0.0480769	0.203933	0.0322302	NA	FALSE	NA	FALSE	NA	FALSE	NA	FALSE	NA	FALSE	NA	FALSE	-0.439564	0.000308254	NA	FALSE	NA	FALSE	NA	FALSE	NA	FALSE	NA	FALSE	NA	FALSE	NA	FALSE	NA	FALSE	NA	FALSE	NA	FALSE	3	1	0.0691615	0.646645
Chd6	0.778508	0.000309045	NA	FALSE	0.673656	0.00917476	NA	FALSE	NA	FALSE	NA	FALSE	NA	FALSE	NA	FALSE	NA	FALSE	NA	FALSE	0.18721	0.0332165	NA	FALSE	NA	FALSE	NA	FALSE	NA	FALSE	NA	FALSE	NA	FALSE	-0.584977	5.16763e-05	NA	FALSE	NA	FALSE	NA	FALSE	NA	FALSE	3	1	0.0521718	0.607906
Fbp2	0.475283	0.000314593	NA	FALSE	NA	FALSE	NA	FALSE	0.221827	0.0144802	NA	FALSE	NA	FALSE	NA	FALSE	0.399211	0.00637917	NA	FALSE	NA	FALSE	NA	FALSE	-0.169414	0.0196896	NA	FALSE	-0.447285	0.00701665	-0.794562	1.34833e-06	-0.38264	0.0150163	-1.27028	0.000138192	NA	FALSE	NA	FALSE	NA	FALSE	NA	FALSE	3	5	0.0882876	0.00260657
Rnf185	0.356684	0.000315968	NA	FALSE	NA	FALSE	NA	FALSE	NA	FALSE	NA	FALSE	NA	FALSE	0.145659	0.024642	NA	FALSE	0.155237	0.0186321	NA	FALSE	NA	FALSE	NA	FALSE	NA	FALSE	NA	FALSE	NA	FALSE	NA	FALSE	NA	FALSE	NA	FALSE	NA	FALSE	NA	FALSE	NA	FALSE	3	0	0.0521718	1
Tmprss13	0.888238	0.000319071	NA	FALSE	NA	FALSE	1.03012	9.40317e-07	NA	FALSE	NA	FALSE	0.341534	0.0260107	NA	FALSE	NA	FALSE	NA	FALSE	NA	FALSE	NA	FALSE	NA	FALSE	NA	FALSE	NA	FALSE	NA	FALSE	NA	FALSE	NA	FALSE	-0.329215	0.00785042	NA	FALSE	-0.350713	0.0212335	NA	FALSE	3	2	0.0374992	0.183331
Dnaja3	NA	FALSE	NA	FALSE	NA	FALSE	0.22825	0.00505369	0.326559	0.0085482	NA	FALSE	NA	FALSE	NA	FALSE	NA	FALSE	NA	FALSE	0.388037	0.00774305	-0.861763	0.000319546	NA	FALSE	NA	FALSE	NA	FALSE	NA	FALSE	-0.153836	0.0293475	-0.165282	0.0455005	NA	FALSE	NA	FALSE	NA	FALSE	NA	FALSE	3	3	0.0882876	0.087022
Ebpl	NA	FALSE	NA	FALSE	NA	FALSE	0.152346	0.0231684	0.178933	0.0083035	NA	FALSE	NA	FALSE	NA	FALSE	NA	FALSE	0.142049	0.0441652	NA	FALSE	-0.375221	0.000323931	NA	FALSE	NA	FALSE	NA	FALSE	NA	FALSE	NA	FALSE	NA	FALSE	NA	FALSE	NA	FALSE	NA	FALSE	NA	FALSE	3	1	0.0521718	0.607906
Ipo4	0.5687	0.000325653	0.175267	0.00848653	0.53401	0.0121378	NA	FALSE	NA	FALSE	NA	FALSE	NA	FALSE	NA	FALSE	NA	FALSE	NA	FALSE	NA	FALSE	NA	FALSE	NA	FALSE	NA	FALSE	-0.189908	0.00554706	NA	FALSE	NA	FALSE	NA	FALSE	NA	FALSE	NA	FALSE	NA	FALSE	NA	FALSE	3	1	0.0882876	0.681556
Slc38a10	NA	FALSE	0.122513	0.0250325	NA	FALSE	NA	FALSE	NA	FALSE	NA	FALSE	0.302238	0.00498291	NA	FALSE	0.211152	0.0170375	NA	FALSE	NA	FALSE	-0.505754	0.000325923	NA	FALSE	NA	FALSE	-0.259187	0.0354687	NA	FALSE	-0.177453	0.0130838	NA	FALSE	-0.220995	0.0153462	NA	FALSE	NA	FALSE	-0.18252	0.017814	3	5	0.0882876	0.00260657
Slc4a3	0.5395	0.000328667	0.227804	0.00656698	NA	FALSE	NA	FALSE	NA	FALSE	NA	FALSE	NA	FALSE	NA	FALSE	NA	FALSE	NA	FALSE	0.537897	0.0042195	NA	FALSE	NA	FALSE	NA	FALSE	NA	FALSE	NA	FALSE	-0.290353	0.0135122	NA	FALSE	NA	FALSE	NA	FALSE	-0.258517	0.0072203	NA	FALSE	3	2	0.0882876	0.297529
Cyb5b	NA	FALSE	NA	FALSE	NA	FALSE	0.289324	0.00651918	0.282317	0.009172	NA	FALSE	NA	FALSE	NA	FALSE	NA	FALSE	NA	FALSE	0.447146	0.00314456	-0.532274	0.000341015	NA	FALSE	NA	FALSE	NA	FALSE	NA	FALSE	NA	FALSE	NA	FALSE	NA	FALSE	NA	FALSE	NA	FALSE	NA	FALSE	3	1	0.0882876	0.681556
Hyou1	0.775617	0.000341719	NA	FALSE	0.239347	0.0144047	NA	FALSE	NA	FALSE	NA	FALSE	0.330357	0.00286213	NA	FALSE	NA	FALSE	NA	FALSE	NA	FALSE	NA	FALSE	NA	FALSE	NA	FALSE	-0.194103	0.0046474	NA	FALSE	NA	FALSE	NA	FALSE	NA	FALSE	NA	FALSE	NA	FALSE	NA	FALSE	3	1	0.0691615	0.646645
Prkcz	0.677449	0.000342921	NA	FALSE	NA	FALSE	0.211948	0.00775609	0.239446	0.00854603	NA	FALSE	NA	FALSE	NA	FALSE	NA	FALSE	NA	FALSE	NA	FALSE	NA	FALSE	NA	FALSE	NA	FALSE	NA	FALSE	NA	FALSE	-0.275812	0.00637667	NA	FALSE	NA	FALSE	NA	FALSE	NA	FALSE	NA	FALSE	3	1	0.0691615	0.646645
Dnpep	0.43732	0.000353629	NA	FALSE	0.535903	0.0172061	NA	FALSE	NA	FALSE	NA	FALSE	NA	FALSE	NA	FALSE	0.270853	0.0039625	NA	FALSE	NA	FALSE	NA	FALSE	NA	FALSE	-0.157967	0.0458582	NA	FALSE	NA	FALSE	NA	FALSE	NA	FALSE	NA	FALSE	NA	FALSE	NA	FALSE	NA	FALSE	3	1	0.0882876	0.681556
Mapk8ip3	NA	FALSE	NA	FALSE	NA	FALSE	0.321441	0.00241871	0.215821	0.0102288	NA	FALSE	0.435037	0.0291746	NA	FALSE	NA	FALSE	NA	FALSE	NA	FALSE	-0.695349	0.000359034	NA	FALSE	NA	FALSE	NA	FALSE	NA	FALSE	NA	FALSE	NA	FALSE	NA	FALSE	-0.323393	0.025881	NA	FALSE	NA	FALSE	3	2	0.0882876	0.297529
Slc25a20	0.481864	0.00038326	NA	FALSE	NA	FALSE	NA	FALSE	NA	FALSE	NA	FALSE	NA	FALSE	NA	FALSE	0.22149	0.0141937	NA	FALSE	0.43537	0.00269196	NA	FALSE	NA	FALSE	NA	FALSE	-0.330908	0.00177323	-0.467359	0.00277137	-0.469682	0.000845655	-0.632512	0.000466051	NA	FALSE	NA	FALSE	NA	FALSE	NA	FALSE	3	4	0.0882876	0.0177872
Zfp622	0.463025	0.000394832	NA	FALSE	0.673037	0.00768786	NA	FALSE	NA	FALSE	NA	FALSE	NA	FALSE	NA	FALSE	0.160469	0.0299402	NA	FALSE	NA	FALSE	NA	FALSE	NA	FALSE	NA	FALSE	-0.19514	0.00295477	NA	FALSE	NA	FALSE	NA	FALSE	NA	FALSE	NA	FALSE	NA	FALSE	-0.232921	0.0444501	3	2	0.0882876	0.297529
Arnt	0.528352	0.000402005	0.269257	0.0170348	NA	FALSE	NA	FALSE	NA	FALSE	NA	FALSE	NA	FALSE	NA	FALSE	NA	FALSE	NA	FALSE	0.192277	0.0110223	NA	FALSE	NA	FALSE	NA	FALSE	NA	FALSE	NA	FALSE	NA	FALSE	NA	FALSE	NA	FALSE	NA	FALSE	NA	FALSE	NA	FALSE	3	0	0.0882876	1
Sphk2	0.42868	0.000424493	NA	FALSE	NA	FALSE	NA	FALSE	NA	FALSE	NA	FALSE	0.317881	0.0292642	NA	FALSE	NA	FALSE	NA	FALSE	0.316659	0.024968	NA	FALSE	NA	FALSE	NA	FALSE	NA	FALSE	NA	FALSE	NA	FALSE	NA	FALSE	NA	FALSE	NA	FALSE	NA	FALSE	NA	FALSE	3	0	0.0882876	1
Hsd17b10	0.409037	0.000428447	0.0933359	0.0487013	NA	FALSE	NA	FALSE	NA	FALSE	NA	FALSE	NA	FALSE	NA	FALSE	NA	FALSE	NA	FALSE	0.305554	0.0185608	NA	FALSE	NA	FALSE	NA	FALSE	NA	FALSE	NA	FALSE	NA	FALSE	NA	FALSE	NA	FALSE	NA	FALSE	-0.273895	0.00781485	NA	FALSE	3	1	0.0882876	0.681556
Nkd2	0.418452	0.000430096	NA	FALSE	NA	FALSE	NA	FALSE	NA	FALSE	NA	FALSE	NA	FALSE	0.230763	0.00863322	NA	FALSE	0.207608	0.0239558	NA	FALSE	NA	FALSE	NA	FALSE	NA	FALSE	NA	FALSE	NA	FALSE	NA	FALSE	NA	FALSE	NA	FALSE	NA	FALSE	NA	FALSE	NA	FALSE	3	0	0.0521718	1
Bag3	0.6194	0.000444131	0.384506	0.00355087	NA	FALSE	NA	FALSE	NA	FALSE	NA	FALSE	0.837362	0.00718181	NA	FALSE	NA	FALSE	NA	FALSE	NA	FALSE	NA	FALSE	NA	FALSE	NA	FALSE	NA	FALSE	NA	FALSE	NA	FALSE	NA	FALSE	NA	FALSE	NA	FALSE	NA	FALSE	NA	FALSE	3	0	0.0882876	1
Agrn	0.352123	0.000448441	NA	FALSE	NA	FALSE	NA	FALSE	0.226794	0.0283222	NA	FALSE	NA	FALSE	NA	FALSE	NA	FALSE	0.203146	0.0342726	NA	FALSE	NA	FALSE	NA	FALSE	NA	FALSE	NA	FALSE	NA	FALSE	NA	FALSE	NA	FALSE	NA	FALSE	NA	FALSE	NA	FALSE	NA	FALSE	3	0	0.0882876	1
Vldlr	0.781749	0.000456272	NA	FALSE	NA	FALSE	NA	FALSE	NA	FALSE	NA	FALSE	NA	FALSE	NA	FALSE	0.452611	0.0244927	NA	FALSE	0.319745	0.00440255	NA	FALSE	NA	FALSE	NA	FALSE	-0.5799	2.09917e-05	-0.536859	0.00041705	-0.610786	0.00316863	-0.688462	0.00217128	NA	FALSE	NA	FALSE	NA	FALSE	NA	FALSE	3	4	0.0882876	0.0177872
Itgav	0.571631	0.000456679	0.144258	0.0232774	0.406645	0.00286107	NA	FALSE	NA	FALSE	NA	FALSE	NA	FALSE	NA	FALSE	NA	FALSE	NA	FALSE	NA	FALSE	NA	FALSE	NA	FALSE	NA	FALSE	NA	FALSE	-0.146869	0.0204505	NA	FALSE	NA	FALSE	NA	FALSE	NA	FALSE	NA	FALSE	NA	FALSE	3	1	0.0691615	0.646645
Prepl	0.53761	0.00046299	0.195211	0.00541719	NA	FALSE	NA	FALSE	0.294924	0.0107558	NA	FALSE	NA	FALSE	NA	FALSE	NA	FALSE	NA	FALSE	NA	FALSE	NA	FALSE	NA	FALSE	NA	FALSE	NA	FALSE	-0.253694	0.0240275	NA	FALSE	-0.1583	0.0392415	NA	FALSE	NA	FALSE	NA	FALSE	NA	FALSE	3	2	0.0882876	0.297529
Spsb4	0.801128	0.000474862	NA	FALSE	NA	FALSE	0.215862	0.0389643	NA	FALSE	NA	FALSE	0.434962	1.81456e-05	NA	FALSE	NA	FALSE	NA	FALSE	NA	FALSE	NA	FALSE	NA	FALSE	NA	FALSE	NA	FALSE	NA	FALSE	NA	FALSE	NA	FALSE	NA	FALSE	NA	FALSE	NA	FALSE	NA	FALSE	3	0	0.0521718	1
Opa1	NA	FALSE	NA	FALSE	NA	FALSE	NA	FALSE	0.215541	0.0127363	NA	FALSE	0.329091	0.0358046	NA	FALSE	NA	FALSE	NA	FALSE	0.280414	0.00321189	-1.1154	0.000476969	NA	FALSE	NA	FALSE	NA	FALSE	NA	FALSE	NA	FALSE	NA	FALSE	NA	FALSE	NA	FALSE	NA	FALSE	NA	FALSE	3	1	0.0521718	0.607906
Dvl1	0.489908	0.000477344	NA	FALSE	0.875326	0.0122206	0.407991	0.00289153	NA	FALSE	NA	FALSE	NA	FALSE	NA	FALSE	NA	FALSE	NA	FALSE	NA	FALSE	NA	FALSE	-0.147527	0.0215818	NA	FALSE	NA	FALSE	NA	FALSE	NA	FALSE	NA	FALSE	NA	FALSE	-0.22133	0.0220693	NA	FALSE	NA	FALSE	3	2	0.0882876	0.297529
Reep1	NA	FALSE	NA	FALSE	NA	FALSE	0.690475	0.000912652	NA	FALSE	0.573302	5.37097e-06	NA	FALSE	NA	FALSE	NA	FALSE	NA	FALSE	0.620609	0.00250128	-0.635592	0.000477733	NA	FALSE	NA	FALSE	NA	FALSE	NA	FALSE	NA	FALSE	NA	FALSE	NA	FALSE	-0.376526	0.0165355	-0.31568	0.00125247	NA	FALSE	3	3	0.0882876	0.087022
Serhl	0.430045	0.000478185	NA	FALSE	NA	FALSE	NA	FALSE	NA	FALSE	NA	FALSE	NA	FALSE	0.476012	0.00973297	0.293864	0.00120094	NA	FALSE	NA	FALSE	NA	FALSE	NA	FALSE	NA	FALSE	-0.181198	0.0478812	NA	FALSE	-0.220232	0.00877692	NA	FALSE	NA	FALSE	NA	FALSE	NA	FALSE	NA	FALSE	3	2	0.0374992	0.183331
S100a10	NA	FALSE	NA	FALSE	0.717226	0.000208202	NA	FALSE	NA	FALSE	NA	FALSE	NA	FALSE	0.548637	0.00234977	NA	FALSE	0.528428	0.000730022	NA	FALSE	-0.472144	0.000493796	-0.21428	0.0132266	NA	FALSE	NA	FALSE	NA	FALSE	NA	FALSE	-0.440911	0.00195628	NA	FALSE	NA	FALSE	NA	FALSE	NA	FALSE	3	3	0.0691615	0.0681398
Sh3glb1	NA	FALSE	NA	FALSE	0.57261	3.54233e-05	NA	FALSE	NA	FALSE	NA	FALSE	NA	FALSE	NA	FALSE	0.282744	0.0247473	NA	FALSE	0.264903	0.00944031	-0.607873	0.000506455	NA	FALSE	NA	FALSE	-0.18638	0.00542868	NA	FALSE	NA	FALSE	NA	FALSE	-0.351679	0.00134388	NA	FALSE	-0.250993	0.0215265	NA	FALSE	3	4	0.0882876	0.0177872
Asrgl1	0.375446	0.000520289	NA	FALSE	NA	FALSE	NA	FALSE	0.243792	0.000603227	NA	FALSE	NA	FALSE	NA	FALSE	0.295145	0.0174732	NA	FALSE	NA	FALSE	NA	FALSE	NA	FALSE	NA	FALSE	NA	FALSE	NA	FALSE	NA	FALSE	NA	FALSE	NA	FALSE	NA	FALSE	NA	FALSE	NA	FALSE	3	0	0.0691615	1
Zwint	NA	FALSE	NA	FALSE	NA	FALSE	NA	FALSE	0.243297	0.00468736	NA	FALSE	NA	FALSE	0.470472	0.0319032	NA	FALSE	0.503878	0.00602005	NA	FALSE	-0.85412	0.000535089	NA	FALSE	NA	FALSE	-0.222375	0.00785856	NA	FALSE	NA	FALSE	-0.191995	0.029004	NA	FALSE	NA	FALSE	NA	FALSE	NA	FALSE	3	3	0.0691615	0.0681398
Nov	NA	FALSE	NA	FALSE	0.252082	0.0283363	NA	FALSE	NA	FALSE	0.255613	0.0184809	NA	FALSE	0.426755	0.0259929	NA	FALSE	NA	FALSE	NA	FALSE	-1.20127	0.000535231	NA	FALSE	NA	FALSE	-0.372169	0.00395973	NA	FALSE	NA	FALSE	-0.746509	0.0212625	NA	FALSE	NA	FALSE	NA	FALSE	-0.350757	0.00455791	3	4	0.0882876	0.0177872
Art3	0.609095	0.000541307	NA	FALSE	NA	FALSE	NA	FALSE	NA	FALSE	NA	FALSE	NA	FALSE	0.288593	0.0125963	0.316178	0.0234406	NA	FALSE	NA	FALSE	NA	FALSE	NA	FALSE	NA	FALSE	NA	FALSE	-0.507636	0.0170556	NA	FALSE	-0.705664	0.0066909	NA	FALSE	NA	FALSE	NA	FALSE	NA	FALSE	3	2	0.0691615	0.259255
Trp53inp2	NA	FALSE	0.206219	0.0316562	NA	FALSE	0.213973	0.0132202	NA	FALSE	NA	FALSE	0.334068	0.0100051	NA	FALSE	NA	FALSE	NA	FALSE	NA	FALSE	-0.752432	0.000547103	NA	FALSE	NA	FALSE	NA	FALSE	NA	FALSE	-0.591121	0.013494	NA	FALSE	NA	FALSE	NA	FALSE	-0.210131	0.0221304	NA	FALSE	3	3	0.0691615	0.0681398
Naa40	0.349721	0.00055172	NA	FALSE	NA	FALSE	NA	FALSE	NA	FALSE	NA	FALSE	NA	FALSE	0.192128	0.0132639	NA	FALSE	NA	FALSE	0.707746	0.000756805	NA	FALSE	NA	FALSE	NA	FALSE	NA	FALSE	NA	FALSE	-0.192001	0.00910778	NA	FALSE	NA	FALSE	-0.143241	0.0495402	-0.203488	0.0121365	NA	FALSE	3	3	0.0882876	0.087022
Igfbp4	NA	FALSE	NA	FALSE	0.636715	7.89796e-05	NA	FALSE	0.332802	1.87573e-05	NA	FALSE	NA	FALSE	NA	FALSE	0.254611	0.0202794	NA	FALSE	NA	FALSE	-0.833021	0.000584621	NA	FALSE	NA	FALSE	NA	FALSE	NA	FALSE	NA	FALSE	NA	FALSE	NA	FALSE	NA	FALSE	NA	FALSE	-0.247053	0.0219131	3	2	0.0882876	0.297529
Th1l	NA	FALSE	NA	FALSE	NA	FALSE	0.231687	0.0142338	NA	FALSE	0.175586	0.028061	0.286729	0.0282832	NA	FALSE	NA	FALSE	NA	FALSE	NA	FALSE	-0.509366	0.000589775	NA	FALSE	NA	FALSE	NA	FALSE	NA	FALSE	NA	FALSE	NA	FALSE	NA	FALSE	NA	FALSE	NA	FALSE	NA	FALSE	3	1	0.0691615	0.646645
Ndufc2	NA	FALSE	NA	FALSE	0.310197	0.0123539	0.220997	0.00132793	0.200197	0.0120022	NA	FALSE	NA	FALSE	NA	FALSE	NA	FALSE	NA	FALSE	NA	FALSE	-0.368503	0.000591792	NA	FALSE	NA	FALSE	NA	FALSE	NA	FALSE	NA	FALSE	NA	FALSE	NA	FALSE	NA	FALSE	NA	FALSE	NA	FALSE	3	1	0.0882876	0.681556
Galnt1	NA	FALSE	NA	FALSE	NA	FALSE	NA	FALSE	0.282772	0.0317967	NA	FALSE	NA	FALSE	NA	FALSE	0.230612	0.0442164	NA	FALSE	0.226513	0.00883673	-0.518106	0.000592416	NA	FALSE	NA	FALSE	NA	FALSE	NA	FALSE	NA	FALSE	NA	FALSE	NA	FALSE	NA	FALSE	-0.142775	0.0479608	NA	FALSE	3	2	0.0882876	0.297529
Dhps	0.687863	0.000602969	NA	FALSE	0.428231	0.0184347	NA	FALSE	NA	FALSE	NA	FALSE	NA	FALSE	0.244438	0.0244332	NA	FALSE	NA	FALSE	NA	FALSE	NA	FALSE	NA	FALSE	NA	FALSE	NA	FALSE	NA	FALSE	NA	FALSE	NA	FALSE	NA	FALSE	NA	FALSE	NA	FALSE	NA	FALSE	3	0	0.0691615	1
Acvrl1	0.297399	0.000603939	NA	FALSE	NA	FALSE	0.158415	0.0320814	NA	FALSE	NA	FALSE	0.36472	0.00126738	NA	FALSE	NA	FALSE	NA	FALSE	NA	FALSE	NA	FALSE	NA	FALSE	NA	FALSE	NA	FALSE	NA	FALSE	NA	FALSE	NA	FALSE	NA	FALSE	NA	FALSE	NA	FALSE	NA	FALSE	3	0	0.0882876	1
Wwtr1	0.412234	0.000609907	0.423869	2.06826e-05	0.234603	0.0350417	NA	FALSE	NA	FALSE	NA	FALSE	NA	FALSE	NA	FALSE	NA	FALSE	NA	FALSE	NA	FALSE	NA	FALSE	NA	FALSE	NA	FALSE	-0.23914	0.00317341	NA	FALSE	NA	FALSE	NA	FALSE	NA	FALSE	NA	FALSE	NA	FALSE	NA	FALSE	3	1	0.0882876	0.681556
Cbr2	NA	FALSE	NA	FALSE	0.54276	0.00369717	0.919939	0.00017407	NA	FALSE	NA	FALSE	NA	FALSE	0.343373	0.036977	NA	FALSE	NA	FALSE	NA	FALSE	-1.15025	0.000614141	NA	FALSE	NA	FALSE	NA	FALSE	NA	FALSE	NA	FALSE	NA	FALSE	NA	FALSE	NA	FALSE	NA	FALSE	NA	FALSE	3	1	0.0691615	0.646645
Gpr137b-ps	NA	FALSE	NA	FALSE	0.492796	0.00651018	0.242863	0.0110596	NA	FALSE	NA	FALSE	0.325618	0.00299791	NA	FALSE	NA	FALSE	NA	FALSE	NA	FALSE	-0.712964	0.000640796	NA	FALSE	NA	FALSE	NA	FALSE	NA	FALSE	NA	FALSE	NA	FALSE	NA	FALSE	NA	FALSE	NA	FALSE	NA	FALSE	3	1	0.0691615	0.646645
Wdr13	NA	FALSE	NA	FALSE	NA	FALSE	NA	FALSE	0.155092	0.00434908	0.157652	0.0234276	0.218954	0.0435426	NA	FALSE	NA	FALSE	NA	FALSE	NA	FALSE	-0.573856	0.000678067	-0.170386	0.0142548	NA	FALSE	-0.134547	0.0420742	NA	FALSE	-0.167322	0.0325249	NA	FALSE	NA	FALSE	NA	FALSE	NA	FALSE	NA	FALSE	3	4	0.0882876	0.0177872
Dap	NA	FALSE	NA	FALSE	0.296524	0.000345284	NA	FALSE	NA	FALSE	NA	FALSE	0.194664	0.0396575	0.315566	0.0132979	NA	FALSE	NA	FALSE	NA	FALSE	-0.360742	0.000678155	NA	FALSE	NA	FALSE	NA	FALSE	NA	FALSE	NA	FALSE	NA	FALSE	NA	FALSE	NA	FALSE	NA	FALSE	-0.372846	0.0151148	3	2	0.0882876	0.297529
Pitpna	NA	FALSE	NA	FALSE	NA	FALSE	0.231836	0.00973915	NA	FALSE	NA	FALSE	NA	FALSE	NA	FALSE	NA	FALSE	0.333759	0.0136548	0.135751	0.036135	-0.3647	0.000714975	NA	FALSE	NA	FALSE	NA	FALSE	NA	FALSE	NA	FALSE	NA	FALSE	NA	FALSE	NA	FALSE	NA	FALSE	NA	FALSE	3	1	0.0882876	0.681556
Clcc1	0.340818	0.000717849	NA	FALSE	NA	FALSE	0.352926	0.00343721	NA	FALSE	NA	FALSE	NA	FALSE	NA	FALSE	NA	FALSE	NA	FALSE	0.157215	0.0494631	NA	FALSE	NA	FALSE	NA	FALSE	NA	FALSE	NA	FALSE	-0.191397	0.027529	-0.219266	0.00836455	NA	FALSE	NA	FALSE	NA	FALSE	NA	FALSE	3	2	0.0691615	0.259255
Dtx3	0.354209	0.000724609	NA	FALSE	0.316132	0.0209304	0.332614	0.0200155	NA	FALSE	NA	FALSE	NA	FALSE	NA	FALSE	NA	FALSE	NA	FALSE	NA	FALSE	NA	FALSE	NA	FALSE	NA	FALSE	NA	FALSE	NA	FALSE	NA	FALSE	NA	FALSE	NA	FALSE	NA	FALSE	NA	FALSE	NA	FALSE	3	0	0.0521718	1
Camkk2	0.377049	0.000726686	NA	FALSE	0.164951	0.0357936	NA	FALSE	NA	FALSE	NA	FALSE	NA	FALSE	NA	FALSE	NA	FALSE	NA	FALSE	0.171516	0.0297205	NA	FALSE	NA	FALSE	NA	FALSE	NA	FALSE	NA	FALSE	NA	FALSE	NA	FALSE	NA	FALSE	NA	FALSE	NA	FALSE	NA	FALSE	3	0	0.0521718	1
Mrps2	NA	FALSE	NA	FALSE	NA	FALSE	0.23904	0.00753174	0.211255	0.0192129	NA	FALSE	NA	FALSE	NA	FALSE	NA	FALSE	NA	FALSE	0.494914	0.000754216	-0.683869	0.000761611	NA	FALSE	NA	FALSE	NA	FALSE	NA	FALSE	-0.396626	0.0499248	NA	FALSE	NA	FALSE	NA	FALSE	-0.311539	0.00383018	NA	FALSE	3	3	0.0882876	0.087022
Slc25a19	NA	FALSE	NA	FALSE	NA	FALSE	0.379216	0.00514303	NA	FALSE	NA	FALSE	0.201574	0.011786	0.167916	0.0464646	NA	FALSE	NA	FALSE	NA	FALSE	-0.417953	0.000775082	NA	FALSE	NA	FALSE	NA	FALSE	NA	FALSE	NA	FALSE	NA	FALSE	NA	FALSE	NA	FALSE	NA	FALSE	NA	FALSE	3	1	0.0691615	0.646645
Faf1	0.414022	0.000783758	0.624562	0.00296665	NA	FALSE	NA	FALSE	NA	FALSE	NA	FALSE	NA	FALSE	NA	FALSE	NA	FALSE	NA	FALSE	0.238214	0.0151025	NA	FALSE	NA	FALSE	NA	FALSE	-0.161569	0.0490583	NA	FALSE	NA	FALSE	NA	FALSE	-0.264894	0.00383927	NA	FALSE	-0.218013	0.0402454	NA	FALSE	3	3	0.0882876	0.087022
Smad7	0.466001	0.00080134	NA	FALSE	NA	FALSE	NA	FALSE	NA	FALSE	0.253885	0.0481782	0.358488	0.0009343	NA	FALSE	NA	FALSE	NA	FALSE	NA	FALSE	NA	FALSE	NA	FALSE	NA	FALSE	NA	FALSE	NA	FALSE	NA	FALSE	NA	FALSE	NA	FALSE	NA	FALSE	NA	FALSE	-0.303518	0.00867521	3	1	0.0882876	0.681556
Pofut2	NA	FALSE	NA	FALSE	1.00941	0.00139905	NA	FALSE	0.44739	0.000846262	NA	FALSE	0.650705	0.0122428	NA	FALSE	NA	FALSE	NA	FALSE	NA	FALSE	-0.48626	0.000801507	NA	FALSE	NA	FALSE	NA	FALSE	NA	FALSE	NA	FALSE	NA	FALSE	NA	FALSE	NA	FALSE	NA	FALSE	NA	FALSE	3	1	0.0882876	0.681556
Klhl13	0.569487	0.000808185	NA	FALSE	0.62131	0.00450122	NA	FALSE	NA	FALSE	NA	FALSE	NA	FALSE	NA	FALSE	0.342857	0.0386734	NA	FALSE	NA	FALSE	NA	FALSE	NA	FALSE	NA	FALSE	-0.260889	0.00018517	NA	FALSE	NA	FALSE	NA	FALSE	NA	FALSE	NA	FALSE	NA	FALSE	NA	FALSE	3	1	0.0374992	0.56492
Lactb2	NA	FALSE	0.278358	0.0109057	NA	FALSE	NA	FALSE	NA	FALSE	0.184545	0.021278	NA	FALSE	NA	FALSE	NA	FALSE	NA	FALSE	0.24204	0.0261638	-1.45247	0.000813888	NA	FALSE	NA	FALSE	NA	FALSE	NA	FALSE	NA	FALSE	NA	FALSE	NA	FALSE	NA	FALSE	NA	FALSE	NA	FALSE	3	1	0.0882876	0.681556
Ube3a	NA	FALSE	0.231637	0.0092858	NA	FALSE	0.154103	0.0305994	NA	FALSE	NA	FALSE	NA	FALSE	NA	FALSE	NA	FALSE	NA	FALSE	0.269608	0.0179183	-1.01405	0.000822087	NA	FALSE	NA	FALSE	NA	FALSE	NA	FALSE	NA	FALSE	NA	FALSE	-0.292366	0.0151611	NA	FALSE	-0.321059	0.00544677	NA	FALSE	3	3	0.0882876	0.087022
Sos2	0.481114	0.000836673	0.242661	0.00272224	0.44533	0.00530876	NA	FALSE	NA	FALSE	NA	FALSE	NA	FALSE	NA	FALSE	NA	FALSE	NA	FALSE	NA	FALSE	NA	FALSE	NA	FALSE	NA	FALSE	NA	FALSE	NA	FALSE	NA	FALSE	NA	FALSE	NA	FALSE	NA	FALSE	NA	FALSE	NA	FALSE	3	0	0.0882876	1
Luzp1	0.566532	0.000844809	NA	FALSE	0.212657	0.00813738	NA	FALSE	NA	FALSE	NA	FALSE	0.371078	0.00218673	NA	FALSE	NA	FALSE	NA	FALSE	NA	FALSE	NA	FALSE	NA	FALSE	NA	FALSE	NA	FALSE	NA	FALSE	NA	FALSE	NA	FALSE	NA	FALSE	NA	FALSE	NA	FALSE	NA	FALSE	3	0	0.0521718	1
Ccdc117	NA	FALSE	NA	FALSE	NA	FALSE	0.175088	0.0487322	NA	FALSE	0.174923	0.0254763	NA	FALSE	NA	FALSE	NA	FALSE	NA	FALSE	0.287612	0.0349833	-0.500061	0.000854127	NA	FALSE	NA	FALSE	NA	FALSE	NA	FALSE	-0.368496	0.00107695	NA	FALSE	NA	FALSE	NA	FALSE	NA	FALSE	NA	FALSE	3	2	0.0882876	0.297529
Psmd14	NA	FALSE	NA	FALSE	0.304678	0.0209363	0.411467	0.00019976	NA	FALSE	NA	FALSE	NA	FALSE	NA	FALSE	NA	FALSE	NA	FALSE	0.241522	0.0197267	-0.403517	0.000856115	NA	FALSE	NA	FALSE	NA	FALSE	NA	FALSE	NA	FALSE	NA	FALSE	NA	FALSE	NA	FALSE	NA	FALSE	NA	FALSE	3	1	0.0882876	0.681556
Minos1	0.292372	0.000863526	NA	FALSE	NA	FALSE	0.38287	5.01527e-05	0.151626	0.0366286	NA	FALSE	NA	FALSE	NA	FALSE	NA	FALSE	NA	FALSE	NA	FALSE	NA	FALSE	-0.164377	0.00999978	NA	FALSE	NA	FALSE	NA	FALSE	NA	FALSE	NA	FALSE	NA	FALSE	NA	FALSE	NA	FALSE	NA	FALSE	3	1	0.0691615	0.646645
Zfp445	0.545677	0.000886694	NA	FALSE	NA	FALSE	NA	FALSE	NA	FALSE	NA	FALSE	NA	FALSE	NA	FALSE	0.405343	0.00681624	NA	FALSE	0.191682	0.0464545	NA	FALSE	NA	FALSE	NA	FALSE	-0.329203	0.0223754	NA	FALSE	NA	FALSE	-0.547825	0.000323242	-0.202301	0.0449012	NA	FALSE	NA	FALSE	NA	FALSE	3	3	0.0521718	0.0513779
Tmem38a	NA	FALSE	NA	FALSE	NA	FALSE	NA	FALSE	0.305629	0.0303099	NA	FALSE	0.785268	0.0210179	NA	FALSE	NA	FALSE	NA	FALSE	0.417489	0.00635908	-0.895929	0.000899567	NA	FALSE	NA	FALSE	NA	FALSE	NA	FALSE	NA	FALSE	NA	FALSE	NA	FALSE	NA	FALSE	NA	FALSE	NA	FALSE	3	1	0.0521718	0.607906
Pafah1b2	NA	FALSE	0.157011	0.0173117	NA	FALSE	0.179866	0.0114256	NA	FALSE	NA	FALSE	NA	FALSE	NA	FALSE	NA	FALSE	0.156633	0.0485077	NA	FALSE	-0.428508	0.000988609	NA	FALSE	NA	FALSE	NA	FALSE	NA	FALSE	NA	FALSE	NA	FALSE	NA	FALSE	NA	FALSE	NA	FALSE	NA	FALSE	3	1	0.0882876	0.681556
Lgmn	NA	FALSE	NA	FALSE	NA	FALSE	0.407123	0.00983255	0.229848	0.00470144	NA	FALSE	NA	FALSE	NA	FALSE	NA	FALSE	0.455954	0.00765965	NA	FALSE	-0.563348	0.00101671	NA	FALSE	NA	FALSE	NA	FALSE	NA	FALSE	NA	FALSE	NA	FALSE	NA	FALSE	NA	FALSE	NA	FALSE	NA	FALSE	3	1	0.0882876	0.681556
Myo1c	NA	FALSE	NA	FALSE	0.240564	0.00152202	NA	FALSE	0.382193	0.00209528	NA	FALSE	0.318355	0.00656456	NA	FALSE	NA	FALSE	NA	FALSE	NA	FALSE	-0.70307	0.00103446	NA	FALSE	NA	FALSE	-0.309973	0.000279474	NA	FALSE	NA	FALSE	NA	FALSE	NA	FALSE	NA	FALSE	NA	FALSE	NA	FALSE	3	2	0.0691615	0.259255
Gtpbp4	0.774606	0.00104096	NA	FALSE	0.179165	0.014881	NA	FALSE	NA	FALSE	NA	FALSE	NA	FALSE	NA	FALSE	0.214302	0.00971841	NA	FALSE	NA	FALSE	NA	FALSE	NA	FALSE	NA	FALSE	-0.208982	0.00382016	NA	FALSE	NA	FALSE	NA	FALSE	NA	FALSE	NA	FALSE	NA	FALSE	NA	FALSE	3	1	0.0691615	0.646645
Atf6	0.920591	0.00105054	0.518781	0.000253999	NA	FALSE	NA	FALSE	0.235812	0.0348446	NA	FALSE	NA	FALSE	NA	FALSE	NA	FALSE	NA	FALSE	NA	FALSE	NA	FALSE	NA	FALSE	NA	FALSE	NA	FALSE	NA	FALSE	NA	FALSE	NA	FALSE	NA	FALSE	NA	FALSE	NA	FALSE	NA	FALSE	3	0	0.0882876	1
Hint3	0.317003	0.00106818	NA	FALSE	NA	FALSE	NA	FALSE	NA	FALSE	NA	FALSE	NA	FALSE	NA	FALSE	0.161325	0.0392919	NA	FALSE	0.191987	0.0332689	NA	FALSE	NA	FALSE	NA	FALSE	NA	FALSE	NA	FALSE	NA	FALSE	NA	FALSE	NA	FALSE	NA	FALSE	NA	FALSE	NA	FALSE	3	0	0.0521718	1
Acss2	NA	FALSE	NA	FALSE	NA	FALSE	0.415646	0.00665108	NA	FALSE	NA	FALSE	0.31273	0.0121159	NA	FALSE	NA	FALSE	NA	FALSE	0.443324	0.00104378	-0.709345	0.0010881	NA	FALSE	NA	FALSE	NA	FALSE	NA	FALSE	NA	FALSE	NA	FALSE	NA	FALSE	NA	FALSE	NA	FALSE	NA	FALSE	3	1	0.0521718	0.607906
Enpp4	0.496621	0.00109285	NA	FALSE	0.31481	0.0126482	NA	FALSE	NA	FALSE	NA	FALSE	NA	FALSE	NA	FALSE	0.637645	0.00515833	NA	FALSE	NA	FALSE	NA	FALSE	NA	FALSE	NA	FALSE	NA	FALSE	NA	FALSE	NA	FALSE	NA	FALSE	NA	FALSE	NA	FALSE	NA	FALSE	-0.339071	0.00253462	3	1	0.0521718	0.607906
2700060E02Rik	0.318943	0.00111635	NA	FALSE	0.74243	0.00153588	NA	FALSE	NA	FALSE	NA	FALSE	NA	FALSE	NA	FALSE	0.275295	0.0188582	NA	FALSE	NA	FALSE	NA	FALSE	NA	FALSE	NA	FALSE	NA	FALSE	NA	FALSE	NA	FALSE	NA	FALSE	NA	FALSE	NA	FALSE	NA	FALSE	NA	FALSE	3	0	0.0882876	1
Lats2	NA	FALSE	0.450524	0.00199077	0.299804	0.0443017	NA	FALSE	NA	FALSE	NA	FALSE	0.197234	0.0132259	NA	FALSE	NA	FALSE	NA	FALSE	NA	FALSE	-0.484549	0.00112752	NA	FALSE	NA	FALSE	-0.216131	0.0257661	NA	FALSE	NA	FALSE	NA	FALSE	NA	FALSE	NA	FALSE	-0.170652	0.0323209	NA	FALSE	3	3	0.0882876	0.087022
Oaz2	NA	FALSE	NA	FALSE	NA	FALSE	0.227945	0.00323225	0.588095	0.000186191	0.592263	0.00105218	NA	FALSE	NA	FALSE	NA	FALSE	NA	FALSE	NA	FALSE	-0.723501	0.0011355	NA	FALSE	NA	FALSE	NA	FALSE	NA	FALSE	-0.173101	0.0238963	NA	FALSE	NA	FALSE	NA	FALSE	NA	FALSE	NA	FALSE	3	2	0.0691615	0.259255
Tmem47	1.14828	0.00116034	NA	FALSE	0.433318	0.00078149	NA	FALSE	0.176595	0.0196251	NA	FALSE	NA	FALSE	NA	FALSE	NA	FALSE	NA	FALSE	NA	FALSE	NA	FALSE	NA	FALSE	NA	FALSE	NA	FALSE	NA	FALSE	NA	FALSE	NA	FALSE	NA	FALSE	NA	FALSE	NA	FALSE	NA	FALSE	3	0	0.0521718	1
Mat2a	0.434687	0.0011746	NA	FALSE	0.783009	0.00232538	NA	FALSE	NA	FALSE	NA	FALSE	NA	FALSE	NA	FALSE	NA	FALSE	0.261945	0.0419964	NA	FALSE	NA	FALSE	-0.473358	1.95656e-05	NA	FALSE	NA	FALSE	NA	FALSE	NA	FALSE	NA	FALSE	NA	FALSE	NA	FALSE	NA	FALSE	NA	FALSE	3	1	0.0691615	0.646645
Tcf15	0.737195	0.00117855	NA	FALSE	NA	FALSE	NA	FALSE	NA	FALSE	0.253629	0.0298448	0.263436	0.000697167	NA	FALSE	NA	FALSE	NA	FALSE	NA	FALSE	NA	FALSE	NA	FALSE	NA	FALSE	NA	FALSE	NA	FALSE	NA	FALSE	NA	FALSE	NA	FALSE	NA	FALSE	NA	FALSE	NA	FALSE	3	0	0.0691615	1
Snrpa	NA	FALSE	NA	FALSE	NA	FALSE	0.239314	0.000362893	NA	FALSE	0.237533	0.0139157	0.244895	0.037013	NA	FALSE	NA	FALSE	NA	FALSE	NA	FALSE	-0.405768	0.0011846	NA	FALSE	-0.196882	0.0192613	NA	FALSE	NA	FALSE	NA	FALSE	NA	FALSE	NA	FALSE	-0.235112	0.0363532	NA	FALSE	NA	FALSE	3	3	0.0691615	0.0681398
1200003I10Rik	0.692816	0.00118497	NA	FALSE	NA	FALSE	NA	FALSE	0.768273	0.000581889	NA	FALSE	NA	FALSE	NA	FALSE	NA	FALSE	0.481878	0.0329615	NA	FALSE	NA	FALSE	NA	FALSE	NA	FALSE	NA	FALSE	NA	FALSE	NA	FALSE	-0.5368	0.00962442	NA	FALSE	NA	FALSE	NA	FALSE	NA	FALSE	3	1	0.0374992	0.56492
Akap9	0.475877	0.00119007	NA	FALSE	NA	FALSE	NA	FALSE	NA	FALSE	0.165044	0.00713238	NA	FALSE	NA	FALSE	0.241033	0.0286935	NA	FALSE	NA	FALSE	NA	FALSE	NA	FALSE	NA	FALSE	NA	FALSE	NA	FALSE	-0.206971	0.0185554	NA	FALSE	NA	FALSE	NA	FALSE	-0.161258	0.0352025	NA	FALSE	3	2	0.0882876	0.297529
NA	NA	FALSE	NA	FALSE	0.247876	0.0106882	0.313399	0.000157451	NA	FALSE	NA	FALSE	NA	FALSE	NA	FALSE	0.198884	0.0216695	NA	FALSE	NA	FALSE	-0.83816	0.00122149	NA	FALSE	NA	FALSE	NA	FALSE	NA	FALSE	NA	FALSE	NA	FALSE	NA	FALSE	NA	FALSE	NA	FALSE	NA	FALSE	3	1	0.0374992	0.56492
Tceb1	NA	FALSE	NA	FALSE	0.247876	0.0106882	0.313399	0.000157451	NA	FALSE	NA	FALSE	NA	FALSE	NA	FALSE	0.198884	0.0216695	NA	FALSE	NA	FALSE	-0.83816	0.00122149	NA	FALSE	NA	FALSE	NA	FALSE	NA	FALSE	NA	FALSE	NA	FALSE	NA	FALSE	NA	FALSE	NA	FALSE	NA	FALSE	3	1	0.0691615	0.646645
4933439F18Rik	NA	FALSE	NA	FALSE	NA	FALSE	0.149166	0.0225872	NA	FALSE	NA	FALSE	0.182204	0.038903	NA	FALSE	NA	FALSE	NA	FALSE	0.215487	0.0281029	-0.453979	0.00124012	NA	FALSE	NA	FALSE	NA	FALSE	NA	FALSE	-0.576518	0.00689398	NA	FALSE	-0.334507	0.0295675	NA	FALSE	-0.153988	0.027691	NA	FALSE	3	4	0.0521718	0.00797918
Prkar2a	NA	FALSE	NA	FALSE	NA	FALSE	NA	FALSE	0.258483	0.0357374	NA	FALSE	0.289043	0.00400786	NA	FALSE	NA	FALSE	NA	FALSE	0.205132	0.0110148	-0.903181	0.00124962	NA	FALSE	NA	FALSE	NA	FALSE	NA	FALSE	NA	FALSE	NA	FALSE	NA	FALSE	NA	FALSE	NA	FALSE	NA	FALSE	3	1	0.0882876	0.681556
Fbxo22	0.482728	0.00125153	NA	FALSE	1.03399	0.00182599	NA	FALSE	0.22023	0.042293	NA	FALSE	NA	FALSE	NA	FALSE	NA	FALSE	NA	FALSE	NA	FALSE	NA	FALSE	NA	FALSE	NA	FALSE	-0.138635	0.0214062	NA	FALSE	NA	FALSE	NA	FALSE	NA	FALSE	NA	FALSE	NA	FALSE	NA	FALSE	3	1	0.0521718	0.607906
C78339	0.391959	0.00131364	NA	FALSE	0.691383	0.00189646	NA	FALSE	NA	FALSE	NA	FALSE	NA	FALSE	NA	FALSE	NA	FALSE	0.245479	0.00452372	NA	FALSE	NA	FALSE	NA	FALSE	NA	FALSE	-0.174978	0.0386363	NA	FALSE	NA	FALSE	NA	FALSE	NA	FALSE	NA	FALSE	NA	FALSE	NA	FALSE	3	1	0.0882876	0.681556
Gata4	NA	FALSE	NA	FALSE	NA	FALSE	0.190352	0.0458477	0.348925	0.00794837	NA	FALSE	0.846549	0.000961192	NA	FALSE	NA	FALSE	NA	FALSE	NA	FALSE	-0.860163	0.00135972	NA	FALSE	NA	FALSE	NA	FALSE	NA	FALSE	NA	FALSE	NA	FALSE	NA	FALSE	NA	FALSE	NA	FALSE	NA	FALSE	3	1	0.0882876	0.681556
Pnp	NA	FALSE	NA	FALSE	0.559878	0.00482914	NA	FALSE	NA	FALSE	NA	FALSE	NA	FALSE	NA	FALSE	0.540861	7.03334e-06	0.403972	0.000199474	NA	FALSE	-0.532521	0.00136407	NA	FALSE	NA	FALSE	NA	FALSE	NA	FALSE	NA	FALSE	-0.416573	0.0266104	NA	FALSE	NA	FALSE	NA	FALSE	NA	FALSE	3	2	0.0691615	0.259255
Rfc1	0.418787	0.00137332	0.214511	0.0331027	NA	FALSE	NA	FALSE	NA	FALSE	NA	FALSE	NA	FALSE	NA	FALSE	0.298317	0.0427156	NA	FALSE	NA	FALSE	NA	FALSE	NA	FALSE	-0.141465	0.0124513	-0.226654	0.0122894	NA	FALSE	NA	FALSE	NA	FALSE	-0.231982	0.00286152	NA	FALSE	NA	FALSE	NA	FALSE	3	3	0.0882876	0.087022
Asph	NA	FALSE	NA	FALSE	0.580346	0.000104816	NA	FALSE	0.560696	9.95402e-05	NA	FALSE	NA	FALSE	NA	FALSE	NA	FALSE	NA	FALSE	0.545742	0.00221966	-0.427042	0.00139275	NA	FALSE	NA	FALSE	NA	FALSE	NA	FALSE	NA	FALSE	NA	FALSE	-0.425263	0.00171885	-0.387842	0.00764096	-0.596418	6.85015e-06	NA	FALSE	3	4	0.0521718	0.00797918
Ccl9	NA	FALSE	NA	FALSE	0.387883	0.0124473	0.441507	0.0113666	NA	FALSE	NA	FALSE	NA	FALSE	NA	FALSE	NA	FALSE	0.469777	0.0181347	NA	FALSE	-0.446751	0.0014217	NA	FALSE	NA	FALSE	NA	FALSE	-0.251652	0.00103461	NA	FALSE	NA	FALSE	NA	FALSE	NA	FALSE	NA	FALSE	NA	FALSE	3	2	0.0882876	0.297529
Myl12a	0.542897	0.00144059	NA	FALSE	0.537263	0.000152141	NA	FALSE	NA	FALSE	NA	FALSE	NA	FALSE	NA	FALSE	0.199282	0.0329938	NA	FALSE	NA	FALSE	NA	FALSE	-0.149758	0.041841	NA	FALSE	-0.399816	0.00118849	NA	FALSE	NA	FALSE	NA	FALSE	NA	FALSE	NA	FALSE	NA	FALSE	NA	FALSE	3	2	0.0691615	0.259255
Srp54c	0.253749	0.00146311	NA	FALSE	NA	FALSE	NA	FALSE	0.151957	0.027287	NA	FALSE	NA	FALSE	NA	FALSE	0.188255	0.00977021	NA	FALSE	NA	FALSE	NA	FALSE	NA	FALSE	NA	FALSE	NA	FALSE	NA	FALSE	NA	FALSE	NA	FALSE	NA	FALSE	NA	FALSE	NA	FALSE	NA	FALSE	3	0	0.0374992	1
Srp54a	0.253749	0.00146311	NA	FALSE	NA	FALSE	NA	FALSE	0.151957	0.027287	NA	FALSE	NA	FALSE	NA	FALSE	0.188255	0.00977021	NA	FALSE	NA	FALSE	NA	FALSE	NA	FALSE	NA	FALSE	NA	FALSE	NA	FALSE	NA	FALSE	NA	FALSE	NA	FALSE	NA	FALSE	NA	FALSE	NA	FALSE	3	0	0.0521718	1
Srp54b	0.253749	0.00146311	NA	FALSE	NA	FALSE	NA	FALSE	0.151957	0.027287	NA	FALSE	NA	FALSE	NA	FALSE	0.188255	0.00977021	NA	FALSE	NA	FALSE	NA	FALSE	NA	FALSE	NA	FALSE	NA	FALSE	NA	FALSE	NA	FALSE	NA	FALSE	NA	FALSE	NA	FALSE	NA	FALSE	NA	FALSE	3	0	0.0882876	1
Dhdds	0.397746	0.00146719	NA	FALSE	0.213182	0.0190282	NA	FALSE	NA	FALSE	NA	FALSE	0.254302	0.00222533	NA	FALSE	NA	FALSE	NA	FALSE	NA	FALSE	NA	FALSE	NA	FALSE	NA	FALSE	-0.197269	0.0119131	NA	FALSE	NA	FALSE	NA	FALSE	NA	FALSE	NA	FALSE	NA	FALSE	NA	FALSE	3	1	0.0521718	0.607906
Psma6	0.350954	0.00153108	NA	FALSE	0.509428	0.0214506	NA	FALSE	NA	FALSE	NA	FALSE	NA	FALSE	NA	FALSE	NA	FALSE	0.210919	0.0385476	NA	FALSE	NA	FALSE	NA	FALSE	NA	FALSE	NA	FALSE	NA	FALSE	NA	FALSE	-0.168442	0.0202962	NA	FALSE	NA	FALSE	NA	FALSE	NA	FALSE	3	1	0.0882876	0.681556
Gpnmb	0.483206	0.00156268	NA	FALSE	NA	FALSE	NA	FALSE	NA	FALSE	NA	FALSE	NA	FALSE	0.256583	0.0197787	0.303764	0.0106721	NA	FALSE	NA	FALSE	NA	FALSE	NA	FALSE	NA	FALSE	NA	FALSE	NA	FALSE	NA	FALSE	NA	FALSE	NA	FALSE	NA	FALSE	NA	FALSE	-0.903306	0.00554313	3	1	0.0521718	0.607906
Nudt4	NA	FALSE	0.320278	0.000253646	NA	FALSE	NA	FALSE	0.564193	0.000307865	NA	FALSE	NA	FALSE	NA	FALSE	NA	FALSE	NA	FALSE	0.557282	0.00609202	-0.606949	0.0015666	NA	FALSE	NA	FALSE	NA	FALSE	NA	FALSE	NA	FALSE	NA	FALSE	NA	FALSE	NA	FALSE	NA	FALSE	NA	FALSE	3	1	0.0691615	0.646645
Rabl6	0.34858	0.00158082	NA	FALSE	NA	FALSE	0.350727	6.07811e-05	NA	FALSE	NA	FALSE	0.213973	0.00441072	NA	FALSE	NA	FALSE	NA	FALSE	NA	FALSE	NA	FALSE	NA	FALSE	NA	FALSE	NA	FALSE	NA	FALSE	NA	FALSE	NA	FALSE	NA	FALSE	NA	FALSE	NA	FALSE	NA	FALSE	3	0	0.0521718	1
Prelp	NA	FALSE	NA	FALSE	NA	FALSE	NA	FALSE	NA	FALSE	NA	FALSE	0.320115	0.00324249	0.325617	0.00437229	0.292866	0.0254496	NA	FALSE	NA	FALSE	-0.953031	0.00158265	NA	FALSE	NA	FALSE	NA	FALSE	NA	FALSE	NA	FALSE	NA	FALSE	NA	FALSE	NA	FALSE	NA	FALSE	NA	FALSE	3	1	0.0521718	0.607906
Akr1b3	NA	FALSE	NA	FALSE	0.908945	0.00636061	0.378856	2.51067e-05	NA	FALSE	NA	FALSE	NA	FALSE	NA	FALSE	NA	FALSE	NA	FALSE	0.213007	0.0110524	-0.342278	0.00159201	NA	FALSE	NA	FALSE	NA	FALSE	NA	FALSE	NA	FALSE	NA	FALSE	-0.530703	0.0224074	NA	FALSE	NA	FALSE	NA	FALSE	3	2	0.0882876	0.297529
Psma1	NA	FALSE	NA	FALSE	NA	FALSE	0.269472	0.00498125	NA	FALSE	0.260111	0.0135515	NA	FALSE	NA	FALSE	NA	FALSE	NA	FALSE	0.179316	0.040547	-0.417615	0.00160066	NA	FALSE	NA	FALSE	NA	FALSE	NA	FALSE	NA	FALSE	NA	FALSE	NA	FALSE	NA	FALSE	NA	FALSE	NA	FALSE	3	1	0.0882876	0.681556
Pdrg1	0.310206	0.00160681	NA	FALSE	NA	FALSE	NA	FALSE	NA	FALSE	NA	FALSE	NA	FALSE	NA	FALSE	0.138928	0.0441069	0.255293	0.017733	NA	FALSE	NA	FALSE	NA	FALSE	NA	FALSE	NA	FALSE	NA	FALSE	-0.187982	0.0277353	NA	FALSE	NA	FALSE	NA	FALSE	NA	FALSE	NA	FALSE	3	1	0.0882876	0.681556
Nupl1	NA	FALSE	NA	FALSE	0.479243	0.0221976	0.347469	0.0318879	NA	FALSE	NA	FALSE	NA	FALSE	NA	FALSE	NA	FALSE	0.217132	0.0137391	NA	FALSE	-0.592254	0.00164079	NA	FALSE	NA	FALSE	NA	FALSE	NA	FALSE	NA	FALSE	NA	FALSE	NA	FALSE	NA	FALSE	NA	FALSE	NA	FALSE	3	1	0.0521718	0.607906
Fam105b	0.488166	0.00164863	NA	FALSE	NA	FALSE	NA	FALSE	NA	FALSE	NA	FALSE	NA	FALSE	0.294525	0.00867759	NA	FALSE	0.327848	0.00154171	NA	FALSE	NA	FALSE	NA	FALSE	NA	FALSE	-0.233081	0.0229886	NA	FALSE	NA	FALSE	NA	FALSE	NA	FALSE	NA	FALSE	NA	FALSE	NA	FALSE	3	1	0.0374992	0.56492
Jund	0.368008	0.00172069	NA	FALSE	0.396325	0.0027339	NA	FALSE	NA	FALSE	NA	FALSE	0.385802	0.00631511	NA	FALSE	NA	FALSE	NA	FALSE	NA	FALSE	NA	FALSE	-0.411551	0.000125313	NA	FALSE	NA	FALSE	NA	FALSE	NA	FALSE	NA	FALSE	NA	FALSE	NA	FALSE	NA	FALSE	NA	FALSE	3	1	0.0691615	0.646645
Col8a1	NA	FALSE	NA	FALSE	NA	FALSE	NA	FALSE	NA	FALSE	NA	FALSE	0.859269	0.000997663	0.294701	0.0162099	NA	FALSE	0.227823	0.0156511	NA	FALSE	-0.778196	0.00175118	-0.166151	0.0412059	NA	FALSE	NA	FALSE	NA	FALSE	NA	FALSE	NA	FALSE	NA	FALSE	NA	FALSE	NA	FALSE	-0.843136	0.0105115	3	3	0.0882876	0.087022
Apln	NA	FALSE	NA	FALSE	NA	FALSE	NA	FALSE	0.177812	0.0379544	NA	FALSE	0.34539	0.000681174	NA	FALSE	NA	FALSE	NA	FALSE	0.903883	0.00536548	-0.477363	0.00176287	NA	FALSE	NA	FALSE	NA	FALSE	NA	FALSE	NA	FALSE	NA	FALSE	NA	FALSE	NA	FALSE	-0.272792	0.00523728	NA	FALSE	3	2	0.0882876	0.297529
Atp6v1e1	0.372321	0.00177138	NA	FALSE	0.441839	0.00168739	NA	FALSE	NA	FALSE	NA	FALSE	NA	FALSE	NA	FALSE	0.217768	0.00591237	NA	FALSE	NA	FALSE	NA	FALSE	NA	FALSE	NA	FALSE	NA	FALSE	NA	FALSE	NA	FALSE	NA	FALSE	NA	FALSE	NA	FALSE	NA	FALSE	NA	FALSE	3	0	0.0882876	1
Timm10	0.295546	0.00177954	NA	FALSE	NA	FALSE	0.249447	0.0297329	0.165179	0.02381	NA	FALSE	NA	FALSE	NA	FALSE	NA	FALSE	NA	FALSE	NA	FALSE	NA	FALSE	NA	FALSE	NA	FALSE	NA	FALSE	NA	FALSE	NA	FALSE	NA	FALSE	NA	FALSE	NA	FALSE	NA	FALSE	NA	FALSE	3	0	0.0882876	1
Rnase4	NA	FALSE	NA	FALSE	NA	FALSE	NA	FALSE	NA	FALSE	NA	FALSE	NA	FALSE	0.308853	0.00231367	0.430455	0.00277822	0.52052	0.00263077	NA	FALSE	-0.403507	0.00182524	NA	FALSE	NA	FALSE	NA	FALSE	NA	FALSE	NA	FALSE	NA	FALSE	NA	FALSE	NA	FALSE	NA	FALSE	-0.40139	0.0100978	3	2	0.0882876	0.297529
Mafg	0.345797	0.00183016	NA	FALSE	NA	FALSE	NA	FALSE	NA	FALSE	NA	FALSE	0.364536	0.03072	NA	FALSE	NA	FALSE	0.219958	0.0407525	NA	FALSE	NA	FALSE	NA	FALSE	NA	FALSE	NA	FALSE	NA	FALSE	NA	FALSE	NA	FALSE	NA	FALSE	NA	FALSE	NA	FALSE	NA	FALSE	3	0	0.0882876	1
Slc25a4	0.292639	0.0018426	NA	FALSE	0.592634	0.000896544	NA	FALSE	0.14118	0.0111507	NA	FALSE	NA	FALSE	NA	FALSE	NA	FALSE	NA	FALSE	NA	FALSE	NA	FALSE	NA	FALSE	NA	FALSE	NA	FALSE	NA	FALSE	NA	FALSE	NA	FALSE	NA	FALSE	NA	FALSE	NA	FALSE	NA	FALSE	3	0	0.0691615	1
Rcan2	0.354594	0.00185582	NA	FALSE	NA	FALSE	NA	FALSE	0.507699	0.00490251	NA	FALSE	NA	FALSE	NA	FALSE	NA	FALSE	NA	FALSE	0.227183	0.0241909	NA	FALSE	NA	FALSE	NA	FALSE	-0.200926	0.0432405	NA	FALSE	NA	FALSE	NA	FALSE	NA	FALSE	NA	FALSE	NA	FALSE	NA	FALSE	3	1	0.0521718	0.607906
BC029722	0.324231	0.00194699	NA	FALSE	NA	FALSE	0.212433	0.00340411	0.191007	0.0325125	NA	FALSE	NA	FALSE	NA	FALSE	NA	FALSE	NA	FALSE	NA	FALSE	NA	FALSE	NA	FALSE	NA	FALSE	NA	FALSE	NA	FALSE	NA	FALSE	NA	FALSE	NA	FALSE	NA	FALSE	NA	FALSE	NA	FALSE	3	0	0.0374992	1
Pcbp4	0.525308	0.00197467	NA	FALSE	NA	FALSE	0.226219	0.0371196	NA	FALSE	NA	FALSE	1.00531	0.0113176	NA	FALSE	NA	FALSE	NA	FALSE	NA	FALSE	NA	FALSE	NA	FALSE	NA	FALSE	NA	FALSE	NA	FALSE	NA	FALSE	NA	FALSE	NA	FALSE	NA	FALSE	NA	FALSE	NA	FALSE	3	0	0.0691615	1
Slc20a1	0.270312	0.00201207	NA	FALSE	0.427974	0.00694357	NA	FALSE	NA	FALSE	NA	FALSE	NA	FALSE	NA	FALSE	NA	FALSE	0.580982	5.03807e-05	NA	FALSE	NA	FALSE	NA	FALSE	NA	FALSE	NA	FALSE	NA	FALSE	NA	FALSE	NA	FALSE	NA	FALSE	NA	FALSE	NA	FALSE	-0.336338	0.00121951	3	1	0.0882876	0.681556
Glrx2	0.316011	0.00208535	NA	FALSE	0.288342	0.00804415	NA	FALSE	0.244217	0.0169448	NA	FALSE	NA	FALSE	NA	FALSE	NA	FALSE	NA	FALSE	NA	FALSE	NA	FALSE	NA	FALSE	NA	FALSE	-0.142706	0.0461191	NA	FALSE	NA	FALSE	NA	FALSE	NA	FALSE	NA	FALSE	NA	FALSE	NA	FALSE	3	1	0.0521718	0.607906
Slc28a2	0.330549	0.00210287	NA	FALSE	NA	FALSE	0.292333	0.00464316	NA	FALSE	NA	FALSE	0.520597	0.00053258	NA	FALSE	NA	FALSE	NA	FALSE	NA	FALSE	NA	FALSE	NA	FALSE	NA	FALSE	NA	FALSE	NA	FALSE	NA	FALSE	NA	FALSE	NA	FALSE	NA	FALSE	NA	FALSE	NA	FALSE	3	0	0.0374992	1
Gm14085	0.330549	0.00210287	NA	FALSE	NA	FALSE	0.292333	0.00464316	NA	FALSE	NA	FALSE	0.520597	0.00053258	NA	FALSE	NA	FALSE	NA	FALSE	NA	FALSE	NA	FALSE	NA	FALSE	NA	FALSE	NA	FALSE	NA	FALSE	NA	FALSE	NA	FALSE	NA	FALSE	NA	FALSE	NA	FALSE	NA	FALSE	3	0	0.0374992	1
Map3k7	0.370978	0.00210455	NA	FALSE	0.184258	0.0435806	NA	FALSE	0.240668	0.0330926	NA	FALSE	NA	FALSE	NA	FALSE	NA	FALSE	NA	FALSE	NA	FALSE	NA	FALSE	-0.196299	0.00237119	NA	FALSE	-0.201514	0.00345316	NA	FALSE	NA	FALSE	NA	FALSE	-0.18855	0.0301099	NA	FALSE	NA	FALSE	NA	FALSE	3	3	0.0882876	0.087022
Efnb2	0.586527	0.00210714	0.105668	0.0433288	NA	FALSE	NA	FALSE	NA	FALSE	NA	FALSE	0.23841	0.023338	NA	FALSE	NA	FALSE	NA	FALSE	NA	FALSE	NA	FALSE	NA	FALSE	NA	FALSE	NA	FALSE	NA	FALSE	NA	FALSE	NA	FALSE	NA	FALSE	NA	FALSE	NA	FALSE	NA	FALSE	3	0	0.0691615	1
Habp4	NA	FALSE	NA	FALSE	NA	FALSE	NA	FALSE	0.221245	0.0202409	NA	FALSE	0.351014	0.0355527	NA	FALSE	NA	FALSE	NA	FALSE	0.366166	0.00259993	-0.556481	0.00216971	NA	FALSE	NA	FALSE	NA	FALSE	NA	FALSE	NA	FALSE	NA	FALSE	NA	FALSE	NA	FALSE	NA	FALSE	NA	FALSE	3	1	0.0521718	0.607906
Kdelr1	0.250244	0.0021853	NA	FALSE	0.227684	0.0137458	NA	FALSE	0.220477	0.00758696	NA	FALSE	NA	FALSE	NA	FALSE	NA	FALSE	NA	FALSE	NA	FALSE	NA	FALSE	NA	FALSE	NA	FALSE	NA	FALSE	NA	FALSE	NA	FALSE	NA	FALSE	NA	FALSE	NA	FALSE	NA	FALSE	NA	FALSE	3	0	0.0882876	1
Hdgf	0.583797	0.00225486	NA	FALSE	0.256895	0.00996397	NA	FALSE	NA	FALSE	NA	FALSE	0.267476	0.0135609	NA	FALSE	NA	FALSE	NA	FALSE	NA	FALSE	NA	FALSE	NA	FALSE	NA	FALSE	NA	FALSE	NA	FALSE	NA	FALSE	NA	FALSE	NA	FALSE	NA	FALSE	NA	FALSE	NA	FALSE	3	0	0.0882876	1
Trmt1	0.284607	0.00230479	NA	FALSE	0.333314	0.0165924	NA	FALSE	0.180045	0.0099659	NA	FALSE	NA	FALSE	NA	FALSE	NA	FALSE	NA	FALSE	NA	FALSE	NA	FALSE	NA	FALSE	NA	FALSE	-0.187283	0.0111019	NA	FALSE	NA	FALSE	NA	FALSE	NA	FALSE	NA	FALSE	NA	FALSE	NA	FALSE	3	1	0.0882876	0.681556
Pdhb	NA	FALSE	NA	FALSE	NA	FALSE	0.240655	0.013523	NA	FALSE	0.407721	0.00268092	NA	FALSE	NA	FALSE	NA	FALSE	NA	FALSE	0.334326	0.00623707	-0.23539	0.00233248	-0.159885	0.0137823	NA	FALSE	NA	FALSE	NA	FALSE	NA	FALSE	NA	FALSE	NA	FALSE	NA	FALSE	NA	FALSE	NA	FALSE	3	2	0.0882876	0.297529
Atp6v1a	NA	FALSE	NA	FALSE	NA	FALSE	0.207812	0.0241495	NA	FALSE	0.209186	0.046166	NA	FALSE	NA	FALSE	NA	FALSE	0.229641	0.032671	NA	FALSE	-0.675146	0.00244882	-0.249868	0.00906573	NA	FALSE	NA	FALSE	NA	FALSE	NA	FALSE	NA	FALSE	NA	FALSE	NA	FALSE	NA	FALSE	NA	FALSE	3	2	0.0882876	0.297529
Trap1	0.291418	0.00245674	NA	FALSE	NA	FALSE	NA	FALSE	NA	FALSE	NA	FALSE	NA	FALSE	NA	FALSE	0.190715	0.0250484	NA	FALSE	0.302177	0.00938219	NA	FALSE	NA	FALSE	NA	FALSE	NA	FALSE	NA	FALSE	-0.346867	0.000501602	NA	FALSE	NA	FALSE	NA	FALSE	NA	FALSE	NA	FALSE	3	1	0.0521718	0.607906
Klc2	0.377189	0.00251203	NA	FALSE	NA	FALSE	0.185165	0.0486455	NA	FALSE	NA	FALSE	0.27114	0.00638491	NA	FALSE	NA	FALSE	NA	FALSE	NA	FALSE	NA	FALSE	NA	FALSE	NA	FALSE	NA	FALSE	NA	FALSE	NA	FALSE	NA	FALSE	NA	FALSE	NA	FALSE	NA	FALSE	NA	FALSE	3	0	0.0882876	1
Pink1	0.407088	0.00252437	NA	FALSE	NA	FALSE	NA	FALSE	0.158847	0.031279	NA	FALSE	NA	FALSE	NA	FALSE	NA	FALSE	NA	FALSE	0.498844	0.00705588	NA	FALSE	NA	FALSE	NA	FALSE	-0.298062	0.00199703	NA	FALSE	NA	FALSE	NA	FALSE	-0.294487	0.0016357	NA	FALSE	NA	FALSE	NA	FALSE	3	2	0.0882876	0.297529
Ublcp1	NA	FALSE	NA	FALSE	0.71359	0.000856429	0.176897	0.0129772	NA	FALSE	0.207023	0.00149995	NA	FALSE	NA	FALSE	NA	FALSE	NA	FALSE	NA	FALSE	-0.568997	0.0025252	NA	FALSE	NA	FALSE	NA	FALSE	NA	FALSE	NA	FALSE	NA	FALSE	NA	FALSE	-0.216879	0.0154448	NA	FALSE	NA	FALSE	3	2	0.0882876	0.297529
Anxa6	NA	FALSE	0.146155	0.00807341	NA	FALSE	NA	FALSE	0.330833	0.00440929	NA	FALSE	0.365647	0.0198706	NA	FALSE	NA	FALSE	NA	FALSE	NA	FALSE	-0.625662	0.0025799	NA	FALSE	NA	FALSE	NA	FALSE	NA	FALSE	NA	FALSE	NA	FALSE	NA	FALSE	NA	FALSE	-0.227131	0.020794	NA	FALSE	3	2	0.0882876	0.297529
Sbno1	0.557636	0.00258721	0.0932146	0.0436524	NA	FALSE	0.16651	0.0228849	NA	FALSE	NA	FALSE	NA	FALSE	NA	FALSE	NA	FALSE	NA	FALSE	NA	FALSE	NA	FALSE	NA	FALSE	NA	FALSE	NA	FALSE	NA	FALSE	NA	FALSE	NA	FALSE	-0.19476	0.0236872	NA	FALSE	NA	FALSE	NA	FALSE	3	1	0.0882876	0.681556
2310061C15Rik	NA	FALSE	NA	FALSE	NA	FALSE	0.553091	1.23827e-06	0.19834	0.00569138	NA	FALSE	0.270436	0.00489378	NA	FALSE	NA	FALSE	NA	FALSE	NA	FALSE	-0.378684	0.00260073	-0.168951	0.0114391	NA	FALSE	NA	FALSE	NA	FALSE	NA	FALSE	NA	FALSE	NA	FALSE	NA	FALSE	NA	FALSE	NA	FALSE	3	2	0.0882876	0.297529
Rpl7l1	NA	FALSE	0.215451	0.00198184	NA	FALSE	0.237988	0.00484802	NA	FALSE	NA	FALSE	0.252714	0.0281688	NA	FALSE	NA	FALSE	NA	FALSE	NA	FALSE	-0.316423	0.00265932	NA	FALSE	NA	FALSE	NA	FALSE	NA	FALSE	NA	FALSE	NA	FALSE	NA	FALSE	-0.197679	0.0333175	NA	FALSE	NA	FALSE	3	2	0.0691615	0.259255
Tpr	NA	FALSE	NA	FALSE	NA	FALSE	NA	FALSE	0.161121	0.0481774	NA	FALSE	NA	FALSE	NA	FALSE	0.647214	0.00207179	NA	FALSE	0.35871	0.0238459	-0.506029	0.00266741	NA	FALSE	NA	FALSE	-0.497674	0.00367204	NA	FALSE	NA	FALSE	NA	FALSE	NA	FALSE	NA	FALSE	NA	FALSE	NA	FALSE	3	2	0.0882876	0.297529
Trabd	0.437879	0.00269123	NA	FALSE	NA	FALSE	NA	FALSE	0.268461	0.00275906	NA	FALSE	NA	FALSE	NA	FALSE	NA	FALSE	NA	FALSE	0.402994	0.00602065	NA	FALSE	NA	FALSE	NA	FALSE	NA	FALSE	NA	FALSE	NA	FALSE	NA	FALSE	-0.174509	0.0400809	NA	FALSE	NA	FALSE	NA	FALSE	3	1	0.0882876	0.681556
Plxnb2	0.287527	0.00271943	NA	FALSE	NA	FALSE	NA	FALSE	NA	FALSE	NA	FALSE	0.555571	0.000370538	NA	FALSE	NA	FALSE	0.260251	0.0148183	NA	FALSE	NA	FALSE	NA	FALSE	NA	FALSE	NA	FALSE	NA	FALSE	-0.169951	0.0374319	NA	FALSE	NA	FALSE	NA	FALSE	NA	FALSE	NA	FALSE	3	1	0.0882876	0.681556
Plec	0.724369	0.00275495	NA	FALSE	NA	FALSE	0.31655	0.000214894	NA	FALSE	NA	FALSE	0.397857	0.01225	NA	FALSE	NA	FALSE	NA	FALSE	NA	FALSE	NA	FALSE	NA	FALSE	-0.409669	0.0115041	NA	FALSE	NA	FALSE	NA	FALSE	NA	FALSE	-0.593121	0.0203706	NA	FALSE	-0.234287	0.00559732	NA	FALSE	3	3	0.0882876	0.087022
Prr12	0.326453	0.00276422	NA	FALSE	0.334339	0.0411575	NA	FALSE	NA	FALSE	NA	FALSE	0.205311	0.0240216	NA	FALSE	NA	FALSE	NA	FALSE	NA	FALSE	NA	FALSE	NA	FALSE	NA	FALSE	NA	FALSE	NA	FALSE	NA	FALSE	NA	FALSE	NA	FALSE	NA	FALSE	-0.281135	0.00434193	NA	FALSE	3	1	0.0521718	0.607906
Tcn2	0.297415	0.00283211	0.159212	0.0116646	NA	FALSE	NA	FALSE	NA	FALSE	NA	FALSE	NA	FALSE	0.221504	0.0319647	NA	FALSE	NA	FALSE	NA	FALSE	NA	FALSE	NA	FALSE	NA	FALSE	NA	FALSE	NA	FALSE	NA	FALSE	NA	FALSE	NA	FALSE	NA	FALSE	NA	FALSE	NA	FALSE	3	0	0.0882876	1
Scamp1	NA	FALSE	NA	FALSE	NA	FALSE	NA	FALSE	0.227464	0.0182407	NA	FALSE	NA	FALSE	NA	FALSE	0.212089	0.0149108	NA	FALSE	0.250964	0.0324223	-0.577138	0.00290052	NA	FALSE	NA	FALSE	NA	FALSE	NA	FALSE	NA	FALSE	NA	FALSE	NA	FALSE	NA	FALSE	NA	FALSE	NA	FALSE	3	1	0.0882876	0.681556
Sumo1	NA	FALSE	NA	FALSE	0.569111	0.00486638	0.242184	0.000390509	NA	FALSE	NA	FALSE	NA	FALSE	NA	FALSE	NA	FALSE	0.2189	0.0336874	NA	FALSE	-0.373951	0.00295336	NA	FALSE	NA	FALSE	NA	FALSE	NA	FALSE	NA	FALSE	NA	FALSE	NA	FALSE	NA	FALSE	NA	FALSE	NA	FALSE	3	1	0.0691615	0.646645
Hip1r	0.237494	0.00316276	NA	FALSE	0.196493	0.0149694	NA	FALSE	NA	FALSE	NA	FALSE	NA	FALSE	NA	FALSE	NA	FALSE	NA	FALSE	0.304641	0.0437936	NA	FALSE	NA	FALSE	NA	FALSE	-0.13981	0.0453301	NA	FALSE	NA	FALSE	NA	FALSE	NA	FALSE	NA	FALSE	NA	FALSE	NA	FALSE	3	1	0.0882876	0.681556
Fam54b	NA	FALSE	NA	FALSE	NA	FALSE	NA	FALSE	0.200883	0.0056103	NA	FALSE	0.343832	0.0157372	NA	FALSE	NA	FALSE	NA	FALSE	0.25847	0.0116075	-0.268935	0.00322326	NA	FALSE	NA	FALSE	NA	FALSE	NA	FALSE	NA	FALSE	NA	FALSE	NA	FALSE	NA	FALSE	-0.175085	0.0135774	NA	FALSE	3	2	0.0882876	0.297529
Adcy7	NA	FALSE	NA	FALSE	0.449075	0.00354125	0.516995	0.000142065	NA	FALSE	NA	FALSE	NA	FALSE	NA	FALSE	NA	FALSE	0.307692	0.0235751	NA	FALSE	-0.439224	0.00327586	NA	FALSE	NA	FALSE	NA	FALSE	NA	FALSE	NA	FALSE	NA	FALSE	NA	FALSE	NA	FALSE	NA	FALSE	NA	FALSE	3	1	0.0691615	0.646645
Ddx5	0.516165	0.00336193	NA	FALSE	0.58912	0.00148149	0.328356	0.00270301	NA	FALSE	NA	FALSE	NA	FALSE	NA	FALSE	NA	FALSE	NA	FALSE	NA	FALSE	NA	FALSE	NA	FALSE	NA	FALSE	NA	FALSE	NA	FALSE	NA	FALSE	NA	FALSE	-0.34807	0.0175966	NA	FALSE	-0.214719	0.0105672	NA	FALSE	3	2	0.0882876	0.297529
Fblim1	NA	FALSE	NA	FALSE	NA	FALSE	0.228442	0.013206	0.180465	0.0300854	NA	FALSE	0.694112	0.000309091	NA	FALSE	NA	FALSE	NA	FALSE	NA	FALSE	-0.628866	0.00337142	NA	FALSE	NA	FALSE	NA	FALSE	NA	FALSE	NA	FALSE	NA	FALSE	NA	FALSE	-0.271991	0.0421947	-0.443176	6.77185e-05	NA	FALSE	3	3	0.0521718	0.0513779
Tprgl	0.267841	0.00337888	NA	FALSE	0.218225	0.0115058	NA	FALSE	NA	FALSE	NA	FALSE	NA	FALSE	NA	FALSE	0.212943	0.0293241	NA	FALSE	NA	FALSE	NA	FALSE	NA	FALSE	NA	FALSE	NA	FALSE	NA	FALSE	NA	FALSE	NA	FALSE	NA	FALSE	NA	FALSE	NA	FALSE	NA	FALSE	3	0	0.0691615	1
Syncrip	NA	FALSE	NA	FALSE	NA	FALSE	NA	FALSE	0.328678	0.0058544	NA	FALSE	NA	FALSE	NA	FALSE	0.19906	0.0287616	NA	FALSE	0.314528	0.00479929	-0.563716	0.00338613	-0.235764	0.0302324	NA	FALSE	NA	FALSE	-0.154475	0.0328903	NA	FALSE	NA	FALSE	NA	FALSE	NA	FALSE	NA	FALSE	NA	FALSE	3	3	0.0882876	0.087022
Col14a1	NA	FALSE	NA	FALSE	0.344752	0.0161857	NA	FALSE	NA	FALSE	0.209581	0.00225399	0.482515	0.00438788	NA	FALSE	NA	FALSE	NA	FALSE	NA	FALSE	-0.793847	0.00344108	NA	FALSE	NA	FALSE	NA	FALSE	NA	FALSE	NA	FALSE	NA	FALSE	NA	FALSE	NA	FALSE	NA	FALSE	-0.447076	0.0137599	3	2	0.0882876	0.297529
Ndufs7	0.218351	0.00351471	NA	FALSE	NA	FALSE	0.23963	0.00153973	NA	FALSE	NA	FALSE	NA	FALSE	NA	FALSE	NA	FALSE	NA	FALSE	0.392939	0.0199917	NA	FALSE	NA	FALSE	NA	FALSE	NA	FALSE	NA	FALSE	-0.200478	0.0236503	NA	FALSE	NA	FALSE	NA	FALSE	NA	FALSE	NA	FALSE	3	1	0.0521718	0.607906
Skil	0.359089	0.00352324	NA	FALSE	NA	FALSE	0.212561	0.0266691	NA	FALSE	NA	FALSE	NA	FALSE	NA	FALSE	NA	FALSE	0.23341	0.0219865	NA	FALSE	NA	FALSE	NA	FALSE	NA	FALSE	NA	FALSE	NA	FALSE	NA	FALSE	NA	FALSE	NA	FALSE	NA	FALSE	NA	FALSE	NA	FALSE	3	0	0.0691615	1
Dusp6	NA	FALSE	NA	FALSE	NA	FALSE	0.259742	0.00690151	NA	FALSE	NA	FALSE	NA	FALSE	0.292045	0.0280987	0.278004	0.0382474	NA	FALSE	NA	FALSE	-0.585686	0.00352964	NA	FALSE	NA	FALSE	NA	FALSE	NA	FALSE	NA	FALSE	NA	FALSE	NA	FALSE	NA	FALSE	NA	FALSE	NA	FALSE	3	1	0.0691615	0.646645
Tlr3	0.566973	0.00354871	NA	FALSE	NA	FALSE	0.273535	0.000315379	NA	FALSE	NA	FALSE	NA	FALSE	NA	FALSE	NA	FALSE	0.148687	0.0336422	NA	FALSE	NA	FALSE	NA	FALSE	NA	FALSE	NA	FALSE	NA	FALSE	-0.164012	0.0139836	NA	FALSE	NA	FALSE	NA	FALSE	NA	FALSE	NA	FALSE	3	1	0.0374992	0.56492
Gfm1	0.419852	0.00355244	NA	FALSE	NA	FALSE	0.238139	0.00275791	NA	FALSE	NA	FALSE	NA	FALSE	NA	FALSE	NA	FALSE	NA	FALSE	0.270457	0.0165692	NA	FALSE	NA	FALSE	NA	FALSE	NA	FALSE	NA	FALSE	NA	FALSE	NA	FALSE	NA	FALSE	NA	FALSE	NA	FALSE	NA	FALSE	3	0	0.0882876	1
Cdc42ep3	0.328992	0.00363125	NA	FALSE	0.248884	0.029818	0.532334	0.000866492	NA	FALSE	NA	FALSE	NA	FALSE	NA	FALSE	NA	FALSE	NA	FALSE	NA	FALSE	NA	FALSE	NA	FALSE	NA	FALSE	NA	FALSE	NA	FALSE	NA	FALSE	NA	FALSE	NA	FALSE	NA	FALSE	NA	FALSE	NA	FALSE	3	0	0.0521718	1
Eif4b	0.275882	0.00366839	0.343082	0.00208313	NA	FALSE	NA	FALSE	NA	FALSE	NA	FALSE	NA	FALSE	NA	FALSE	NA	FALSE	0.151827	0.0380572	NA	FALSE	NA	FALSE	NA	FALSE	NA	FALSE	-0.571488	5.28111e-06	-0.491251	0.000171589	-0.475183	0.0359128	-0.364232	2.52421e-05	NA	FALSE	NA	FALSE	NA	FALSE	NA	FALSE	3	4	0.0691615	0.012267
Myh9	0.563032	0.00371232	NA	FALSE	0.59402	0.00198764	0.498529	0.000837931	NA	FALSE	NA	FALSE	NA	FALSE	NA	FALSE	NA	FALSE	NA	FALSE	NA	FALSE	NA	FALSE	NA	FALSE	-0.507132	0.00226046	NA	FALSE	NA	FALSE	NA	FALSE	NA	FALSE	-0.419509	0.040812	-0.22202	0.0223649	NA	FALSE	NA	FALSE	3	3	0.0882876	0.087022
Cbx5	NA	FALSE	NA	FALSE	NA	FALSE	0.245187	0.00952117	NA	FALSE	0.174514	0.0110101	0.277737	0.00554848	NA	FALSE	NA	FALSE	NA	FALSE	NA	FALSE	-0.349763	0.00372544	NA	FALSE	NA	FALSE	NA	FALSE	NA	FALSE	NA	FALSE	NA	FALSE	NA	FALSE	NA	FALSE	NA	FALSE	NA	FALSE	3	1	0.0882876	0.681556
Hist1h4h	0.451746	0.00375314	NA	FALSE	NA	FALSE	0.229542	0.00433373	NA	FALSE	NA	FALSE	NA	FALSE	NA	FALSE	0.242748	0.0158288	NA	FALSE	NA	FALSE	NA	FALSE	NA	FALSE	NA	FALSE	NA	FALSE	NA	FALSE	-0.266664	0.00846018	NA	FALSE	NA	FALSE	NA	FALSE	NA	FALSE	-0.727682	3.12776e-05	3	2	0.0521718	0.221032
Chmp4b	0.199949	0.00381412	NA	FALSE	0.323163	0.021515	NA	FALSE	0.23145	0.00682098	NA	FALSE	NA	FALSE	NA	FALSE	NA	FALSE	NA	FALSE	NA	FALSE	NA	FALSE	NA	FALSE	NA	FALSE	NA	FALSE	NA	FALSE	NA	FALSE	NA	FALSE	NA	FALSE	NA	FALSE	NA	FALSE	NA	FALSE	3	0	0.0882876	1
Rgs3	0.293444	0.00382354	NA	FALSE	0.185281	0.0158005	NA	FALSE	NA	FALSE	NA	FALSE	0.424467	0.0116682	NA	FALSE	NA	FALSE	NA	FALSE	NA	FALSE	NA	FALSE	NA	FALSE	NA	FALSE	-0.138025	0.0130838	NA	FALSE	NA	FALSE	NA	FALSE	NA	FALSE	NA	FALSE	NA	FALSE	-0.255032	0.0123734	3	2	0.0882876	0.297529
Cxcl16	0.377352	0.00386187	NA	FALSE	NA	FALSE	0.220327	0.0125597	NA	FALSE	NA	FALSE	NA	FALSE	NA	FALSE	NA	FALSE	0.447149	0.0182606	NA	FALSE	NA	FALSE	NA	FALSE	NA	FALSE	NA	FALSE	NA	FALSE	-0.24275	0.00907639	NA	FALSE	NA	FALSE	NA	FALSE	NA	FALSE	-0.456011	0.00331392	3	2	0.0521718	0.221032
Gnb1	0.440886	0.00387384	0.530664	0.00131762	NA	FALSE	NA	FALSE	NA	FALSE	NA	FALSE	0.508288	0.000166382	NA	FALSE	NA	FALSE	NA	FALSE	NA	FALSE	NA	FALSE	NA	FALSE	-0.176523	0.0193824	NA	FALSE	NA	FALSE	-0.234558	0.0403253	NA	FALSE	NA	FALSE	NA	FALSE	NA	FALSE	NA	FALSE	3	2	0.0691615	0.259255
BC006779	0.638262	0.00387473	NA	FALSE	0.323995	0.020663	NA	FALSE	NA	FALSE	NA	FALSE	NA	FALSE	NA	FALSE	NA	FALSE	0.213319	0.012789	NA	FALSE	NA	FALSE	NA	FALSE	NA	FALSE	NA	FALSE	NA	FALSE	NA	FALSE	NA	FALSE	NA	FALSE	NA	FALSE	NA	FALSE	NA	FALSE	3	0	0.0521718	1
Pde4dip	NA	FALSE	0.253642	0.00713919	NA	FALSE	NA	FALSE	NA	FALSE	NA	FALSE	NA	FALSE	NA	FALSE	0.558623	0.0180766	NA	FALSE	0.386219	0.00290536	-0.926393	0.00396231	NA	FALSE	NA	FALSE	-0.449698	4.17361e-05	NA	FALSE	-0.299759	0.0375718	NA	FALSE	NA	FALSE	NA	FALSE	NA	FALSE	NA	FALSE	3	3	0.0882876	0.087022
Sumf1	0.31881	0.00402754	NA	FALSE	NA	FALSE	0.217766	0.0268368	NA	FALSE	NA	FALSE	NA	FALSE	NA	FALSE	0.38459	0.0101857	NA	FALSE	NA	FALSE	NA	FALSE	NA	FALSE	NA	FALSE	NA	FALSE	NA	FALSE	NA	FALSE	NA	FALSE	NA	FALSE	NA	FALSE	NA	FALSE	NA	FALSE	3	0	0.0882876	1
Tomm5	NA	FALSE	NA	FALSE	NA	FALSE	0.532816	5.89866e-06	NA	FALSE	0.387977	0.000337321	0.327389	0.014273	NA	FALSE	NA	FALSE	NA	FALSE	NA	FALSE	-0.259139	0.00404781	NA	FALSE	NA	FALSE	NA	FALSE	NA	FALSE	NA	FALSE	NA	FALSE	NA	FALSE	NA	FALSE	NA	FALSE	NA	FALSE	3	1	0.0691615	0.646645
Akap1	NA	FALSE	0.16153	0.0353354	NA	FALSE	NA	FALSE	0.301668	0.0350521	NA	FALSE	NA	FALSE	NA	FALSE	NA	FALSE	NA	FALSE	0.39684	0.0387932	-0.511955	0.00422682	NA	FALSE	NA	FALSE	NA	FALSE	NA	FALSE	-0.37685	0.00357375	NA	FALSE	-0.229287	0.0254029	NA	FALSE	-0.285085	0.000415617	NA	FALSE	3	4	0.0882876	0.0177872
Aimp2	NA	FALSE	0.162439	0.00187314	NA	FALSE	NA	FALSE	NA	FALSE	NA	FALSE	0.207079	0.035208	NA	FALSE	NA	FALSE	NA	FALSE	0.344439	0.00471806	-0.379917	0.00445586	NA	FALSE	NA	FALSE	NA	FALSE	NA	FALSE	NA	FALSE	NA	FALSE	NA	FALSE	NA	FALSE	NA	FALSE	NA	FALSE	3	1	0.0691615	0.646645
Slc31a1	NA	FALSE	0.281666	0.00089851	NA	FALSE	NA	FALSE	NA	FALSE	0.230323	0.0252014	NA	FALSE	NA	FALSE	NA	FALSE	NA	FALSE	0.363962	0.0242213	-0.533979	0.00447568	NA	FALSE	NA	FALSE	NA	FALSE	NA	FALSE	NA	FALSE	NA	FALSE	NA	FALSE	NA	FALSE	-0.23375	0.00580679	NA	FALSE	3	2	0.0882876	0.297529
Tmem184b	0.299731	0.00448176	NA	FALSE	NA	FALSE	NA	FALSE	NA	FALSE	NA	FALSE	0.181183	0.00474207	NA	FALSE	NA	FALSE	NA	FALSE	0.217618	0.0265153	NA	FALSE	NA	FALSE	NA	FALSE	NA	FALSE	NA	FALSE	NA	FALSE	NA	FALSE	NA	FALSE	NA	FALSE	NA	FALSE	NA	FALSE	3	0	0.0521718	1
Fam69b	NA	FALSE	NA	FALSE	NA	FALSE	0.229902	0.0446972	NA	FALSE	NA	FALSE	0.516195	0.0116331	NA	FALSE	NA	FALSE	NA	FALSE	0.372937	0.0114778	-0.605168	0.0045298	NA	FALSE	NA	FALSE	NA	FALSE	NA	FALSE	NA	FALSE	NA	FALSE	NA	FALSE	NA	FALSE	NA	FALSE	NA	FALSE	3	1	0.0882876	0.681556
Naaa	0.289205	0.00453047	NA	FALSE	NA	FALSE	NA	FALSE	NA	FALSE	NA	FALSE	NA	FALSE	NA	FALSE	0.163041	0.0329235	0.181882	0.026332	NA	FALSE	NA	FALSE	NA	FALSE	NA	FALSE	NA	FALSE	NA	FALSE	NA	FALSE	NA	FALSE	NA	FALSE	NA	FALSE	NA	FALSE	-0.313818	0.00884954	3	1	0.0521718	0.607906
Sema6d	NA	FALSE	0.145252	0.0343474	NA	FALSE	NA	FALSE	NA	FALSE	NA	FALSE	0.260902	0.0179161	NA	FALSE	NA	FALSE	NA	FALSE	0.165099	0.0284107	-0.527696	0.00457702	NA	FALSE	NA	FALSE	NA	FALSE	NA	FALSE	NA	FALSE	NA	FALSE	NA	FALSE	NA	FALSE	-0.229908	0.0176934	NA	FALSE	3	2	0.0882876	0.297529
Zyx	0.284414	0.00458184	NA	FALSE	NA	FALSE	NA	FALSE	NA	FALSE	NA	FALSE	NA	FALSE	0.237159	0.0100033	NA	FALSE	0.247932	0.00118859	NA	FALSE	NA	FALSE	NA	FALSE	NA	FALSE	-0.232882	0.00101493	NA	FALSE	NA	FALSE	NA	FALSE	NA	FALSE	NA	FALSE	NA	FALSE	-0.39552	0.00755714	3	2	0.0882876	0.297529
Hba-a2	NA	FALSE	NA	FALSE	NA	FALSE	0.724361	0.0457196	NA	FALSE	NA	FALSE	0.844165	2.46257e-07	NA	FALSE	0.909515	0.00905487	NA	FALSE	NA	FALSE	-0.568282	0.00459869	-0.25223	0.00325916	NA	FALSE	NA	FALSE	NA	FALSE	NA	FALSE	NA	FALSE	NA	FALSE	NA	FALSE	-0.249777	0.0215282	NA	FALSE	3	3	0.0521718	0.0513779
Hba-a1	NA	FALSE	NA	FALSE	NA	FALSE	0.724361	0.0457196	NA	FALSE	NA	FALSE	0.844165	2.46257e-07	NA	FALSE	0.909515	0.00905487	NA	FALSE	NA	FALSE	-0.568282	0.00459869	-0.25223	0.00325916	NA	FALSE	NA	FALSE	NA	FALSE	NA	FALSE	NA	FALSE	NA	FALSE	NA	FALSE	-0.249777	0.0215282	NA	FALSE	3	3	0.0691615	0.0681398
Eif3i	0.235536	0.00465581	NA	FALSE	1.10658	0.000742324	NA	FALSE	NA	FALSE	NA	FALSE	NA	FALSE	NA	FALSE	0.364643	0.00550217	NA	FALSE	NA	FALSE	NA	FALSE	NA	FALSE	-0.12349	0.0393361	NA	FALSE	NA	FALSE	NA	FALSE	-0.217915	0.0328739	NA	FALSE	NA	FALSE	NA	FALSE	NA	FALSE	3	2	0.0521718	0.221032
Rab28	NA	FALSE	NA	FALSE	NA	FALSE	NA	FALSE	0.207304	0.0201384	NA	FALSE	NA	FALSE	NA	FALSE	0.222524	0.0459531	NA	FALSE	0.173574	0.0239975	-0.777314	0.00468086	NA	FALSE	NA	FALSE	NA	FALSE	NA	FALSE	NA	FALSE	NA	FALSE	NA	FALSE	NA	FALSE	NA	FALSE	NA	FALSE	3	1	0.0882876	0.681556
Casq2	NA	FALSE	NA	FALSE	NA	FALSE	0.288888	0.00538976	NA	FALSE	0.260526	0.0288233	0.337734	0.0161322	NA	FALSE	NA	FALSE	NA	FALSE	NA	FALSE	-0.273947	0.00470119	NA	FALSE	NA	FALSE	NA	FALSE	NA	FALSE	NA	FALSE	NA	FALSE	NA	FALSE	NA	FALSE	NA	FALSE	NA	FALSE	3	1	0.0882876	0.681556
Nudt19	NA	FALSE	0.135443	0.0267152	NA	FALSE	NA	FALSE	0.208371	0.0174515	0.497098	0.0116461	NA	FALSE	NA	FALSE	NA	FALSE	NA	FALSE	NA	FALSE	-0.464865	0.00473636	NA	FALSE	NA	FALSE	NA	FALSE	NA	FALSE	NA	FALSE	NA	FALSE	NA	FALSE	NA	FALSE	NA	FALSE	NA	FALSE	3	1	0.0882876	0.681556
Pmpca	0.22397	0.00474942	0.174237	0.0103945	NA	FALSE	NA	FALSE	0.113805	0.0275826	NA	FALSE	NA	FALSE	NA	FALSE	NA	FALSE	NA	FALSE	NA	FALSE	NA	FALSE	NA	FALSE	NA	FALSE	NA	FALSE	NA	FALSE	NA	FALSE	NA	FALSE	NA	FALSE	NA	FALSE	NA	FALSE	NA	FALSE	3	0	0.0691615	1
Mical2	0.29829	0.00479643	NA	FALSE	0.291416	0.0113573	NA	FALSE	NA	FALSE	NA	FALSE	0.338563	0.0115232	NA	FALSE	NA	FALSE	NA	FALSE	NA	FALSE	NA	FALSE	NA	FALSE	NA	FALSE	-0.210361	0.0262996	NA	FALSE	NA	FALSE	NA	FALSE	NA	FALSE	NA	FALSE	NA	FALSE	-0.208989	0.0177739	3	2	0.0521718	0.221032
Usp24	0.249381	0.00486176	0.220475	0.00459339	NA	FALSE	0.308044	0.000248943	NA	FALSE	NA	FALSE	NA	FALSE	NA	FALSE	NA	FALSE	NA	FALSE	NA	FALSE	NA	FALSE	NA	FALSE	NA	FALSE	NA	FALSE	NA	FALSE	NA	FALSE	NA	FALSE	-0.216779	0.00656502	NA	FALSE	NA	FALSE	NA	FALSE	3	1	0.0691615	0.646645
Tcf4	0.496816	0.00494428	NA	FALSE	0.180806	0.0215015	NA	FALSE	NA	FALSE	NA	FALSE	NA	FALSE	NA	FALSE	0.256908	0.019469	NA	FALSE	NA	FALSE	NA	FALSE	NA	FALSE	NA	FALSE	-0.181067	0.0181696	NA	FALSE	NA	FALSE	NA	FALSE	-0.456635	0.00111703	NA	FALSE	-0.378746	0.00626302	NA	FALSE	3	3	0.0882876	0.087022
Auts2	0.515507	0.00494564	NA	FALSE	NA	FALSE	NA	FALSE	NA	FALSE	NA	FALSE	0.219224	0.00837574	NA	FALSE	NA	FALSE	NA	FALSE	0.903027	8.9127e-05	NA	FALSE	NA	FALSE	NA	FALSE	NA	FALSE	NA	FALSE	-0.299304	0.00213067	NA	FALSE	-0.268521	0.00763692	NA	FALSE	-0.337244	0.00104929	NA	FALSE	3	3	0.0521718	0.0513779
Tln1	0.440921	0.00499031	NA	FALSE	0.338372	0.00214343	NA	FALSE	NA	FALSE	NA	FALSE	NA	FALSE	NA	FALSE	NA	FALSE	0.302844	0.0137921	NA	FALSE	NA	FALSE	NA	FALSE	-0.198822	0.0303046	NA	FALSE	NA	FALSE	NA	FALSE	NA	FALSE	NA	FALSE	NA	FALSE	NA	FALSE	-0.239979	0.0169347	3	2	0.0882876	0.297529
Dip2b	0.318765	0.00503108	0.197457	0.0088088	NA	FALSE	NA	FALSE	NA	FALSE	NA	FALSE	0.175214	0.0161468	NA	FALSE	NA	FALSE	NA	FALSE	NA	FALSE	NA	FALSE	NA	FALSE	NA	FALSE	NA	FALSE	NA	FALSE	NA	FALSE	NA	FALSE	NA	FALSE	NA	FALSE	NA	FALSE	NA	FALSE	3	0	0.0691615	1
Furin	0.476454	0.00513974	0.124086	0.0412892	0.348473	0.0189288	NA	FALSE	NA	FALSE	NA	FALSE	NA	FALSE	NA	FALSE	NA	FALSE	NA	FALSE	NA	FALSE	NA	FALSE	NA	FALSE	NA	FALSE	NA	FALSE	NA	FALSE	NA	FALSE	NA	FALSE	-0.358121	0.0324126	NA	FALSE	-0.224965	0.0190661	NA	FALSE	3	2	0.0882876	0.297529
Aplnr	NA	FALSE	NA	FALSE	NA	FALSE	1.94061	1.9112e-05	NA	FALSE	NA	FALSE	0.604103	6.33297e-05	NA	FALSE	NA	FALSE	NA	FALSE	0.983914	0.003371	-0.727786	0.00525844	NA	FALSE	NA	FALSE	NA	FALSE	NA	FALSE	-0.574449	0.00168547	NA	FALSE	-1.68582	0.00198682	-0.724346	0.0140556	-1.20537	0.00105913	NA	FALSE	3	5	0.0882876	0.00260657
Map2k7	0.251756	0.00530258	NA	FALSE	0.869229	0.00843749	NA	FALSE	NA	FALSE	NA	FALSE	0.264362	0.0368603	NA	FALSE	NA	FALSE	NA	FALSE	NA	FALSE	NA	FALSE	NA	FALSE	NA	FALSE	NA	FALSE	NA	FALSE	NA	FALSE	NA	FALSE	NA	FALSE	NA	FALSE	NA	FALSE	NA	FALSE	3	0	0.0882876	1
Shank3	0.420239	0.00530774	NA	FALSE	NA	FALSE	NA	FALSE	NA	FALSE	NA	FALSE	0.755214	0.0030401	NA	FALSE	NA	FALSE	NA	FALSE	0.165459	0.0341264	NA	FALSE	NA	FALSE	NA	FALSE	NA	FALSE	NA	FALSE	NA	FALSE	NA	FALSE	-0.259421	0.02805	NA	FALSE	NA	FALSE	NA	FALSE	3	1	0.0521718	0.607906
Gm4354	0.484259	0.00538205	NA	FALSE	0.810029	0.00921397	NA	FALSE	NA	FALSE	NA	FALSE	NA	FALSE	NA	FALSE	0.495316	0.00555151	NA	FALSE	NA	FALSE	NA	FALSE	NA	FALSE	NA	FALSE	NA	FALSE	NA	FALSE	NA	FALSE	-0.376165	0.0149752	NA	FALSE	NA	FALSE	NA	FALSE	NA	FALSE	3	1	0.0691615	0.646645
Ubiad1	0.322517	0.00546433	NA	FALSE	NA	FALSE	0.149816	0.0324079	NA	FALSE	NA	FALSE	NA	FALSE	NA	FALSE	NA	FALSE	NA	FALSE	0.295209	0.0241353	NA	FALSE	NA	FALSE	-0.218571	0.0147167	NA	FALSE	NA	FALSE	-0.36197	0.0019042	NA	FALSE	NA	FALSE	NA	FALSE	NA	FALSE	NA	FALSE	3	2	0.0521718	0.221032
Adk	NA	FALSE	NA	FALSE	0.547661	0.00302231	NA	FALSE	NA	FALSE	NA	FALSE	NA	FALSE	NA	FALSE	0.260027	0.00813014	NA	FALSE	0.314792	0.00697253	-0.321699	0.00547885	NA	FALSE	NA	FALSE	NA	FALSE	NA	FALSE	NA	FALSE	NA	FALSE	NA	FALSE	NA	FALSE	-0.198755	0.0437913	NA	FALSE	3	2	0.0882876	0.297529
Uhrf1bp1	0.372681	0.00550587	0.135455	0.0224847	NA	FALSE	NA	FALSE	NA	FALSE	0.14378	0.0427707	NA	FALSE	NA	FALSE	NA	FALSE	NA	FALSE	NA	FALSE	NA	FALSE	NA	FALSE	NA	FALSE	NA	FALSE	NA	FALSE	NA	FALSE	NA	FALSE	NA	FALSE	NA	FALSE	NA	FALSE	NA	FALSE	3	0	0.0691615	1
Ssb	NA	FALSE	NA	FALSE	0.170031	0.0475121	0.228689	0.00624692	NA	FALSE	NA	FALSE	NA	FALSE	NA	FALSE	NA	FALSE	0.248593	0.0176639	NA	FALSE	-0.307906	0.00551707	NA	FALSE	NA	FALSE	NA	FALSE	NA	FALSE	NA	FALSE	NA	FALSE	NA	FALSE	NA	FALSE	NA	FALSE	NA	FALSE	3	1	0.0691615	0.646645
Figf	0.299708	0.0055782	NA	FALSE	NA	FALSE	NA	FALSE	NA	FALSE	NA	FALSE	NA	FALSE	NA	FALSE	0.542377	0.00158906	0.454405	0.000803888	NA	FALSE	NA	FALSE	NA	FALSE	NA	FALSE	NA	FALSE	NA	FALSE	NA	FALSE	NA	FALSE	NA	FALSE	NA	FALSE	NA	FALSE	-0.912514	0.000774812	3	1	0.0882876	0.681556
Ttn	0.441702	0.00560371	NA	FALSE	0.245918	0.0348923	NA	FALSE	NA	FALSE	NA	FALSE	0.232653	0.0337366	NA	FALSE	NA	FALSE	NA	FALSE	NA	FALSE	NA	FALSE	NA	FALSE	NA	FALSE	NA	FALSE	NA	FALSE	NA	FALSE	NA	FALSE	-0.261095	0.0101113	NA	FALSE	-0.128625	0.0496496	NA	FALSE	3	2	0.0374992	0.183331
Golim4	NA	FALSE	NA	FALSE	0.303813	0.0244169	NA	FALSE	NA	FALSE	0.159694	0.0194737	NA	FALSE	NA	FALSE	NA	FALSE	NA	FALSE	0.215893	0.0172081	-0.426185	0.00565168	NA	FALSE	NA	FALSE	NA	FALSE	NA	FALSE	NA	FALSE	NA	FALSE	NA	FALSE	NA	FALSE	NA	FALSE	NA	FALSE	3	1	0.0882876	0.681556
Fubp1	0.562909	0.00570077	NA	FALSE	0.223301	0.0252053	0.334143	0.038287	NA	FALSE	NA	FALSE	NA	FALSE	NA	FALSE	NA	FALSE	NA	FALSE	NA	FALSE	NA	FALSE	NA	FALSE	NA	FALSE	NA	FALSE	NA	FALSE	NA	FALSE	NA	FALSE	-0.158321	0.0101974	NA	FALSE	-0.137029	0.0448293	NA	FALSE	3	2	0.0691615	0.259255
Cox6a1	NA	FALSE	NA	FALSE	0.788507	0.000209967	NA	FALSE	NA	FALSE	0.406597	0.0277646	NA	FALSE	0.359281	0.0252235	NA	FALSE	NA	FALSE	NA	FALSE	-0.243804	0.00570816	-0.306315	0.0283617	NA	FALSE	NA	FALSE	NA	FALSE	NA	FALSE	NA	FALSE	NA	FALSE	NA	FALSE	NA	FALSE	NA	FALSE	3	2	0.0882876	0.297529
Drap1	0.267285	0.00571312	NA	FALSE	NA	FALSE	NA	FALSE	0.217325	0.00955194	NA	FALSE	NA	FALSE	NA	FALSE	0.222475	0.0306576	NA	FALSE	NA	FALSE	NA	FALSE	NA	FALSE	NA	FALSE	-0.308768	0.0022594	NA	FALSE	NA	FALSE	NA	FALSE	NA	FALSE	NA	FALSE	NA	FALSE	NA	FALSE	3	1	0.0882876	0.681556
Krtcap2	0.364294	0.00577341	NA	FALSE	0.347129	0.00103793	NA	FALSE	NA	FALSE	NA	FALSE	NA	FALSE	NA	FALSE	0.197826	0.0418936	NA	FALSE	NA	FALSE	NA	FALSE	NA	FALSE	NA	FALSE	NA	FALSE	NA	FALSE	NA	FALSE	NA	FALSE	NA	FALSE	NA	FALSE	NA	FALSE	NA	FALSE	3	0	0.0882876	1
Taf9	0.343652	0.00578579	NA	FALSE	0.977541	0.00035075	0.262235	0.0227556	NA	FALSE	NA	FALSE	NA	FALSE	NA	FALSE	NA	FALSE	NA	FALSE	NA	FALSE	NA	FALSE	-0.33194	5.17295e-05	NA	FALSE	NA	FALSE	NA	FALSE	NA	FALSE	NA	FALSE	NA	FALSE	NA	FALSE	NA	FALSE	NA	FALSE	3	1	0.0882876	0.681556
Gm12372	0.343652	0.00578579	NA	FALSE	0.977541	0.00035075	0.262235	0.0227556	NA	FALSE	NA	FALSE	NA	FALSE	NA	FALSE	NA	FALSE	NA	FALSE	NA	FALSE	NA	FALSE	NA	FALSE	NA	FALSE	NA	FALSE	NA	FALSE	NA	FALSE	NA	FALSE	NA	FALSE	NA	FALSE	NA	FALSE	NA	FALSE	3	0	0.0691615	1
Aldh18a1	NA	FALSE	NA	FALSE	0.33012	0.0227291	0.229058	0.00671015	NA	FALSE	NA	FALSE	0.184177	0.025336	NA	FALSE	NA	FALSE	NA	FALSE	NA	FALSE	-0.334022	0.00580126	NA	FALSE	NA	FALSE	NA	FALSE	NA	FALSE	NA	FALSE	NA	FALSE	NA	FALSE	NA	FALSE	-0.269636	0.00376479	-0.45767	0.000273334	3	3	0.0882876	0.087022
Ssbp1	NA	FALSE	NA	FALSE	0.686957	0.00532739	0.538414	0.000198703	NA	FALSE	0.378407	0.00618738	NA	FALSE	NA	FALSE	NA	FALSE	NA	FALSE	NA	FALSE	-0.321132	0.00590401	-0.268535	0.0109134	NA	FALSE	NA	FALSE	NA	FALSE	NA	FALSE	NA	FALSE	NA	FALSE	NA	FALSE	-0.198598	0.0185105	NA	FALSE	3	3	0.0882876	0.087022
Ndufv2	0.216295	0.00590474	NA	FALSE	NA	FALSE	NA	FALSE	NA	FALSE	0.284756	0.0398615	NA	FALSE	NA	FALSE	NA	FALSE	NA	FALSE	0.212395	0.0218296	NA	FALSE	NA	FALSE	NA	FALSE	NA	FALSE	NA	FALSE	-0.305034	0.042343	NA	FALSE	NA	FALSE	NA	FALSE	NA	FALSE	NA	FALSE	3	1	0.0882876	0.681556
Rps6ka2	0.427432	0.00599351	0.123963	0.0169917	NA	FALSE	NA	FALSE	NA	FALSE	NA	FALSE	0.605485	0.00129309	NA	FALSE	NA	FALSE	NA	FALSE	NA	FALSE	NA	FALSE	NA	FALSE	NA	FALSE	NA	FALSE	NA	FALSE	NA	FALSE	NA	FALSE	NA	FALSE	NA	FALSE	NA	FALSE	NA	FALSE	3	0	0.0882876	1
Kif3a	0.342765	0.00604281	NA	FALSE	NA	FALSE	NA	FALSE	NA	FALSE	NA	FALSE	0.222774	0.0205238	NA	FALSE	NA	FALSE	0.164729	0.0450974	NA	FALSE	NA	FALSE	-0.250193	0.00605003	NA	FALSE	NA	FALSE	NA	FALSE	-0.180571	0.0352066	NA	FALSE	NA	FALSE	NA	FALSE	NA	FALSE	NA	FALSE	3	2	0.0882876	0.297529
Abcc5	NA	FALSE	NA	FALSE	0.260368	0.0248859	0.23203	0.000360704	NA	FALSE	NA	FALSE	0.46631	0.0109731	NA	FALSE	NA	FALSE	NA	FALSE	NA	FALSE	-0.223355	0.0060647	NA	FALSE	NA	FALSE	NA	FALSE	NA	FALSE	NA	FALSE	NA	FALSE	NA	FALSE	NA	FALSE	NA	FALSE	NA	FALSE	3	1	0.0882876	0.681556
Sirpa	NA	FALSE	NA	FALSE	NA	FALSE	0.528887	6.01389e-07	NA	FALSE	NA	FALSE	0.274073	0.000802217	NA	FALSE	NA	FALSE	0.32339	0.0125798	NA	FALSE	-0.333671	0.00608526	NA	FALSE	NA	FALSE	NA	FALSE	NA	FALSE	NA	FALSE	NA	FALSE	NA	FALSE	NA	FALSE	NA	FALSE	NA	FALSE	3	1	0.0691615	0.646645
Ccdc21	0.297408	0.00609851	NA	FALSE	NA	FALSE	0.190101	0.0226964	NA	FALSE	NA	FALSE	0.529922	0.00875229	NA	FALSE	NA	FALSE	NA	FALSE	NA	FALSE	NA	FALSE	NA	FALSE	NA	FALSE	NA	FALSE	NA	FALSE	NA	FALSE	NA	FALSE	NA	FALSE	NA	FALSE	NA	FALSE	NA	FALSE	3	0	0.0521718	1
Ube2f	NA	FALSE	NA	FALSE	0.145001	0.0489549	0.433171	7.8143e-05	0.127521	0.0385795	NA	FALSE	NA	FALSE	NA	FALSE	NA	FALSE	NA	FALSE	NA	FALSE	-0.258137	0.00621261	NA	FALSE	NA	FALSE	NA	FALSE	NA	FALSE	NA	FALSE	NA	FALSE	NA	FALSE	NA	FALSE	NA	FALSE	NA	FALSE	3	1	0.0691615	0.646645
Wac	0.350525	0.00628569	NA	FALSE	0.338028	0.00119705	0.243317	0.00804735	NA	FALSE	NA	FALSE	NA	FALSE	NA	FALSE	NA	FALSE	NA	FALSE	NA	FALSE	NA	FALSE	NA	FALSE	-0.21594	0.00898251	NA	FALSE	NA	FALSE	NA	FALSE	NA	FALSE	NA	FALSE	NA	FALSE	NA	FALSE	NA	FALSE	3	1	0.0691615	0.646645
Phldb1	0.350646	0.00629236	NA	FALSE	NA	FALSE	NA	FALSE	NA	FALSE	NA	FALSE	0.253374	0.011169	NA	FALSE	NA	FALSE	NA	FALSE	0.312781	0.00590514	NA	FALSE	NA	FALSE	NA	FALSE	NA	FALSE	NA	FALSE	-0.375868	0.000417826	NA	FALSE	-0.34525	0.0481	NA	FALSE	NA	FALSE	NA	FALSE	3	2	0.0882876	0.297529
Arf6	NA	FALSE	NA	FALSE	1.20775	0.00135243	0.44894	1.64877e-06	NA	FALSE	NA	FALSE	NA	FALSE	NA	FALSE	NA	FALSE	0.376763	0.0101041	NA	FALSE	-0.311955	0.00635229	NA	FALSE	NA	FALSE	NA	FALSE	NA	FALSE	NA	FALSE	NA	FALSE	NA	FALSE	NA	FALSE	NA	FALSE	NA	FALSE	3	1	0.0882876	0.681556
Pon2	0.285752	0.00643349	NA	FALSE	NA	FALSE	NA	FALSE	0.120009	0.0222123	NA	FALSE	NA	FALSE	NA	FALSE	0.358553	0.00975829	NA	FALSE	NA	FALSE	NA	FALSE	-0.148711	0.00679854	NA	FALSE	NA	FALSE	NA	FALSE	NA	FALSE	NA	FALSE	NA	FALSE	NA	FALSE	NA	FALSE	NA	FALSE	3	1	0.0882876	0.681556
Arhgef12	0.43276	0.0064951	NA	FALSE	NA	FALSE	NA	FALSE	0.105959	0.0332268	NA	FALSE	0.209701	0.0146637	NA	FALSE	NA	FALSE	NA	FALSE	NA	FALSE	NA	FALSE	NA	FALSE	NA	FALSE	NA	FALSE	NA	FALSE	NA	FALSE	NA	FALSE	-0.309709	0.0384346	NA	FALSE	-0.175272	0.0206656	NA	FALSE	3	2	0.0521718	0.221032
Obsl1	0.39624	0.00663336	NA	FALSE	NA	FALSE	NA	FALSE	NA	FALSE	NA	FALSE	0.336258	0.00346753	NA	FALSE	NA	FALSE	NA	FALSE	0.52987	0.00359375	NA	FALSE	NA	FALSE	NA	FALSE	NA	FALSE	NA	FALSE	NA	FALSE	NA	FALSE	NA	FALSE	NA	FALSE	NA	FALSE	NA	FALSE	3	0	0.0521718	1
Pdlim2	NA	FALSE	NA	FALSE	0.23894	0.0248706	0.197081	0.00214	NA	FALSE	NA	FALSE	NA	FALSE	NA	FALSE	NA	FALSE	0.271702	0.0332533	NA	FALSE	-0.7721	0.00675165	NA	FALSE	NA	FALSE	NA	FALSE	NA	FALSE	NA	FALSE	NA	FALSE	NA	FALSE	NA	FALSE	NA	FALSE	NA	FALSE	3	1	0.0374992	0.56492
Rcn1	0.274313	0.00689046	NA	FALSE	NA	FALSE	0.202563	0.0131256	0.169931	0.0457108	NA	FALSE	NA	FALSE	NA	FALSE	NA	FALSE	NA	FALSE	NA	FALSE	NA	FALSE	NA	FALSE	NA	FALSE	NA	FALSE	NA	FALSE	NA	FALSE	NA	FALSE	NA	FALSE	NA	FALSE	NA	FALSE	-0.443586	0.0006989	3	1	0.0882876	0.681556
Ube2d2a	NA	FALSE	NA	FALSE	0.592504	0.00197499	0.233617	0.0109983	NA	FALSE	NA	FALSE	NA	FALSE	NA	FALSE	NA	FALSE	0.312277	0.036855	NA	FALSE	-0.417085	0.00701732	NA	FALSE	NA	FALSE	NA	FALSE	NA	FALSE	NA	FALSE	NA	FALSE	NA	FALSE	NA	FALSE	NA	FALSE	NA	FALSE	3	1	0.0691615	0.646645
Psmb4	0.380929	0.0070178	NA	FALSE	0.869295	0.0031429	0.203159	0.00748007	NA	FALSE	NA	FALSE	NA	FALSE	NA	FALSE	NA	FALSE	NA	FALSE	NA	FALSE	NA	FALSE	NA	FALSE	NA	FALSE	NA	FALSE	NA	FALSE	NA	FALSE	NA	FALSE	NA	FALSE	NA	FALSE	NA	FALSE	NA	FALSE	3	0	0.0882876	1
Gimap4	NA	FALSE	NA	FALSE	0.215127	0.0409874	0.811621	1.96252e-05	NA	FALSE	NA	FALSE	0.256638	0.0481925	NA	FALSE	NA	FALSE	NA	FALSE	NA	FALSE	-0.354157	0.00704986	NA	FALSE	NA	FALSE	NA	FALSE	NA	FALSE	NA	FALSE	NA	FALSE	NA	FALSE	NA	FALSE	NA	FALSE	NA	FALSE	3	1	0.0882876	0.681556
Hist1h2bq	NA	FALSE	NA	FALSE	NA	FALSE	0.448092	0.000204373	NA	FALSE	NA	FALSE	NA	FALSE	0.226946	0.0407471	NA	FALSE	0.506091	0.00118245	NA	FALSE	-0.225425	0.00716337	NA	FALSE	NA	FALSE	NA	FALSE	NA	FALSE	NA	FALSE	NA	FALSE	NA	FALSE	NA	FALSE	NA	FALSE	NA	FALSE	3	1	0.0374992	0.56492
Hist1h2br	NA	FALSE	NA	FALSE	NA	FALSE	0.448092	0.000204373	NA	FALSE	NA	FALSE	NA	FALSE	0.226946	0.0407471	NA	FALSE	0.506091	0.00118245	NA	FALSE	-0.225425	0.00716337	NA	FALSE	NA	FALSE	NA	FALSE	NA	FALSE	NA	FALSE	NA	FALSE	NA	FALSE	NA	FALSE	NA	FALSE	NA	FALSE	3	1	0.0374992	0.56492
Timp3	NA	FALSE	NA	FALSE	NA	FALSE	NA	FALSE	0.219805	0.00150052	NA	FALSE	NA	FALSE	NA	FALSE	0.418853	0.0261704	0.354921	0.0138678	NA	FALSE	-1.02705	0.00738628	NA	FALSE	NA	FALSE	-1.02465	1.38058e-08	NA	FALSE	NA	FALSE	-0.607712	0.0129556	NA	FALSE	NA	FALSE	NA	FALSE	NA	FALSE	3	3	0.0691615	0.0681398
Matn2	NA	FALSE	NA	FALSE	0.609819	0.0125028	NA	FALSE	NA	FALSE	NA	FALSE	NA	FALSE	NA	FALSE	0.51336	0.0309711	0.303043	0.0101003	NA	FALSE	-0.811062	0.00742943	NA	FALSE	NA	FALSE	NA	FALSE	NA	FALSE	NA	FALSE	NA	FALSE	NA	FALSE	NA	FALSE	NA	FALSE	NA	FALSE	3	1	0.0691615	0.646645
Ehd1	0.325467	0.007442	NA	FALSE	0.932458	0.00231418	NA	FALSE	NA	FALSE	NA	FALSE	NA	FALSE	NA	FALSE	0.413797	0.00777392	NA	FALSE	NA	FALSE	NA	FALSE	NA	FALSE	NA	FALSE	-0.192591	0.0118734	NA	FALSE	NA	FALSE	NA	FALSE	NA	FALSE	NA	FALSE	NA	FALSE	NA	FALSE	3	1	0.0691615	0.646645
Snrnp27	NA	FALSE	NA	FALSE	NA	FALSE	0.175592	0.00919335	0.138475	0.0385067	0.231174	0.00196481	NA	FALSE	NA	FALSE	NA	FALSE	NA	FALSE	NA	FALSE	-0.26718	0.00744471	-0.214516	0.000436367	NA	FALSE	NA	FALSE	NA	FALSE	NA	FALSE	NA	FALSE	NA	FALSE	-0.231897	0.00552322	NA	FALSE	NA	FALSE	3	3	0.0882876	0.087022
Atf1	0.33514	0.0075072	NA	FALSE	0.365178	0.00202291	0.198713	0.0434926	NA	FALSE	NA	FALSE	NA	FALSE	NA	FALSE	NA	FALSE	NA	FALSE	NA	FALSE	NA	FALSE	NA	FALSE	NA	FALSE	NA	FALSE	NA	FALSE	NA	FALSE	NA	FALSE	NA	FALSE	NA	FALSE	NA	FALSE	NA	FALSE	3	0	0.0882876	1
Slc25a13	NA	FALSE	NA	FALSE	NA	FALSE	NA	FALSE	0.336604	0.0226845	NA	FALSE	0.534639	0.000389837	NA	FALSE	NA	FALSE	NA	FALSE	0.352125	0.0190324	-0.47499	0.00752534	NA	FALSE	NA	FALSE	NA	FALSE	NA	FALSE	NA	FALSE	NA	FALSE	NA	FALSE	NA	FALSE	NA	FALSE	NA	FALSE	3	1	0.0521718	0.607906
Vps29	NA	FALSE	NA	FALSE	NA	FALSE	0.591904	6.12124e-06	NA	FALSE	0.337949	0.0040321	NA	FALSE	NA	FALSE	NA	FALSE	0.390485	0.00196439	NA	FALSE	-0.294666	0.00759902	NA	FALSE	NA	FALSE	NA	FALSE	NA	FALSE	NA	FALSE	NA	FALSE	NA	FALSE	NA	FALSE	NA	FALSE	NA	FALSE	3	1	0.0882876	0.681556
Csda	0.343287	0.00769158	0.225723	0.00219797	0.476815	0.00252066	NA	FALSE	NA	FALSE	NA	FALSE	NA	FALSE	NA	FALSE	NA	FALSE	NA	FALSE	NA	FALSE	NA	FALSE	NA	FALSE	NA	FALSE	-0.410372	0.00033064	NA	FALSE	NA	FALSE	-0.344923	0.0234351	NA	FALSE	NA	FALSE	-0.287482	0.00361889	-1.04778	7.57906e-07	3	4	0.0882876	0.0177872
Ptprj	0.245399	0.0078032	0.102872	0.0407651	NA	FALSE	NA	FALSE	0.127383	0.0498158	NA	FALSE	NA	FALSE	NA	FALSE	NA	FALSE	NA	FALSE	NA	FALSE	NA	FALSE	NA	FALSE	NA	FALSE	NA	FALSE	NA	FALSE	NA	FALSE	NA	FALSE	NA	FALSE	NA	FALSE	-0.225878	0.00666326	NA	FALSE	3	1	0.0691615	0.646645
Vps52	0.297945	0.0078045	NA	FALSE	NA	FALSE	NA	FALSE	NA	FALSE	NA	FALSE	0.279245	0.0433384	NA	FALSE	NA	FALSE	NA	FALSE	0.247827	0.020567	NA	FALSE	NA	FALSE	NA	FALSE	NA	FALSE	NA	FALSE	NA	FALSE	NA	FALSE	NA	FALSE	NA	FALSE	-0.141736	0.0438054	NA	FALSE	3	1	0.0882876	0.681556
G3bp1	0.646453	0.00791374	0.113562	0.0288815	NA	FALSE	0.184253	0.0209277	NA	FALSE	NA	FALSE	NA	FALSE	NA	FALSE	NA	FALSE	NA	FALSE	NA	FALSE	NA	FALSE	NA	FALSE	NA	FALSE	NA	FALSE	NA	FALSE	NA	FALSE	NA	FALSE	NA	FALSE	NA	FALSE	NA	FALSE	NA	FALSE	3	0	0.0882876	1
Pkp2	0.434916	0.00799764	NA	FALSE	0.639917	8.74717e-05	NA	FALSE	0.287383	0.0329578	NA	FALSE	NA	FALSE	NA	FALSE	NA	FALSE	NA	FALSE	NA	FALSE	NA	FALSE	NA	FALSE	NA	FALSE	-0.503516	0.000126286	NA	FALSE	NA	FALSE	NA	FALSE	NA	FALSE	NA	FALSE	NA	FALSE	NA	FALSE	3	1	0.0691615	0.646645
Hmgcs1	NA	FALSE	NA	FALSE	0.557555	0.0372066	0.312247	0.0255351	NA	FALSE	0.24263	0.00603057	NA	FALSE	NA	FALSE	NA	FALSE	NA	FALSE	NA	FALSE	-0.517027	0.0080967	NA	FALSE	NA	FALSE	NA	FALSE	NA	FALSE	NA	FALSE	NA	FALSE	NA	FALSE	NA	FALSE	NA	FALSE	NA	FALSE	3	1	0.0882876	0.681556
Ubfd1	0.388885	0.00826081	NA	FALSE	NA	FALSE	NA	FALSE	NA	FALSE	NA	FALSE	NA	FALSE	0.199598	0.0250533	NA	FALSE	NA	FALSE	0.154828	0.0138231	NA	FALSE	NA	FALSE	NA	FALSE	NA	FALSE	NA	FALSE	NA	FALSE	NA	FALSE	NA	FALSE	NA	FALSE	-0.16131	0.0483919	NA	FALSE	3	1	0.0882876	0.681556
Lipa	NA	FALSE	NA	FALSE	NA	FALSE	NA	FALSE	NA	FALSE	NA	FALSE	NA	FALSE	0.227846	0.031303	NA	FALSE	0.346932	0.0435791	0.215428	0.0177128	-0.340958	0.00831302	NA	FALSE	NA	FALSE	-0.128799	0.0416786	NA	FALSE	NA	FALSE	NA	FALSE	NA	FALSE	NA	FALSE	NA	FALSE	NA	FALSE	3	2	0.0882876	0.297529
Nek7	0.341488	0.00831307	NA	FALSE	NA	FALSE	NA	FALSE	NA	FALSE	NA	FALSE	NA	FALSE	NA	FALSE	0.377615	0.00391125	NA	FALSE	0.247542	0.0191728	NA	FALSE	NA	FALSE	NA	FALSE	-0.43065	0.000137474	NA	FALSE	NA	FALSE	-0.418435	0.0206748	NA	FALSE	NA	FALSE	NA	FALSE	NA	FALSE	3	2	0.0882876	0.297529
Tmod4	0.333965	0.00832294	NA	FALSE	NA	FALSE	0.144258	0.0447448	NA	FALSE	NA	FALSE	NA	FALSE	NA	FALSE	NA	FALSE	NA	FALSE	0.567783	0.00597238	NA	FALSE	NA	FALSE	NA	FALSE	NA	FALSE	NA	FALSE	NA	FALSE	NA	FALSE	NA	FALSE	NA	FALSE	NA	FALSE	NA	FALSE	3	0	0.0521718	1
Fbxw7	0.245162	0.00856567	NA	FALSE	NA	FALSE	NA	FALSE	0.241407	0.000510812	0.50701	0.00423217	NA	FALSE	NA	FALSE	NA	FALSE	NA	FALSE	NA	FALSE	NA	FALSE	NA	FALSE	NA	FALSE	NA	FALSE	NA	FALSE	-0.392334	0.00975195	NA	FALSE	-0.477037	0.0160939	NA	FALSE	-0.446655	0.00379343	NA	FALSE	3	3	0.0691615	0.0681398
Ppig	0.41919	0.00864851	NA	FALSE	0.559763	0.0048205	NA	FALSE	NA	FALSE	NA	FALSE	NA	FALSE	NA	FALSE	0.256383	0.00871413	NA	FALSE	NA	FALSE	NA	FALSE	NA	FALSE	NA	FALSE	-0.166544	0.0440248	NA	FALSE	NA	FALSE	NA	FALSE	NA	FALSE	NA	FALSE	NA	FALSE	NA	FALSE	3	1	0.0882876	0.681556
Clcn4-2	0.374576	0.00873153	NA	FALSE	NA	FALSE	NA	FALSE	0.189948	0.0184152	NA	FALSE	NA	FALSE	NA	FALSE	0.204273	0.049215	NA	FALSE	NA	FALSE	NA	FALSE	NA	FALSE	NA	FALSE	NA	FALSE	NA	FALSE	-0.203517	0.0489378	NA	FALSE	NA	FALSE	NA	FALSE	NA	FALSE	NA	FALSE	3	1	0.0882876	0.681556
Rasa4	0.344117	0.00874993	NA	FALSE	NA	FALSE	NA	FALSE	NA	FALSE	NA	FALSE	0.21604	0.041369	NA	FALSE	NA	FALSE	0.235748	0.0271684	NA	FALSE	NA	FALSE	NA	FALSE	NA	FALSE	NA	FALSE	NA	FALSE	NA	FALSE	NA	FALSE	NA	FALSE	NA	FALSE	NA	FALSE	-0.299426	0.0408785	3	1	0.0882876	0.681556
Lasp1	NA	FALSE	NA	FALSE	0.929287	0.00248411	0.363532	0.00192973	NA	FALSE	NA	FALSE	0.22468	0.00777749	NA	FALSE	NA	FALSE	NA	FALSE	NA	FALSE	-0.455971	0.00877806	-0.166155	0.00993787	NA	FALSE	NA	FALSE	NA	FALSE	NA	FALSE	NA	FALSE	NA	FALSE	NA	FALSE	-0.173329	0.0434067	-0.271363	0.0048865	3	4	0.0882876	0.0177872
Hsd17b7	NA	FALSE	NA	FALSE	NA	FALSE	NA	FALSE	0.252998	0.035709	0.125409	0.0462246	NA	FALSE	NA	FALSE	0.305476	0.0266858	NA	FALSE	NA	FALSE	-0.347325	0.00879638	NA	FALSE	NA	FALSE	NA	FALSE	NA	FALSE	NA	FALSE	NA	FALSE	NA	FALSE	NA	FALSE	-0.244614	0.0148067	NA	FALSE	3	2	0.0882876	0.297529
AW209491	0.370642	0.00882869	NA	FALSE	NA	FALSE	NA	FALSE	NA	FALSE	NA	FALSE	0.175194	0.0325116	NA	FALSE	NA	FALSE	NA	FALSE	0.326916	0.00423099	NA	FALSE	NA	FALSE	NA	FALSE	NA	FALSE	NA	FALSE	NA	FALSE	NA	FALSE	NA	FALSE	NA	FALSE	NA	FALSE	NA	FALSE	3	0	0.0521718	1
Mina	0.219061	0.00883909	NA	FALSE	NA	FALSE	0.291436	0.000706138	NA	FALSE	NA	FALSE	NA	FALSE	NA	FALSE	NA	FALSE	NA	FALSE	0.204969	0.0329284	NA	FALSE	NA	FALSE	NA	FALSE	NA	FALSE	NA	FALSE	-0.289592	0.0182351	NA	FALSE	NA	FALSE	NA	FALSE	-0.213486	0.0397785	NA	FALSE	3	2	0.0882876	0.297529
Col15a1	NA	FALSE	NA	FALSE	NA	FALSE	NA	FALSE	NA	FALSE	0.630998	0.000230841	0.830106	0.00017228	NA	FALSE	NA	FALSE	NA	FALSE	0.486113	0.00431702	-0.695254	0.00889289	NA	FALSE	NA	FALSE	NA	FALSE	NA	FALSE	NA	FALSE	NA	FALSE	NA	FALSE	NA	FALSE	NA	FALSE	NA	FALSE	3	1	0.0882876	0.681556
Chchd7	0.498265	0.00903041	NA	FALSE	NA	FALSE	NA	FALSE	0.162828	0.0170637	0.269027	0.0398112	NA	FALSE	NA	FALSE	NA	FALSE	NA	FALSE	NA	FALSE	NA	FALSE	NA	FALSE	NA	FALSE	NA	FALSE	NA	FALSE	NA	FALSE	NA	FALSE	NA	FALSE	NA	FALSE	NA	FALSE	NA	FALSE	3	0	0.0691615	1
Myom1	0.508779	0.0090559	0.520062	0.000117467	NA	FALSE	NA	FALSE	NA	FALSE	NA	FALSE	NA	FALSE	NA	FALSE	NA	FALSE	NA	FALSE	0.345592	0.0170166	NA	FALSE	NA	FALSE	NA	FALSE	-0.189045	0.0419725	NA	FALSE	NA	FALSE	NA	FALSE	NA	FALSE	NA	FALSE	-0.211582	0.0463505	NA	FALSE	3	2	0.0882876	0.297529
D11Wsu99e	0.257619	0.00917722	NA	FALSE	0.569884	0.0130803	NA	FALSE	NA	FALSE	NA	FALSE	0.330591	0.000277587	NA	FALSE	NA	FALSE	NA	FALSE	NA	FALSE	NA	FALSE	NA	FALSE	NA	FALSE	NA	FALSE	NA	FALSE	NA	FALSE	NA	FALSE	NA	FALSE	NA	FALSE	NA	FALSE	-0.172197	0.0323435	3	1	0.0521718	0.607906
Slit3	0.344078	0.00923432	NA	FALSE	NA	FALSE	NA	FALSE	NA	FALSE	NA	FALSE	NA	FALSE	NA	FALSE	0.242578	0.013906	0.225625	0.0101235	NA	FALSE	NA	FALSE	NA	FALSE	NA	FALSE	-0.149853	0.0465	NA	FALSE	NA	FALSE	NA	FALSE	NA	FALSE	NA	FALSE	NA	FALSE	-0.396479	0.0113615	3	2	0.0521718	0.221032
Nkx2-5	0.336179	0.0092768	NA	FALSE	NA	FALSE	0.31508	0.00105915	NA	FALSE	NA	FALSE	0.505027	0.000792248	NA	FALSE	NA	FALSE	NA	FALSE	NA	FALSE	NA	FALSE	NA	FALSE	NA	FALSE	NA	FALSE	NA	FALSE	NA	FALSE	NA	FALSE	NA	FALSE	NA	FALSE	NA	FALSE	NA	FALSE	3	0	0.0882876	1
Nck1	NA	FALSE	0.146976	0.0489661	NA	FALSE	0.371642	0.00761014	0.258525	0.0231902	NA	FALSE	NA	FALSE	NA	FALSE	NA	FALSE	NA	FALSE	NA	FALSE	-0.432526	0.00934086	NA	FALSE	NA	FALSE	NA	FALSE	NA	FALSE	NA	FALSE	NA	FALSE	NA	FALSE	NA	FALSE	NA	FALSE	NA	FALSE	3	1	0.0691615	0.646645
Sdsl	0.285422	0.0093845	NA	FALSE	NA	FALSE	0.231248	0.00496758	0.19432	0.00351151	NA	FALSE	NA	FALSE	NA	FALSE	NA	FALSE	NA	FALSE	NA	FALSE	NA	FALSE	NA	FALSE	NA	FALSE	NA	FALSE	NA	FALSE	NA	FALSE	NA	FALSE	NA	FALSE	NA	FALSE	NA	FALSE	NA	FALSE	3	0	0.0691615	1
Fstl3	0.316304	0.00949803	NA	FALSE	0.240216	0.00166684	NA	FALSE	NA	FALSE	NA	FALSE	NA	FALSE	NA	FALSE	0.247152	0.0105093	NA	FALSE	NA	FALSE	NA	FALSE	-0.158328	0.0314203	NA	FALSE	NA	FALSE	NA	FALSE	NA	FALSE	NA	FALSE	NA	FALSE	NA	FALSE	NA	FALSE	NA	FALSE	3	1	0.0882876	0.681556
Frmd5	0.369553	0.00960221	NA	FALSE	NA	FALSE	0.376554	0.00126618	NA	FALSE	0.414299	0.0286201	NA	FALSE	NA	FALSE	NA	FALSE	NA	FALSE	NA	FALSE	NA	FALSE	NA	FALSE	NA	FALSE	NA	FALSE	NA	FALSE	NA	FALSE	NA	FALSE	NA	FALSE	NA	FALSE	NA	FALSE	NA	FALSE	3	0	0.0882876	1
Etf1	0.228133	0.00962381	0.39008	1.11618e-05	NA	FALSE	NA	FALSE	0.140783	0.0434443	NA	FALSE	NA	FALSE	NA	FALSE	NA	FALSE	NA	FALSE	NA	FALSE	NA	FALSE	NA	FALSE	NA	FALSE	-0.222126	0.00239637	NA	FALSE	NA	FALSE	NA	FALSE	NA	FALSE	NA	FALSE	NA	FALSE	NA	FALSE	3	1	0.0882876	0.681556
Cltb	0.503026	0.00977651	0.195564	0.00531095	NA	FALSE	NA	FALSE	0.179943	0.0441869	NA	FALSE	NA	FALSE	NA	FALSE	NA	FALSE	NA	FALSE	NA	FALSE	NA	FALSE	NA	FALSE	NA	FALSE	-0.182751	0.0108473	NA	FALSE	NA	FALSE	NA	FALSE	NA	FALSE	NA	FALSE	NA	FALSE	NA	FALSE	3	1	0.0882876	0.681556
Frmd4b	NA	FALSE	NA	FALSE	0.7459	0.023633	NA	FALSE	NA	FALSE	NA	FALSE	NA	FALSE	0.148707	0.0462615	0.28027	0.0231918	NA	FALSE	NA	FALSE	-0.381409	0.0100649	NA	FALSE	NA	FALSE	-0.356029	0.00558149	NA	FALSE	NA	FALSE	-0.276423	0.0130335	NA	FALSE	NA	FALSE	NA	FALSE	-0.156376	0.0497076	3	4	0.0521718	0.00797918
Ralb	NA	FALSE	NA	FALSE	NA	FALSE	0.124119	0.018906	NA	FALSE	NA	FALSE	0.283373	0.0196108	0.163976	0.0208707	NA	FALSE	NA	FALSE	NA	FALSE	-0.25998	0.0100966	NA	FALSE	NA	FALSE	NA	FALSE	NA	FALSE	NA	FALSE	NA	FALSE	NA	FALSE	NA	FALSE	NA	FALSE	NA	FALSE	3	1	0.0691615	0.646645
Sgk1	NA	FALSE	NA	FALSE	0.950372	0.0182117	NA	FALSE	NA	FALSE	NA	FALSE	NA	FALSE	NA	FALSE	0.258927	0.0203277	0.595976	0.00170976	NA	FALSE	-0.410066	0.0101009	NA	FALSE	NA	FALSE	-0.588145	3.90425e-05	NA	FALSE	NA	FALSE	NA	FALSE	NA	FALSE	NA	FALSE	NA	FALSE	-0.287722	0.0387149	3	3	0.0882876	0.087022
Atg10	0.37933	0.0101709	NA	FALSE	0.450494	0.0331117	NA	FALSE	NA	FALSE	NA	FALSE	NA	FALSE	NA	FALSE	NA	FALSE	NA	FALSE	0.347574	0.0038593	NA	FALSE	NA	FALSE	NA	FALSE	NA	FALSE	NA	FALSE	NA	FALSE	NA	FALSE	NA	FALSE	NA	FALSE	-0.19565	0.0469128	NA	FALSE	3	1	0.0521718	0.607906
Dll4	0.293865	0.0102741	NA	FALSE	NA	FALSE	0.155081	0.0137561	NA	FALSE	NA	FALSE	0.474177	0.000328403	NA	FALSE	NA	FALSE	NA	FALSE	NA	FALSE	NA	FALSE	NA	FALSE	NA	FALSE	NA	FALSE	NA	FALSE	NA	FALSE	NA	FALSE	NA	FALSE	NA	FALSE	NA	FALSE	NA	FALSE	3	0	0.0521718	1
Elk3	NA	FALSE	NA	FALSE	0.165156	0.0416906	0.427349	0.000464034	NA	FALSE	NA	FALSE	0.26277	0.00953585	NA	FALSE	NA	FALSE	NA	FALSE	NA	FALSE	-0.355729	0.0103099	NA	FALSE	NA	FALSE	NA	FALSE	NA	FALSE	NA	FALSE	NA	FALSE	-0.309746	0.0383978	NA	FALSE	NA	FALSE	NA	FALSE	3	2	0.0882876	0.297529
Tmem14c	NA	FALSE	NA	FALSE	NA	FALSE	0.41566	0.000167143	0.215863	0.0208817	0.459008	0.00433556	NA	FALSE	NA	FALSE	NA	FALSE	NA	FALSE	NA	FALSE	-0.222066	0.0106826	-0.273138	0.000534235	NA	FALSE	NA	FALSE	NA	FALSE	NA	FALSE	NA	FALSE	NA	FALSE	NA	FALSE	NA	FALSE	NA	FALSE	3	2	0.0882876	0.297529
Fzd6	0.440634	0.010747	0.13714	0.0378845	NA	FALSE	NA	FALSE	0.141886	0.0199916	NA	FALSE	NA	FALSE	NA	FALSE	NA	FALSE	NA	FALSE	NA	FALSE	NA	FALSE	NA	FALSE	NA	FALSE	NA	FALSE	NA	FALSE	-0.390439	0.00810635	NA	FALSE	NA	FALSE	NA	FALSE	-0.209976	0.0159603	NA	FALSE	3	2	0.0882876	0.297529
Gpc1	0.470318	0.0108489	0.314657	0.000110739	NA	FALSE	NA	FALSE	NA	FALSE	NA	FALSE	0.888345	0.00759985	NA	FALSE	NA	FALSE	NA	FALSE	NA	FALSE	NA	FALSE	NA	FALSE	NA	FALSE	-0.262118	0.0153965	NA	FALSE	NA	FALSE	NA	FALSE	-0.337266	0.0118483	NA	FALSE	NA	FALSE	NA	FALSE	3	2	0.0691615	0.259255
Urm1	NA	FALSE	NA	FALSE	NA	FALSE	0.177952	0.0124672	0.168354	0.017965	NA	FALSE	0.19602	0.00370728	NA	FALSE	NA	FALSE	NA	FALSE	NA	FALSE	-0.198716	0.0110383	NA	FALSE	NA	FALSE	NA	FALSE	NA	FALSE	NA	FALSE	NA	FALSE	NA	FALSE	NA	FALSE	NA	FALSE	NA	FALSE	3	1	0.0882876	0.681556
Klf9	NA	FALSE	NA	FALSE	0.743575	0.0085907	NA	FALSE	NA	FALSE	NA	FALSE	NA	FALSE	NA	FALSE	0.365218	0.0279037	NA	FALSE	0.278042	0.0135303	-0.76447	0.0110522	-0.434748	0.000550544	NA	FALSE	-0.597824	2.43806e-06	-0.384451	0.000483465	NA	FALSE	-0.482866	0.00556891	NA	FALSE	NA	FALSE	-0.266542	0.0187717	NA	FALSE	3	6	0.0882876	0.000276581
Grsf1	0.222255	0.0110773	0.255592	0.00152405	0.823422	3.41068e-05	NA	FALSE	NA	FALSE	NA	FALSE	NA	FALSE	NA	FALSE	NA	FALSE	NA	FALSE	NA	FALSE	NA	FALSE	NA	FALSE	NA	FALSE	-0.183548	0.010111	NA	FALSE	NA	FALSE	NA	FALSE	NA	FALSE	NA	FALSE	NA	FALSE	NA	FALSE	3	1	0.0882876	0.681556
Plscr2	0.457799	0.0110979	NA	FALSE	0.348442	0.0448578	NA	FALSE	NA	FALSE	NA	FALSE	NA	FALSE	NA	FALSE	NA	FALSE	0.215474	0.0229676	NA	FALSE	NA	FALSE	NA	FALSE	NA	FALSE	-1.01425	7.20058e-07	NA	FALSE	NA	FALSE	NA	FALSE	NA	FALSE	NA	FALSE	NA	FALSE	-0.298219	0.0186075	3	2	0.0882876	0.297529
Ptcd2	0.184547	0.0111303	0.213056	0.00370497	NA	FALSE	NA	FALSE	0.144536	0.0284339	NA	FALSE	NA	FALSE	NA	FALSE	NA	FALSE	NA	FALSE	NA	FALSE	NA	FALSE	NA	FALSE	NA	FALSE	NA	FALSE	NA	FALSE	NA	FALSE	NA	FALSE	NA	FALSE	NA	FALSE	NA	FALSE	NA	FALSE	3	0	0.0882876	1
Phospho2	0.458077	0.0111576	NA	FALSE	NA	FALSE	NA	FALSE	0.348927	0.00497062	NA	FALSE	NA	FALSE	NA	FALSE	NA	FALSE	NA	FALSE	0.16705	0.0175992	NA	FALSE	NA	FALSE	NA	FALSE	NA	FALSE	NA	FALSE	NA	FALSE	NA	FALSE	NA	FALSE	NA	FALSE	NA	FALSE	NA	FALSE	3	0	0.0882876	1
Hlx	0.442122	0.0111614	NA	FALSE	NA	FALSE	NA	FALSE	0.164153	0.0372433	NA	FALSE	0.182257	0.0250482	NA	FALSE	NA	FALSE	NA	FALSE	NA	FALSE	NA	FALSE	NA	FALSE	NA	FALSE	NA	FALSE	NA	FALSE	NA	FALSE	NA	FALSE	NA	FALSE	NA	FALSE	NA	FALSE	NA	FALSE	3	0	0.0882876	1
Cnpy2	NA	FALSE	NA	FALSE	0.504972	0.0117831	NA	FALSE	NA	FALSE	NA	FALSE	NA	FALSE	NA	FALSE	0.301661	0.0180965	0.226381	0.0216199	NA	FALSE	-0.242636	0.0111648	NA	FALSE	NA	FALSE	NA	FALSE	NA	FALSE	NA	FALSE	NA	FALSE	NA	FALSE	NA	FALSE	NA	FALSE	NA	FALSE	3	1	0.0882876	0.681556
Apoe	NA	FALSE	NA	FALSE	NA	FALSE	NA	FALSE	NA	FALSE	NA	FALSE	NA	FALSE	0.50917	0.0243864	0.343595	0.0337529	0.864057	0.000116316	NA	FALSE	-0.472258	0.0113299	NA	FALSE	NA	FALSE	NA	FALSE	NA	FALSE	NA	FALSE	NA	FALSE	NA	FALSE	NA	FALSE	NA	FALSE	-0.883928	0.000410665	3	2	0.0882876	0.297529
Lamb2	0.308038	0.0115343	0.302677	0.00215256	NA	FALSE	NA	FALSE	NA	FALSE	NA	FALSE	0.543418	0.0120414	NA	FALSE	NA	FALSE	NA	FALSE	NA	FALSE	NA	FALSE	NA	FALSE	NA	FALSE	NA	FALSE	NA	FALSE	NA	FALSE	NA	FALSE	NA	FALSE	NA	FALSE	NA	FALSE	NA	FALSE	3	0	0.0691615	1
Rtn4ip1	NA	FALSE	NA	FALSE	NA	FALSE	0.371095	0.000891602	0.175055	0.0242932	NA	FALSE	0.386203	0.00679348	NA	FALSE	NA	FALSE	NA	FALSE	NA	FALSE	-0.677663	0.0115732	NA	FALSE	NA	FALSE	NA	FALSE	NA	FALSE	NA	FALSE	NA	FALSE	NA	FALSE	NA	FALSE	-0.380444	0.00780091	NA	FALSE	3	2	0.0521718	0.221032
Kcnb1	0.353035	0.0116539	NA	FALSE	0.269541	0.0358936	NA	FALSE	NA	FALSE	NA	FALSE	0.21779	0.0316191	NA	FALSE	NA	FALSE	NA	FALSE	NA	FALSE	NA	FALSE	NA	FALSE	NA	FALSE	-0.312935	0.0018277	NA	FALSE	NA	FALSE	NA	FALSE	-0.316272	0.0419792	NA	FALSE	-0.263693	0.00602816	NA	FALSE	3	3	0.0691615	0.0681398
Pacsin2	0.353035	0.0116539	NA	FALSE	0.269541	0.0358936	NA	FALSE	NA	FALSE	NA	FALSE	NA	FALSE	NA	FALSE	NA	FALSE	NA	FALSE	0.497294	0.000933999	NA	FALSE	NA	FALSE	NA	FALSE	NA	FALSE	NA	FALSE	NA	FALSE	NA	FALSE	-0.316272	0.0419792	NA	FALSE	NA	FALSE	NA	FALSE	3	1	0.0521718	0.607906
Tm9sf2	NA	FALSE	0.284357	0.00012266	0.693415	0.000418343	NA	FALSE	0.278162	0.00297525	NA	FALSE	NA	FALSE	NA	FALSE	NA	FALSE	NA	FALSE	NA	FALSE	-0.400274	0.0118077	NA	FALSE	NA	FALSE	NA	FALSE	NA	FALSE	NA	FALSE	NA	FALSE	NA	FALSE	NA	FALSE	NA	FALSE	NA	FALSE	3	1	0.0882876	0.681556
Dnajc3	0.43818	0.0118249	NA	FALSE	0.280152	0.00364326	NA	FALSE	NA	FALSE	NA	FALSE	NA	FALSE	NA	FALSE	NA	FALSE	0.245158	0.0313004	NA	FALSE	NA	FALSE	-0.272372	0.0178116	NA	FALSE	-0.472271	4.27589e-05	-0.449205	0.01453	NA	FALSE	-0.450001	0.0160588	-0.320919	0.0207169	-0.150185	0.0261342	NA	FALSE	NA	FALSE	3	6	0.0882876	0.000276581
Ogfrl1	0.499164	0.0121897	NA	FALSE	NA	FALSE	NA	FALSE	0.149228	0.0418791	NA	FALSE	NA	FALSE	NA	FALSE	0.290433	0.0114415	NA	FALSE	NA	FALSE	NA	FALSE	NA	FALSE	NA	FALSE	NA	FALSE	NA	FALSE	NA	FALSE	NA	FALSE	NA	FALSE	NA	FALSE	NA	FALSE	NA	FALSE	3	0	0.0521718	1
Nrarp	0.41808	0.0125533	NA	FALSE	NA	FALSE	0.34271	0.000569976	NA	FALSE	NA	FALSE	0.472181	0.0008454	NA	FALSE	NA	FALSE	NA	FALSE	NA	FALSE	NA	FALSE	NA	FALSE	NA	FALSE	NA	FALSE	NA	FALSE	-0.2415	0.0016734	NA	FALSE	NA	FALSE	NA	FALSE	NA	FALSE	NA	FALSE	3	1	0.0374992	0.56492
Cnih4	NA	FALSE	NA	FALSE	0.461409	0.0048518	0.191405	0.0257654	NA	FALSE	NA	FALSE	0.243612	0.0250712	NA	FALSE	NA	FALSE	NA	FALSE	NA	FALSE	-0.287625	0.0126631	NA	FALSE	NA	FALSE	NA	FALSE	NA	FALSE	NA	FALSE	NA	FALSE	NA	FALSE	NA	FALSE	NA	FALSE	NA	FALSE	3	1	0.0691615	0.646645
Prpf39	0.29426	0.012784	0.123191	0.0198794	NA	FALSE	NA	FALSE	NA	FALSE	NA	FALSE	NA	FALSE	NA	FALSE	NA	FALSE	0.221943	0.0377806	NA	FALSE	NA	FALSE	NA	FALSE	NA	FALSE	NA	FALSE	NA	FALSE	NA	FALSE	NA	FALSE	NA	FALSE	NA	FALSE	NA	FALSE	NA	FALSE	3	0	0.0691615	1
Glg1	0.347869	0.0129665	NA	FALSE	NA	FALSE	NA	FALSE	0.236487	0.0246168	NA	FALSE	NA	FALSE	NA	FALSE	0.265643	0.0467336	NA	FALSE	NA	FALSE	NA	FALSE	NA	FALSE	NA	FALSE	-0.195099	0.0075339	NA	FALSE	-0.267374	0.0280503	NA	FALSE	NA	FALSE	NA	FALSE	-0.339282	0.0384132	NA	FALSE	3	3	0.0882876	0.087022
1110054M08Rik	0.325193	0.0130903	NA	FALSE	NA	FALSE	0.257939	0.00974078	NA	FALSE	0.195671	0.00743916	NA	FALSE	NA	FALSE	NA	FALSE	NA	FALSE	NA	FALSE	NA	FALSE	NA	FALSE	NA	FALSE	NA	FALSE	NA	FALSE	NA	FALSE	NA	FALSE	NA	FALSE	NA	FALSE	NA	FALSE	NA	FALSE	3	0	0.0691615	1
Pmepa1	NA	FALSE	NA	FALSE	0.229823	0.0319938	NA	FALSE	NA	FALSE	NA	FALSE	0.451766	0.00564581	NA	FALSE	0.357592	0.00410498	NA	FALSE	NA	FALSE	-0.207405	0.0133592	NA	FALSE	NA	FALSE	NA	FALSE	NA	FALSE	NA	FALSE	NA	FALSE	NA	FALSE	NA	FALSE	NA	FALSE	-0.351201	0.0220061	3	2	0.0374992	0.183331
Fam114a1	NA	FALSE	NA	FALSE	0.159189	0.0378368	NA	FALSE	0.18706	0.0467506	NA	FALSE	0.180604	0.0370479	NA	FALSE	NA	FALSE	NA	FALSE	NA	FALSE	-0.242799	0.013444	NA	FALSE	NA	FALSE	NA	FALSE	NA	FALSE	NA	FALSE	NA	FALSE	NA	FALSE	NA	FALSE	NA	FALSE	NA	FALSE	3	1	0.0521718	0.607906
Cald1	NA	FALSE	NA	FALSE	0.527615	0.000860025	NA	FALSE	0.320253	0.00976093	NA	FALSE	NA	FALSE	NA	FALSE	0.334381	0.0210021	NA	FALSE	NA	FALSE	-0.558947	0.0135075	NA	FALSE	NA	FALSE	-0.283908	0.00357577	NA	FALSE	NA	FALSE	NA	FALSE	NA	FALSE	NA	FALSE	-0.196827	0.0365795	NA	FALSE	3	3	0.0374992	0.0369117
Psmc4	NA	FALSE	NA	FALSE	0.766379	0.00119005	0.138861	0.0308916	NA	FALSE	NA	FALSE	NA	FALSE	NA	FALSE	NA	FALSE	0.201881	0.0229719	NA	FALSE	-0.240142	0.0135172	NA	FALSE	NA	FALSE	NA	FALSE	NA	FALSE	NA	FALSE	NA	FALSE	NA	FALSE	NA	FALSE	NA	FALSE	NA	FALSE	3	1	0.0882876	0.681556
Eif3b	0.200395	0.0135191	0.116275	0.0305527	NA	FALSE	NA	FALSE	NA	FALSE	NA	FALSE	0.317839	0.0239423	NA	FALSE	NA	FALSE	NA	FALSE	NA	FALSE	NA	FALSE	NA	FALSE	NA	FALSE	NA	FALSE	NA	FALSE	NA	FALSE	NA	FALSE	NA	FALSE	NA	FALSE	NA	FALSE	NA	FALSE	3	0	0.0882876	1
Jup	0.336453	0.0135549	NA	FALSE	NA	FALSE	NA	FALSE	NA	FALSE	NA	FALSE	0.569496	0.00438232	NA	FALSE	NA	FALSE	NA	FALSE	0.257899	0.00927045	NA	FALSE	NA	FALSE	NA	FALSE	-0.262387	0.00229841	NA	FALSE	NA	FALSE	NA	FALSE	NA	FALSE	NA	FALSE	-0.281609	0.00331558	NA	FALSE	3	2	0.0882876	0.297529
[truncated: 11,541 more rows]
